# Supplementary material for: Efficient and biologically relevant consensus strategy for Parkinson’s disease gene prioritization
Source: BMC Med Genomics. 2016 Mar 9;9:12. doi: 10.1186/s12920-016-0173-x (PMC4784386; doi:10.1186/s12920-016-0173-x)
Supplement: Additional file 2: — Normalized expression values of the 8477 common genes for each of the 102 samples, sample and study identifiers, disease factor (PD or HC), as well as the distribution of training and test samples. (TXT 10084 kb) [file 12920_2016_173_MOESM2_ESM.txt]

SAMPLE_ID	STUDY_ID	TRAINING/TEST	DISEASE_FACTOR	10	100	1000	10000	10001	10002	10004	10005	10006	10007	10009	1001	10010	10013	100131827	100133941	10014	10015	10016	10017	10018	10019	1002	10020	10021	10022	10023	10024	10025	100272147	100287932	1003	10036	10038	10039	1004	10040	10043	10045	10046	10047	10048	10049	1005	10050	100505741	100505879	100506658	100507436	10051	10052	10053	10054	10057	10058	10059	1006	10060	10061	10062	10063	10066	10067	10068	10069	1007	10072	10073	10075	10076	10077	10078	1008	10083	10084	10085	100852405	10086	100862697	10087	10089	1009	10090	10092	10093	10094	10095	10096	10097	10098	10099	101	1010	10100	10101	10103	10105	10106	10107	10110	10111	10112	10113	10114	10116	1012	10120	10121	10123	10124	10125	10126	10127	10129	1013	10130	10131	10133	10134	10135	10136	10138	10139	1014	10140	10141	10142	10146	10147	10148	10149	1015	10150	10151	10152	10153	10154	10155	10156	10157	10158	10159	1016	10160	10161	10162	10163	10164	10165	10166	10168	10169	1017	10170	10171	10174	10175	10178	10179	1018	10180	10181	10186	10188	1019	10190	10195	10197	102	1020	10200	10201	10202	10203	10204	10205	10206	10207	10208	10209	1021	10210	10211	10212	10213	10214	10216	10218	10219	1022	10220	10221	10223	10224	10225	10226	10227	10228	10229	10230	10231	10232	10234	10235	10236	10237	10238	10239	1024	10240	10241	10242	10243	10244	10245	10246	10247	10248	10249	1025	10250	10253	10254	10255	10256	10257	1026	10261	10262	10263	10265	10266	10267	10268	10269	1027	10270	10272	10273	10274	10276	10277	10278	10279	1028	10280	10281	10282	10284	10285	10286	10287	10288	10289	1029	10290	10291	10293	10294	10295	10296	10297	10298	10299	103	1030	10300	10301	10302	10307	10308	10309	1031	10311	10312	10313	10314	10316	10317	10318	10319	1032	10320	10321	10324	10325	10326	10327	10328	10329	1033	10330	10331	10332	10333	10336	10342	10343	10347	10351	10352	1036	10360	10362	10363	10365	10367	10368	10369	10370	10371	10379	1038	10380	10381	10382	10383	10384	10385	10388	10389	10390	103910	10392	10393	10394	10395	10397	10398	10399	104	1040	10400	10401	10402	10403	10404	10406	10408	10409	1041	10410	10411	10413	10417	10419	10420	10421	10422	10423	10424	10425	10426	10427	10428	1043	10430	10432	10434	10435	10437	10438	10439	1044	10440	10444	10445	10446	10449	1045	10450	10451	10452	10454	10455	10456	10457	10458	1046	10460	10461	10462	10463	10464	10465	10466	10467	10468	10469	1047	10471	10472	10473	10474	10475	10477	10478	10479	1048	10480	10482	10483	10484	10485	10486	10487	10488	10490	10491	10492	10493	10494	10495	10497	10499	105	1050	10500	10501	10505	10507	1051	10512	10513	10514	10516	10518	10519	1052	10520	10521	10522	10523	10524	10525	10526	10527	10528	10529	1053	10533	10534	10535	10538	10539	1054	10540	10542	10544	10548	10549	10550	10551	10552	10553	10554	10555	10556	10557	10558	10559	1056	10561	10563	10564	10565	10566	10567	10568	1057	10570	10572	10573	10574	10575	10576	10577	10578	10579	1058	10580	10581	10584	10585	10586	10587	10588	10589	10590	10591	10592	10594	10598	10599	10600	10602	10603	10605	10606	10608	10609	10610	10611	10612	10613	10614	10615	10616	10617	10618	1062	10620	10621	10622	10623	10625	10626	10627	10628	10629	1063	10630	10631	10632	10633	10634	10635	10636	10637	10640	10643	10644	10645	10647	10648	10650	10651	10652	10653	10654	10656	10657	10658	10659	1066	10660	10661	10663	10664	10665	10666	10667	10668	10669	10670	10671	10672	10675	10677	10678	1068	10681	10682	10683	10686	10687	1069	10690	10691	10692	10693	10694	10695	10699	1070	1071	10712	10713	10716	1072	10721	10723	10724	10725	10726	10728	10730	10732	10733	10734	10735	10736	10738	10739	10741	10742	10743	10744	10745	10747	10748	1075	10750	10752	10753	10755	10761	10762	10765	10767	10768	10769	10771	10772	10773	10775	10776	10777	10782	10785	10786	10787	10788	10791	10797	10798	10799	1080	10801	10803	10807	10808	1081	10810	10813	10814	10817	10818	1082	10825	10826	1084	10840	10841	10842	10844	10845	10846	10847	10848	10849	10850	10855	10856	10857	10858	10859	10861	10863	10864	10866	10867	10868	1087	10871	10873	10874	10875	10876	10877	10879	1088	10880	10881	10882	10884	10885	1089	10891	10892	10893	10894	10895	10896	10897	10898	10899	109	10900	10901	10902	10903	10904	10905	10906	10907	10908	10911	10912	10913	10915	10916	10917	10919	10920	10921	10922	10923	10926	10927	10928	10930	10933	10935	10936	10938	10939	10941	10942	10943	10944	10945	10946	10947	10948	10949	10950	10951	10952	10953	10954	10955	10956	10957	10959	10960	10961	10963	10964	10965	10966	10969	10970	10971	10972	10974	10975	10978	10980	10981	10982	10983	10987	10988	10989	10990	10991	10992	10993	10994	10998	11001	11004	11005	11006	11007	11009	1101	11010	11011	11012	11013	11014	11015	11016	11018	1102	11020	11021	11022	11024	11025	11026	11027	1103	11030	11031	11033	11034	11036	11039	1104	11040	11041	11043	11044	11045	11047	1105	11051	11052	11055	11057	1106	11060	11061	11062	11063	11064	11065	11066	11067	11068	11069	1107	11072	11073	11074	11075	11076	11077	11078	11079	1108	11080	11081	11082	11083	11085	11086	1109	11092	11093	11094	11095	11096	11097	11098	11099	11102	11103	11104	11107	11108	1111	11116	11117	11118	1112	11120	11122	11123	11124	11126	11127	11129	1113	11130	11131	11132	11133	11135	11136	11137	1114	11140	11141	11142	11143	11144	11145	11146	11147	11148	11151	11153	11154	11156	11157	11158	1116	11160	11161	11162	11163	11165	11166	11167	11168	1117	11170	11171	11172	11173	11174	11176	11177	11178	11179	1118	11181	11182	11183	11184	11186	11187	11188	11189	1119	11190	11193	11194	11196	11197	11198	11199	112	1120	11200	11201	11202	1121	11211	11212	11213	11215	11216	11217	11219	1122	11221	11222	11224	11226	11228	1123	11231	11232	11234	11235	11236	11237	11238	1124	11243	11245	11250	11251	11252	11253	11254	11255	11257	11258	11259	11260	11261	11262	11264	11266	11267	11272	11273	11274	11275	11277	11278	11279	11280	11281	11282	11283	11284	11285	1129	113	1130	11309	1131	11311	11313	11315	11316	11317	11318	11319	1132	11320	11322	11325	11326	11329	1133	11330	11331	11332	11333	11334	11335	11337	11338	1134	11341	11342	11344	11345	11346	1135	1136	1137	1138	1139	114	1140	114049	1141	1142	1143	1144	1145	114548	1146	1147	114897	114899	1149	115	1152	1153	1154	1155	1158	1159	115939	116	1160	116039	1161	1163	116372	1164	116496	117	1173	1174	1175	1176	1178	1179	118	1180	1182	1183	1184	1185	1187	1188	119	1191	1192	1193	1195	1196	1198	12	120	1200	1201	1203	1207	1208	1209	1211	1213	1215	123	1230	1232	1233	1234	1235	1236	1237	1238	124	1240	1241	124222	1244	125	1258	1259	126	1261	1263	1264	1265	1266	1268	1269	1270	1271	1272	1277	1278	128	1280	1281	1282	1285	1286	1287	1289	1290	1293	1294	1295	1297	1298	1299	13	130	1300	1301	1305	1306	1307	1308	131	1310	1311	1312	1314	131408	1315	1316	131601	1317	1318	132	1325	1326	1327	1329	133	1337	1339	134	1340	1345	1346	1347	1349	135	1350	1351	1352	1353	1355	1356	1357	1358	1359	136	1360	1361	1362	1363	1364	1365	1366	1368	1369	1371	1373	1374	1375	1376	1378	1380	1381	1382	1384	1385	1386	1387	1388	1389	1390	1392	1393	139322	1394	1395	1396	1397	1398	1399	14	140	1400	1401	1404	140465	1407	140885	1409	141	1410	1411	1412	1413	1414	1415	1417	1418	1419	142	1420	1421	1428	1429	143	1432	1434	1435	1436	1437	1438	1439	1440	1441	1442	1443	1444	1445	1446	1447	1448	1452	1453	1454	1455	1456	1457	1459	146	1460	1462	1463	1464	1465	1466	1468	1469	147	1470	1471	1472	1473	1474	1475	1476	1477	1478	1479	148	1482	1485	1486	1487	1488	1489	1490	1491	1493	1495	1496	1497	1499	15	150	1500	1501	150160	1503	1504	1506	1508	1509	151	1510	1511	1512	1513	1514	1515	1519	152	1520	1521	1522	1523	1524	1525	1527	1528	153	1534	1535	1536	1537	1539	154	1543	1544	1545	1548	1549	155	155066	1551	1553	1555	1558	1559	156	1562	1565	157	1571	1572	1573	1576	1577	158	1580	1581	1583	1584	1585	1586	1588	1589	159	1591	1592	1593	1594	1595	16	1600	1601	1602	1603	1604	1605	1606	1608	1609	1610	1611	1612	1613	1615	1617	1618	162	1620	1621	1622	1627	1628	1629	163	1630	1633	1634	1635	1638	1639	164	1641	1642	1643	1644	1645	1646	1647	165	1650	1652	1653	1654	1655	1656	1657	1659	166	1660	1662	1663	1665	1666	1667	1669	167	1670	1671	1672	1673	1674	1675	1676	1677	1678	1687	1690	171017	1716	1717	1718	1719	1725	1727	1728	1729	173	1730	1733	1734	1735	1736	1738	1739	174	1740	1741	1742	1746	1748	1749	175	1750	1755	1756	1757	1758	1759	176	1760	1761	177	1770	1773	1774	1775	1776	1777	178	1780	1783	1785	1786	1787	1788	1789	1791	1793	1796	1797	1798	18	1800	1801	1802	1803	1804	1805	1806	1807	1808	1809	181	1810	1811	1812	1813	1814	1815	1816	1819	182	1820	1821	1822	1823	1824	1825	1827	1828	1829	183	1830	1832	1833	1834	1836	1837	1838	1839	1841	1842	1843	1844	1845	1846	1847	1848	185	1850	1852	1854	1855	1856	1857	1859	186	1861	1869	187	1870	1871	1874	1875	1876	1877	1880	1889	189	1890	1891	1892	1893	1896	19	190	1901	1902	1906	1907	1908	1909	191	1910	1911	1912	1915	1917	1933	1936	1938	1939	1942	1943	1944	1945	1946	1947	1948	1949	1950	1951	1952	1956	1958	1959	196	1960	1961	1962	1964	1965	1967	1968	1969	197	1973	1974	1975	1977	1978	1979	1981	1982	1983	199	1990	1991	1992	1993	1994	1995	1996	1998	1999	2	2000	2001	2002	2004	2005	2006	2009	2010	2011	2012	2013	2014	2015	2017	2019	2020	2021	2022	2023	2026	2027	2028	2029	203	2030	203068	2033	2034	2035	2037	2038	2039	204	2041	2042	2043	2045	2047	2049	205	2050	2051	2052	2053	2054	2055	2056	2057	2058	2059	2060	2063	2064	2065	2066	2067	2069	207	2070	2071	2072	2073	2074	2077	2079	208	2081	2099	21	210	2100	2101	2103	2104	2107	2108	2109	211	2110	2113	2114	2115	2119	2120	2121	2122	2123	2125	2128	213	2130	2131	2132	2134	2137	2138	2139	214	2140	2145	2146	2147	2149	215	2150	2151	2152	2153	2155	2157	2158	2159	216	2160	2161	2162	2165	2166	2167	2168	2169	217	2170	2171	2172	2173	2175	2176	2178	218	2180	2181	2182	2184	2185	2186	2188	2189	219	2191	2192	2193	2194	2195	2196	2197	2199	22	220	2200	2201	2202	2203	2204	2206	2207	2208	2209	221	221154	2212	2213	2215	2217	2218	2219	222	2220	2222	2224	223	2230	2232	2235	2237	2239	224	2241	2242	2243	2244	2245	2246	2247	2248	2249	225	2250	2251	2252	2253	2254	2257	2258	2259	226	2260	2261	2262	2263	2264	2266	2271	2272	2273	2274	2275	2277	22795	22796	22797	2280	22800	22802	22806	22807	22808	22809	2281	22820	22821	22822	22823	22824	22826	2286	22861	2287	22872	22875	2288	2289	229	2290	22913	22914	22915	22916	22918	22919	22920	22921	22924	22925	22926	22928	22929	22932	22933	22936	22938	2294	22943	22944	22947	2295	22953	22954	22955	2296	2297	22974	22977	22978	2299	23	230	2301	23015	23017	2302	23020	2303	2304	23047	2306	2308	2309	231	23117	2313	23136	2314	2315	2316	2317	2318	2319	23194	23205	2321	2322	2323	2324	23256	2326	23266	2328	2329	2330	23303	2331	2332	23326	2334	23367	23369	2339	23399	23404	23405	23408	23409	23410	23411	23413	23414	23415	23417	23418	2342	23420	23421	23423	23428	23429	23430	23431	23432	23433	23434	23435	23436	23439	23443	23450	23451	23452	23457	2346	23462	23463	23464	23467	23468	23471	23473	23474	23475	23476	23478	2348	23480	23481	23483	23491	23493	23495	23498	23499	2350	23519	2352	23520	23521	23522	23523	23524	23528	23529	2353	23530	23531	23532	23533	23534	23536	23538	23539	2354	23541	23542	23543	23544	23546	23548	23549	2355	23550	23552	23553	23554	23555	23556	2356	23560	23562	23563	23564	23566	23568	23569	2357	23576	2358	23580	23583	23585	23586	23588	23589	2359	23590	23591	23592	23593	23594	23595	23596	23597	23598	23600	23601	23603	23604	23607	23608	23612	23613	23614	23615	23616	23619	23620	23621	23623	23624	23626	23627	23629	23630	23632	23633	23635	23636	23637	23639	23640	23641	23644	23645	23646	23647	23649	23650	23657	23658	23659	23660	23670	23676	23677	23678	23682	23683	23705	23741	23742	23743	23746	23753	23759	23760	23761	23762	23764	23765	23767	23768	23769	23770	23774	23779	23780	23787	23788	239	2395	24	240	241	24137	24138	24139	24140	24141	24142	24145	24146	24147	24148	24149	242	244	2444	246	246243	247	248	2483	2487	2488	249	2491	2492	2494	2495	25	250	2515	2516	2517	2520	2521	2523	2524	2525	2526	2527	2528	2529	2530	2531	2532	2533	2534	2535	2537	2542	2543	2547	2548	2549	2550	2551	2553	2554	2555	2556	2557	2558	255812	2559	2560	2561	2562	2563	256364	2564	2566	2568	2569	257	2570	2571	2572	2574	2575	2576	25769	25788	25789	25790	25792	25793	25794	25796	25797	25799	258	2580	25800	25801	25802	25803	25804	25805	25806	2581	25812	25814	25816	25818	25819	2582	25820	25822	25823	25825	25828	25830	25833	25834	25837	2584	2585	25850	25858	25859	2587	25873	2588	2589	25897	259	2590	2591	259197	2592	2593	25932	25937	2596	25961	2597	25975	26	26060	26063	26064	26085	26088	26148	2615	26168	2617	2618	26189	2619	26190	26191	262	2620	26205	26206	26207	2621	26211	2622	26225	26226	26227	26228	26229	2623	26230	26232	26233	26235	26238	26239	2624	26240	26249	2625	26251	26253	26255	26256	26257	2626	26261	26263	26266	2627	26271	26273	26275	26276	26277	26278	26279	2628	26280	26281	26285	26286	26287	26289	2629	26290	26291	26292	26297	26298	2631	2632	2633	26330	26333	2634	26353	26354	26355	2637	2638	2639	2641	2642	2643	2644	2645	2646	26468	26469	2647	26470	26471	26476	2648	2649	26499	265	2650	26502	26503	26504	26507	26508	26509	2651	26511	26512	26515	26517	26519	2652	26520	26521	26523	26525	26528	26529	2653	26531	26532	26538	26539	26548	2657	26574	26575	26576	26577	26578	2658	26581	26584	26585	26589	266	2660	26608	2661	2662	2664	2665	26658	26659	266655	2668	2669	26692	267	2670	26707	2671	2672	2673	2674	26747	2675	26750	2676	26762	2677	2678	26787	268	2683	2687	26872	2688	2689	269	2690	2691	2692	2693	2694	2695	26959	2696	26960	2697	26973	26984	26986	26993	26994	26998	27	270	2700	27005	27006	2701	27010	27012	27013	27018	27019	2702	27020	27022	27023	2703	27030	27032	27033	27034	27035	27036	27037	27039	27040	27042	27044	2705	27063	27065	27067	27068	27069	2707	27071	27072	27074	27075	27076	27077	27087	27089	2709	27090	27091	27094	27095	27097	27098	271	2710	27101	27102	27107	27115	27120	27121	27122	27123	27125	27128	27129	27130	27131	27132	27134	27136	27141	27156	27158	27159	27165	2717	27173	27175	27178	27179	27181	27183	27185	2719	27190	272	2720	27202	27229	27230	27231	27232	27233	27236	27237	27239	27240	27242	27243	27244	27250	27252	27253	27255	27257	27258	27284	27285	27286	27287	27288	27289	2729	27290	27293	27295	27296	27297	27299	273	2730	27300	27301	27302	27303	27304	27306	27309	2731	27314	27315	27328	27329	2733	27330	27332	27334	27335	27336	27338	27339	2734	27340	27341	27342	27343	27344	27345	27347	2735	2736	2737	2739	274	2740	2741	2742	27429	2743	27430	27434	27436	2745	2746	2747	275	2752	276	2760	2762	2764	2765	2766	2767	2768	2769	2770	2771	2773	2774	2775	2776	2778	2779	2781	2782	2783	2784	2785	2786	2787	2788	2790	2791	2792	2794	2796	2797	2798	2799	28	2800	2801	2802	2803	2804	2805	2806	2810	2811	2812	2813	2814	2815	2817	2820	2822	28227	28231	28232	28234	2825	2826	2827	2828	2829	283	2830	2832	2833	2835	2838	2840	2842	2843	2844	2845	284541	2846	2847	2848	285	2850	28513	2852	2853	2854	2859	2862	2865	2867	2868	2869	287	2870	2872	2873	2874	2875	2876	2877	2878	2879	288	2880	2885	2886	2887	2888	2889	2890	2891	2892	2893	2895	28954	2896	28964	28965	2897	2898	2899	28996	29	290	2900	2902	2903	2904	2905	2906	29079	2908	2909	291	29102	29103	29104	29105	29106	29107	29108	29109	2911	29110	29114	29115	29116	29117	29118	29119	2912	29121	29122	29123	29124	29127	2913	2914	2915	2916	2917	2918	2919	292	2920	2921	2922	2923	2925	2926	2928	2931	2932	2934	2935	2936	2937	2938	2940	2941	2944	2946	2947	2948	2949	2950	2952	2953	2954	2956	2957	2958	2959	2960	2961	2962	2963	2965	2966	2967	2968	2969	2971	2972	2974	2975	2976	29760	29761	29766	29767	2977	29774	29777	2978	29780	2979	29796	29802	29803	2981	2983	2984	29842	29844	29855	2986	2987	29880	29881	29882	29883	29887	29888	29889	29890	29893	29894	29895	29896	29899	2990	29906	29907	29909	29911	29914	29915	29916	29919	2992	29922	29923	29924	29925	29926	29927	29928	29929	2993	29930	29931	29933	29935	29937	2994	29940	29942	29943	29944	29946	29947	29948	29949	2995	29953	29954	29956	29959	2996	29960	29965	29966	29967	29968	2997	29970	29974	29978	2998	29984	29986	29988	29989	29990	29991	29992	29994	29995	29997	29998	29999	30	3000	30000	30001	30008	30009	3001	30012	30014	3002	3003	3004	3005	3006	30062	3007	3008	3009	301	3010	3012	3013	3014	3015	3017	3018	302	3020	3024	3026	3028	3029	3030	3032	3034	3035	3036	3037	3039	3043	3045	3046	3047	3049	3050	3052	3053	3054	3055	3059	306	3060	3061	3062	3064	3065	3066	3067	3068	3069	307	3071	3073	3074	3075	3077	308	3080	3081	30811	30813	30814	30817	30819	30820	30827	3083	30833	30835	30836	3084	30845	30846	30848	30851	3087	309	3090	3091	3092	3093	3094	3096	3097	3098	3099	31	310	3101	3104	3105	3106	3107	3108	3109	311	3110	3111	3112	3115	3117	3119	312	3122	3123	313	3131	3133	3134	3135	314	3140	3141	3142	3145	3146	3149	3150	3151	3155	3156	3157	3158	3159	3161	3162	3163	3164	3166	3169	317	3170	3172	3174	3176	3177	3178	318	3181	3182	3183	3184	3185	3187	3188	319	3190	3191	3192	3195	3198	3199	32	320	3200	3201	3202	3203	3204	3205	3206	3207	3208	321	3211	3212	3213	3215	3216	3217	3218	322	3221	3222	3223	3224	3226	3227	3229	3231	3232	3233	3235	3236	3237	3238	3239	324	3240	3241	3242	3248	3249	325	3250	3251	3257	326	3263	3265	3267	3268	3269	327	3270	3273	3274	3275	3276	328	3280	3281	3283	3284	329	3290	3291	3292	3293	3294	3295	3297	3298	3299	33	330	3300	3301	3303	3305	3306	331	3310	3312	3313	3315	3316	332	3320	3321	3326	3329	333	3336	3337	3338	3339	334	3340	3344	3346	3347	335	3350	3351	3352	3354	3355	3356	3357	3358	3359	336	3360	3361	3362	3363	3364	337	3371	3373	3375	3376	338	3381	3382	3383	3384	3385	3386	339	3394	3396	3397	3398	3399	34	3400	341	3416	3417	3418	3419	3420	3421	3422	3423	3425	3426	3428	3429	343	3431	3434	3437	3439	344	3440	3441	3442	3443	3444	3445	3446	3448	3449	345	3451	3452	3454	3455	3456	3458	3459	3460	3467	347	3475	3476	347853	3479	348	3480	3481	3482	3483	3484	3485	3486	3487	3488	3489	3490	3491	350	3508	351	3512	3516	353	354	3543	3547	355	3550	3552	3553	3554	3556	3557	3558	3559	356	3560	3561	3562	3563	3565	3566	3567	3568	3569	357	3570	3572	3574	3575	3576	3577	3578	3579	358	3581	3586	3587	3588	3589	359	3590	3592	3593	3594	3595	3596	3597	3598	36	360	3600	3601	3603	3604	3605	3606	3607	3608	3609	361	3611	3612	3613	3614	3615	3617	3619	362	3620	3621	3622	3623	3624	3625	3626	3627	3628	363	3630	3631	3632	3635	3636	3638	364	3640	3641	3642	3643	3646	3651	3652	3654	3655	3659	366	3660	3661	3662	3663	3664	3665	3667	3669	367	3670	3671	3673	3674	3675	3676	3678	3679	368	3680	3682	3683	3684	3685	3687	3689	369	3690	3691	3692	3693	3694	3695	3696	3697	3698	3699	37	3700	3702	3703	3704	3705	3706	3707	3708	3709	3710	3712	3713	3714	3716	3717	3718	372	3720	3725	3726	3727	3728	373	3730	373156	3732	3735	3736	3737	3738	3739	374	3741	3742	374286	3744	3745	3746	3748	3749	375	3750	3751	3752	3753	3754	3755	3756	3757	3758	3759	3760	3761	3762	3763	3764	3765	3766	3768	377	3770	3772	3773	3775	3777	3778	3779	378	3780	3781	3782	3783	3784	3785	3786	3787	379	3790	3791	3792	3795	3796	3797	3798	3799	38	3800	3801	3802	3803	3804	3806	3808	381	3810	3812	3814	3815	3816	3817	3818	3820	3821	3823	3824	3827	383	3831	3832	3834	3835	3836	3838	3839	384	3840	3841	3842	3843	3845	3846	3848	3849	3852	3853	3855	3856	3857	3858	3859	3860	3861	3866	3868	387	3875	387893	388	3880	3881	3882	3883	3884	3885	3886	3887	388796	3889	389	3891	389136	3895	3897	3898	3899	389903	39	390	3902	3903	3904	390502	3906	3908	391	3910	3912	3913	3914	3915	3916	3918	392	3920	3925	3927	3929	393	3930	3931	3932	3933	3934	3936	3937	3938	3939	394	3945	3948	3949	395	3950	3952	3953	3954	3956	3957	3958	3959	396	3960	3963	3964	3965	397	3972	3973	3975	3976	3977	3978	398	3980	3981	3982	3983	3984	3985	3987	3988	399	3990	3991	3992	3993	399491	3995	3996	399665	3998	40	400	4000	4001	4004	4005	4007	4008	401	4010	4012	4013	4014	4015	4016	4017	4018	402	402055	4023	4026	403	4033	4034	4035	4036	4037	4040	4041	4043	4045	4046	404672	4047	4048	4049	405	4050	4051	4052	4053	4054	4055	4056	4057	4058	4059	406	4060	4061	4062	4064	4065	4066	4067	4068	407	4070	4072	4074	4076	4077	408	4081	4082	4084	4085	4086	4087	4088	4089	409	4090	4091	4092	4093	4094	4097	4099	41	410	4100	4101	4102	4103	4104	4105	4107	4108	4109	411	4110	4111	4112	4113	4114	4115	4116	4117	4118	412	4121	4122	4123	4124	4125	4126	4128	4129	4130	4131	4133	4134	4137	414	4140	4141	4142	4143	4144	4145	4146	4147	4148	415	4150	4151	4152	4153	4154	4155	4157	4158	4159	416	4160	4161	4162	4163	4166	4168	417	4170	4171	4172	4174	4175	4179	4184	4185	4188	4189	419	4190	4191	4192	4193	4194	4199	420	4200	4201	4204	4205	4207	4208	4209	421	4210	4211	4212	4215	4216	4217	4218	4221	4222	4223	4224	4225	4232	4233	4234	4236	4237	4238	4240	4241	4242	4245	4246	4247	4248	4249	4250	4253	4254	4255	4258	4259	4261	4267	427	4277	4281	4282	4283	4284	4285	4286	4287	4288	4289	429	4291	4292	4294	4295	4296	4297	4298	4299	43	430	4300	4303	4306	4308	4311	4312	4313	4314	4316	4317	4318	4319	432	4320	4321	4322	4323	4324	4325	4326	4327	4329	433	4330	4331	4332	4335	4336	4338	434	4340	4342	435	4350	4351	4352	4353	4354	4355	4356	4357	4358	4359	4360	4361	4363	438	43847	43849	439	439921	440	442194	443	4435	4436	4437	4438	4439	444	4440	445	4477	4478	4481	4482	4485	4486	4487	4488	4495	4496	4501	4502	4504	4507	4520	4521	4522	4524	4528	4534	4543	4544	4547	4548	4552	4580	4582	4583	4585	4593	4594	4595	4597	4598	4599	4600	4601	4602	4604	4605	4606	4607	4608	4609	4613	4615	4616	4617	4618	462	4620	4621	4624	4626	4627	4629	463	4633	4634	4635	4636	4637	4638	4643	4644	4646	4647	4649	4650	4651	4653	4656	4659	466	4660	4664	4665	4666	4668	4669	467	4670	4671	4673	4674	4675	4676	4677	4678	468	4680	4681	4682	4683	4684	4685	4686	4688	4689	4690	4691	4692	4693	4694	4695	4696	4697	4698	47	4700	4701	4702	4703	4704	4705	4706	4707	4708	4709	471	4710	4711	4712	4713	4714	4717	4718	4719	472	4720	4722	4723	4724	4725	4726	4728	4729	473	4733	4735	4736	4738	4739	474	4741	4744	4745	4747	475	4751	4753	4756	4758	4759	476	4760	4761	4762	4763	477	4771	4772	4775	4776	4778	4779	478	4780	4781	4782	4783	4784	479	4790	4791	4792	4793	4794	4795	4796	4798	4799	48	4800	4801	4802	4803	4804	4807	4808	4809	481	4811	4814	4815	4817	4818	482	4820	4821	4824	4825	4826	4828	4829	483	4830	4831	4832	4833	4835	4836	4837	4839	4841	4842	4843	4846	4848	4849	4850	4852	4853	4854	4855	4856	4857	4858	486	4860	4861	4862	4863	4864	4867	4868	4869	487	4879	488	4880	4881	4882	4883	4884	4886	4887	4888	4889	489	4891	4892	4897	4898	4899	49	490	4900	4901	4902	4904	4905	4907	4908	491	4913	4915	4916	4917	4919	492	4920	4921	4922	4923	4924	4925	4926	4927	4928	4929	493	4931	4935	4938	4939	4940	4942	4946	4947	4948	495	4951	4952	4953	4956	4957	4958	496	4967	4968	4973	4974	4975	4978	498	4982	4983	4985	49856	4986	49860	4987	4988	4990	4991	4992	4993	4994	4995	4998	4999	50	5000	5001	5002	5003	5004	5007	5008	5009	501	5016	5017	5018	5019	5020	5021	5023	5024	5025	5026	5027	5028	5029	5030	5031	5032	5033	5034	5037	5042	5045	5046	5047	5048	50485	50486	50487	50489	5049	5050	50506	50507	50508	50509	5051	50512	50514	50515	5052	5053	5054	5055	5058	506	50613	50615	50616	50617	50618	50619	5062	50624	50628	5063	50632	5064	50649	50650	5066	50674	5068	50700	5071	50717	5073	5074	5075	5077	5078	5080	50804	50805	50809	5081	50810	50813	50814	5082	5083	50831	50832	50833	50834	50835	50836	50837	50838	50839	50840	50848	50853	50854	50855	50856	50859	50861	50862	50863	50865	5087	5089	509	5090	5091	5092	5093	50937	50939	5094	50940	50944	5095	5096	5097	5098	5099	51	5100	5101	51013	51032	51035	5104	51042	51043	51046	5105	51050	51052	51053	51054	51056	5106	51065	51066	51067	51068	5108	51081	51082	51083	51084	51085	51086	51087	51090	5110	5111	51121	51123	51125	51127	51128	51129	51131	51133	51134	51135	51136	51138	51142	51143	51144	51145	51146	51147	51150	51151	51152	51154	51155	51156	51157	5116	51160	51161	51162	51163	51164	51167	51168	51170	51171	51172	51174	51176	51179	5118	51181	51182	51184	51185	51186	51187	51188	5119	51191	51192	51193	51195	51196	51198	51199	51203	51204	51205	51206	51207	51208	5121	51213	51214	5122	51222	51224	51226	51227	51228	51230	51231	51232	5125	5126	51265	51266	51267	51268	5127	51270	51271	51274	51275	51279	5128	51280	51281	51282	51283	51284	51285	51286	51289	51291	51292	51293	51294	51296	51298	51299	513	5130	51301	51302	51303	51304	51306	51307	51310	51311	51314	5132	51324	51329	5133	51330	51332	51334	51335	51337	51338	51339	5134	51341	51347	51348	51350	51351	51352	51359	5136	51361	51362	51365	51366	51368	5137	51374	51375	51377	51378	51379	5138	51380	51382	5139	51393	514	5140	51400	51406	5141	51411	51412	5142	51421	51427	51428	5143	51430	51433	51438	51439	5144	51440	51441	51447	51449	5145	51450	51458	5146	51463	5147	51471	51474	51475	51477	51478	5148	51480	5149	51493	51513	51517	5152	5153	5154	51540	51542	51547	51548	5155	51550	51552	51554	51557	5156	51560	51564	5157	51573	5158	51582	51585	51586	51588	5159	51592	51593	51594	51596	51599	516	5160	51601	51603	51604	5161	51614	51616	51617	51619	5162	51621	5163	5164	5165	51654	51657	51659	5166	51660	51663	51665	51666	51668	51669	5167	51673	51678	5168	5169	51690	51691	51693	51696	517	5170	51700	51701	51702	51703	51704	51705	51706	51710	51714	51715	51716	51719	5172	51720	51725	51727	51728	51729	5173	51733	51734	51735	5174	51741	51742	51744	51747	5175	51750	51751	51754	51755	51759	5176	51760	51761	51762	51763	51764	51765	51768	51773	51776	51778	51780	5179	518	51805	51806	51807	51809	51816	5184	5187	5188	5189	5190	5191	5193	5194	5195	5196	5197	5199	52	5201	5202	5203	5204	5205	5207	5208	5209	521	5210	5211	5213	5214	5216	5217	5218	522	5223	5224	5225	5226	5228	5229	523	5230	5236	5239	5241	5243	5244	5245	525	5250	5251	5252	5253	5255	5256	5257	526	5260	5261	5264	5265	5266	5267	5268	5269	527	5270	5271	5272	5273	5274	5275	5276	5277	5279	528	5283	5284	5287	5289	529	5290	5291	5292	5293	5294	5296	5297	5298	53	5300	5301	5303	5304	5305	5306	5307	5308	5309	5310	5311	5313	5315	5316	5317	5318	5319	5320	5322	5324	5325	5326	5327	5328	5329	533	5330	5331	5332	5333	53335	53339	5334	53340	53346	53347	5335	53353	53358	5336	5337	53371	5338	5339	53405	53407	5341	5342	5345	5346	5347	5348	5349	535	5350	5351	5352	5354	5355	5357	5358	5359	5360	53615	53616	5362	53630	53635	53637	5364	5365	5366	5367	5368	5371	5372	5373	5375	5376	5378	5379	538	53820	53822	53826	53827	53829	53832	53836	53840	53841	5387	539	53904	53905	53916	53919	5394	53942	53944	53947	5395	5396	54	540	54014	54020	54039	5406	54069	5407	5409	54093	54101	54107	5411	54112	5412	5414	54145	54165	54187	5420	54205	54207	54209	54210	54212	5422	54221	5423	5424	5425	5426	5427	5428	5429	5430	5431	5432	54328	54329	5433	54332	5434	54344	54345	5435	5436	54360	54361	54363	5438	54386	5440	54407	5441	54413	5442	5443	54433	5444	54441	5445	54457	54458	54465	54466	54469	54472	54475	54476	54487	5449	545	5450	54503	54504	5451	54514	54518	54521	5453	54535	54539	5454	54542	54543	54544	5455	54551	54556	5456	54566	5457	54575	54576	5458	54581	54583	54584	54585	5459	546	54606	5463	5464	5465	5467	54676	54677	5468	5469	547	5470	54700	54704	5471	54714	54715	54716	54726	5473	54733	54738	54739	54741	5475	5476	54765	54766	5478	5479	5480	54802	5481	54829	549	54904	5493	5494	5495	5496	5498	5499	55	550	5500	5501	5502	5504	5506	5507	5509	551	5510	5511	5514	5515	5516	5518	5519	552	5520	5521	5523	5524	5525	5526	5527	5528	5529	553	5530	5531	553115	5532	55327	5533	5534	55350	55351	55353	5536	55365	55366	55367	5537	5538	5539	554	5540	5542	55421	55422	55425	5544	5545	5546	5547	5549	5550	55500	55501	55503	55506	55507	55508	55509	5551	55510	55511	55515	5552	55521	55539	5554	55540	55554	55556	55558	5557	55577	55578	5558	55584	55585	5562	5563	5564	55643	5565	5566	5567	5568	5569	55692	5571	55717	5573	55742	55743	55757	5576	55769	5577	5578	5579	55799	558	5580	55800	55801	55802	55803	55806	5581	55810	55811	55813	55819	5582	55821	55823	55825	5583	55830	55831	55833	5584	55846	5585	55858	5586	55867	5587	55872	55879	5588	55884	55885	55888	55889	5589	55890	55891	55892	55893	5590	55900	55901	55905	55906	55907	55908	55909	5591	55911	55914	55915	5592	55922	5593	55930	55937	5594	5596	55968	55969	5597	55972	55973	55974	5598	5599	56	5600	56000	56001	5601	5602	5603	56033	56034	5604	5605	5606	56061	5607	5608	5609	5610	56100	56101	56106	56107	5612	56123	56124	56125	56128	5613	56130	56132	56139	56142	56143	56145	56146	56154	56155	56156	56157	56158	56159	5616	56163	56165	5617	56172	5618	5619	5620	5621	5623	5624	56242	56244	56245	56253	56259	5626	5627	56287	56288	5629	563	5630	56300	56302	5631	56311	56339	5634	56341	56342	56344	5635	5636	5638	5639	5641	56413	5644	5645	5646	56474	56475	56478	5648	5649	5650	5651	5652	56521	5653	5654	56547	56548	5655	5657	566	5660	56603	56605	56606	56616	5662	56623	5663	5664	56647	56648	56649	56650	56654	56656	56659	56660	56676	5669	567	5670	5671	5672	56729	5673	56731	5675	5676	5678	5680	5682	5683	56833	5684	56848	5685	5686	5688	56882	56886	56888	56889	5689	56890	56891	56894	56895	56897	56898	5690	56901	56902	56903	56904	5691	56910	56911	56913	56914	56915	5692	56920	56922	56924	56925	5693	56934	56936	56938	56940	5695	56953	56954	56955	56957	5696	5697	56978	56979	5698	56980	56981	56983	56984	56985	56986	5699	56992	56993	56994	56995	56996	56998	56999	570	5700	5701	57016	57018	5702	57030	5704	57045	57047	57048	5705	57050	57053	5706	57062	5707	5708	57082	57084	57088	57089	5709	57091	57092	57093	57096	57097	57099	571	5710	57101	57102	57103	57105	57107	57109	5711	57110	57113	57116	57118	57119	57122	57124	57125	57126	57127	5713	57134	57136	5714	57142	5715	57151	57152	5716	57161	57162	57165	5717	5718	57180	5719	57191	57192	572	5720	5721	5723	5724	5725	5727	5728	57282	573	5730	5731	5732	57326	5733	57332	57335	57336	57337	57338	5734	57343	57348	57369	5737	57379	57380	5739	574	5740	57402	57403	57404	5741	57419	5742	5743	5744	57446	57447	5745	5746	57468	5747	575	5753	5754	5756	5757	576	5763	5764	57644	57663	57664	5768	577	5770	5771	57731	57733	5774	5775	57758	57761	57763	5777	5778	578	5780	57804	57805	5781	57817	57818	57819	5782	57820	57823	57824	57826	57827	5783	57830	57834	5784	5786	57862	5787	5788	5789	579	5790	5791	5792	5793	5794	5795	5796	5797	5798	5799	58	580	5800	5801	5802	5803	5805	5806	581	5810	5813	58155	58157	58158	5816	5817	5818	58189	5819	58190	5822	5824	5825	5826	5827	5828	5829	5830	5831	5832	5833	5834	5836	5837	58472	58473	58477	58478	58483	58486	58487	58488	58494	58495	58498	58503	58510	58511	58513	58516	58528	58529	58530	58533	5858	5859	586	5860	5861	5862	5863	5864	5865	5866	5867	5868	5869	587	5870	5871	5872	5873	5874	5875	5876	5877	5878	5879	5880	5881	5883	5884	5885	5886	5887	5888	5889	5890	5891	5892	5893	5894	5896	5898	58985	58986	5899	59	590	5901	5902	5903	5905	5906	59067	5909	5910	5911	5912	5913	5914	5915	5916	5917	5918	5919	5920	5921	5922	5923	5925	5926	59269	5927	59272	5928	59286	5929	593	5930	59307	5931	5932	5933	59335	59336	59338	5934	59340	59341	59342	59343	59344	59347	59348	59349	5935	59351	5936	5937	5939	594	5940	5947	5949	595	5950	5954	5955	5957	5959	596	5961	5962	5966	5967	5968	5969	597	5970	5971	5972	5973	5976	5977	5978	5979	598	5980	5981	5982	5983	5984	5985	5987	5988	5989	599	5990	5991	5992	5993	5994	5995	5996	5997	5998	5999	60	6000	6001	6002	6004	6005	6006	6007	6009	6010	6011	6014	6015	6016	6017	6018	6019	602	60312	60314	60343	6035	6036	6037	6038	60385	6039	604	60401	6041	60436	6045	6046	60467	60468	6047	6048	60481	60482	60484	60485	60487	60488	60489	6049	60491	60495	60496	605	6050	60506	6051	60528	60529	6059	60598	607	608	6083	6091	6093	6094	6095	6096	6097	6098	610	6102	6103	611	6117	6118	6119	6121	6123	6124	6128	6129	613	6130	6132	6133	6134	6135	6136	6137	6138	6139	6141	6142	6143	6144	6146	6147	6150	6152	6155	6156	6157	6158	6159	6160	6161	6164	6166	6167	6168	6169	617	6170	6171	6173	6175	6176	6181	6182	6183	6184	6185	6188	6189	6191	6192	6193	6194	6195	6196	6197	6198	6199	6201	6202	6203	6204	6205	6206	6207	6208	6209	6210	6217	6218	6222	6223	6224	6227	6228	6229	623	6230	6231	6232	6233	6234	6235	6236	6237	6238	6239	624	6240	6241	6247	6248	6249	6251	6252	6253	6256	6257	6258	6259	6261	6262	6263	627	6271	6273	6274	6275	6276	6277	6278	6279	6280	6281	6282	6283	6284	6285	6286	6288	629	6291	6293	6294	6295	6296	6299	6300	6301	6302	6303	6304	6307	6309	631	6310	6311	6314	6317	6319	632	6320	6322	6324	6326	6327	6329	633	6331	6332	6334	6335	6336	6337	6338	6339	634	6340	6342	6343	6344	6346	6347	6348	635	6351	6352	6354	6355	6356	6357	6358	636	6360	6361	6362	6363	6364	6366	6367	6368	6369	637	6370	6372	6373	6374	6375	6376	638	6382	63826	63827	6385	6386	6387	63875	6388	639	6390	6391	6392	63920	63924	63925	63928	63934	63940	63941	63943	6396	63967	6397	63970	63971	63974	63976	63978	6399	640	6400	6401	6402	6403	6404	6405	6406	64061	64062	64063	64065	64066	64067	6407	64077	64078	64080	64081	64083	64084	64087	64089	64091	64092	64096	64097	641	64100	64102	64106	64108	64109	64110	64111	64112	64114	64116	64118	64121	64122	64123	64127	64129	64130	64132	64135	64137	6414	64146	64149	6415	64151	6416	64167	64170	64172	64174	64175	6418	64180	64184	6419	642	6421	64210	64211	64215	64218	64219	6422	64221	64222	64223	64231	64232	64236	6424	64240	6425	642559	6426	6427	6428	64283	64284	64285	6429	643	6430	6431	6432	64320	64321	64324	64328	6433	6434	64342	64343	64344	64374	64375	64376	64377	64386	64388	6439	64393	64395	64397	64398	644	6440	64400	6441	6442	64422	64425	6443	6444	64446	6445	6446	6447	6448	6449	645	6450	6451	6452	6453	6455	6456	6457	64577	64579	64582	646	64600	64601	6461	6462	6464	64641	64663	6468	64682	6469	64693	64699	6470	64708	64710	64714	6472	6473	6474	64743	64746	64750	64759	6476	6477	6478	648	6480	64806	64816	6482	6483	64834	64837	6484	64840	64844	64849	64850	6489	649	6490	64901	6491	649159	64919	6492	6493	6494	64940	6495	6496	64960	6497	64976	6498	6499	650	6500	65009	65010	65012	6502	6503	6504	6505	6506	6507	6508	65082	6509	651	6510	65108	65109	6511	65110	65117	6512	65121	65125	6513	6514	6515	6517	6518	6519	652	6520	6521	6522	6523	6524	6525	6526	6528	6529	653	6530	6531	6532	6533	653361	6534	653423	653483	6535	653509	6536	6538	6539	654	6540	6541	6542	6545	6546	6549	655	6550	6553	6554	6555	6556	6557	6558	6559	656	6560	6561	6564	6565	6566	6567	6568	6569	657	6570	6571	6572	6573	6574	6575	6578	6579	658	6580	6581	6582	6583	6584	6585	6586	6588	659	6590	6591	6594	6595	6596	6597	6598	6599	660	66002	66008	6601	6602	6603	66035	6604	6605	6606	6608	6609	661	6610	6611	6612	6614	6615	6616	6617	6618	6619	662	6620	6621	6622	6623	6624	6625	6626	6627	6628	6629	663	6631	6632	6633	6634	6635	6636	6637	6638	664	6640	6641	6642	6643	6645	6646	6647	6648	6649	665	6650	6651	6652	6653	6655	6656	6658	6659	6660	6662	6663	6664	6665	6666	6668	667	6671	6672	6674	6675	6676	6677	6678	668	6687	6688	6689	669	6690	6691	6692	6694	6695	6696	6697	6698	6699	670	6701	6702	6707	6708	6709	671	6710	6711	6712	6713	6714	6715	6716	6717	6718	672	6720	6721	6722	6723	6726	6727	6728	6729	673	6731	6732	6733	6734	6736	6737	6738	6741	6742	6744	6745	6746	6747	6748	6749	675	6750	6751	6752	6753	6754	6755	6756	6757	6758	6759	676	6760	6764	6767	6768	6769	677	6770	6772	6773	6774	6775	6776	6777	6778	6779	678	6780	6781	6782	6783	6785	6786	6787	6788	6789	6790	6791	6792	6793	6794	6795	6799	680	6801	6804	6809	6810	6811	6812	6813	6814	6817	6818	6819	682	6820	6821	6822	6827	6829	683	6830	6832	6833	6834	6835	6837	6839	684	6840	6843	6844	6845	6847	685	6850	6853	6854	6856	6857	686	6861	6862	6863	6865	6866	6867	6868	6869	687	6870	6871	6872	6873	6874	6876	6877	6878	6879	688	6880	6881	6882	6883	6884	6885	6886	6888	689	6891	6892	6894	6895	6897	6898	6899	690	6900	6901	6902	6903	6904	6905	6906	6907	6908	6909	6910	6911	6915	6916	6917	6919	6921	6923	6924	6925	6927	6928	6932	6935	6936	6938	6939	694	6940	6943	6944	6945	6947	6948	6949	695	6953	6954	696	6988	699	6990	6992	6993	6996	6997	6999	70	7001	7003	7004	7006	7007	7008	7009	701	7010	7011	7013	7014	7015	7016	7018	7019	7020	7021	7022	7023	7024	7025	7027	7029	7030	7031	7032	7033	7035	7036	7037	7038	7039	7040	7041	7042	7043	7044	7045	7046	7047	7048	7049	705	7050	7051	7052	7053	7054	7056	7057	7058	7059	706	7060	7064	7066	7067	7068	7070	7071	7072	7073	7074	7075	7076	7077	7078	7079	708	7080	7082	7083	7084	7086	7087	7088	7089	7090	7092	7093	7094	7095	7096	7097	7098	7099	71	710	7101	7102	7103	7104	7105	7106	7107	7108	7109	711	7110	7111	7112	7113	712	7122	7123	7124	7125	7126	7127	7128	713	7130	7132	7133	7134	7135	7136	7137	7138	7139	7140	7141	7142	7143	7145	7146	7148	715	7150	7153	7155	7156	7157	7158	7159	716	7161	7162	7163	7164	7165	7166	7167	7168	7169	717	7170	7171	7172	7173	7174	7175	7177	7178	7179	718	7180	7181	7182	7184	7185	7186	7187	7188	7189	719	72	720	7200	7201	7203	7204	7216	722	7220	7222	7223	7224	7225	7226	7227	7247	7248	7249	725	7251	7252	7253	7257	7258	726	7260	7262	7263	7264	7265	7266	7267	7268	727	7270	7272	7273	7274	7275	7276	728	7283	7284	7286	7287	7288	7289	729	7290	7291	7292	729230	7293	7294	7295	7296	7297	7298	7299	730	7301	7305	7306	7307	731	7314	7317	7318	7319	732	7320	7321	7322	7323	7324	7326	7327	7328	7329	733	7332	7334	7335	7336	7337	734	7341	7342	7343	7345	7347	7348	7349	735	7350	7351	7352	7353	7355	7356	7357	7358	7360	7363	7366	7367	7368	7369	7371	7372	7374	7375	7376	7378	7379	738	7380	7381	7384	7385	7386	7388	7389	7390	7392	7398	7399	740	7402	7403	7404	7405	7407	7408	7409	741	7410	7411	7412	7414	7415	7416	7419	7421	7422	7423	7424	7425	7428	7429	7430	7431	7432	7433	7434	7436	7439	744	7441	7442	7443	7444	7447	7448	745	7450	7453	7454	7456	7458	746	7462	7464	7466	7468	7469	7471	7472	7473	7474	7476	7479	7480	7481	7482	7485	7486	7490	7494	7498	750	7503	7504	7507	7508	7511	7512	7514	7515	7516	7517	7518	752	7520	7525	7528	7529	753	7533	7534	7536	7538	7539	754	7541	7542	7543	7545	7547	755	7553	7555	7559	7561	7564	757	7570	7572	7574	758	7584	759	7593	7594	7596	7597	760	761	762	7625	7629	763	7634	7637	7638	7639	7644	765	766	767	7673	7678	768	7681	7691	7692	7693	7694	7695	7696	7699	770	7700	7701	7702	7703	7704	7705	7706	7707	7709	771	7711	7712	7716	7718	7726	7727	7728	773	7730	7733	7737	7739	774	7743	7745	7746	7748	775	7750	7752	7753	7755	7756	7757	776	7761	7762	7763	7764	7766	7767	7768	7769	777	7771	7773	7775	7776	778	7781	7782	7783	7791	7799	780	7802	7803	7804	7805	781	7812	7813	7818	782	7827	783	7832	784	7841	7844	7846	7849	785	7850	7852	7855	7857	786	7862	7866	7867	7869	7873	7874	788	7881	7884	790	7903	79036	79042	79056	79057	79058	79092	7913	79136	79143	79148	7915	79152	7916	79166	79168	7917	79184	7919	7922	793	7932	7936	79366	79368	79369	79370	794	79400	7941	79442	79443	79444	795	7957	796	7965	797	79748	7975	7976	7978	7979	7980	7982	7984	7988	799	7991	79912	7993	7994	79987	800	8000	8001	801	8013	8019	8021	8022	8027	80279	8028	8029	8030	80310	80316	80319	80321	80323	80324	80328	80329	80344	80347	80349	80350	80351	80352	8036	8038	80380	8045	8048	8050	8061	8065	80700	80704	80705	8073	80736	80737	80739	8074	80740	80741	80742	8076	80762	80777	8078	80781	8079	8082	80830	80831	80833	8085	8086	8087	8089	80896	8091	8092	80975	8099	81	810	8100	81027	81029	81030	81031	81033	81034	81035	8106	811	8110	8111	8115	8120	8125	8128	81285	813	8131	8139	814	8140	8148	81490	81491	81492	81493	81494	815	81501	8153	81537	81539	81542	81543	81551	81557	81558	81563	81565	81566	81579	816	81602	81603	8161	81618	81622	81623	81624	81626	81627	81628	81631	8165	81689	81691	81693	81696	81698	8170	8174	8175	8178	81792	81796	818	81833	81848	81849	81850	81851	81855	8187	81870	81872	81873	81876	8189	81890	81893	819	8190	8192	8193	8195	820	8200	8202	8204	8208	8209	821	8214	8216	8218	822	8220	8224	8225	8226	8227	823	8233	8237	8239	824	8242	8243	825	826	8260	8263	8266	8269	827	8270	8273	8277	8284	8287	8288	8289	829	8290	8291	8292	8293	8294	8295	830	8301	8302	8303	8309	831	8310	8314	8315	8317	8318	832	8321	8322	8323	8324	8326	8328	8329	833	8330	8331	8334	8335	8336	8337	8339	83394	834	8340	8341	8342	83439	83442	83444	8345	83468	8348	83482	8349	835	8350	8357	836	8362	8369	837	8379	838	8382	8383	8386	8387	839	8390	8392	8394	83941	8395	8396	8398	8399	840	8402	8403	8404	8405	8406	8407	8408	8409	841	8411	8412	8416	8417	84172	8418	8419	842	8424	8425	8428	84288	843	8431	8433	8434	8435	8436	84364	8437	8438	8439	844	8440	8443	8445	8446	8447	8448	845	8450	8451	8452	8453	8454	8455	8456	8458	8459	846	8460	8462	8464	8467	8468	847	8471	8473	84747	8476	8477	8479	8480	8481	8482	84820	8483	8487	8490	8491	8492	8493	8496	8498	8499	84991	8500	8501	8502	8503	8504	8505	8506	8507	8508	8509	8510	8513	8514	8515	8517	8518	8519	8520	8521	8522	85236	8526	8527	8528	8530	8531	8533	8534	8535	8536	8537	8538	8539	8540	8542	8543	8544	8545	8546	8547	8548	8549	8550	8552	8553	8554	8555	8556	8557	8558	8559	8560	8563	8564	8565	8566	8567	8568	8569	857	8570	8572	8573	8574	8575	8576	8577	8578	858	8581	859	8590	86	860	8601	8603	8604	8605	8607	8608	8609	861	8611	8612	8613	8614	8615	8618	862	8620	8621	8623	8624	8625	8626	863	8630	8631	8633	8634	8635	8636	8638	8639	864	8643	8644	8645	8647	8648	8649	865	8650	8651	8653	8654	8655	8658	8659	866	8660	8661	8662	8663	8664	8665	8666	8667	8668	8669	867	8671	8672	8673	8674	8675	8676	8677	8678	868	8681	8682	8683	8685	8687	8688	8689	869	8690	8692	8693	8694	8697	8698	87	8702	8703	8704	8705	8706	8707	8708	871	8710	8711	8712	8714	8715	8717	8718	8720	8721	8722	8723	8724	8725	8727	8728	8729	873	8731	8732	8733	8735	8736	8737	8738	8739	874	8740	8741	8742	8743	8744	8745	8747	8748	8749	875	8751	8754	8761	8763	8764	8766	8767	8771	8772	8773	8774	8775	8777	8778	8780	8785	8786	8787	8788	8789	8790	8792	8793	8794	8795	8796	8799	88	8800	8802	8803	8804	8805	8807	8808	8809	8811	8812	8813	8814	8815	8817	8818	8819	8820	8821	8822	8823	8824	8825	8826	8828	8829	883	8832	8833	8834	8835	8836	8837	8838	8839	8840	8841	8842	8843	8846	8847	8848	885	8850	8851	8852	8853	8854	8856	8857	8858	8859	886	8861	8863	8864	8867	8869	887	8870	8872	8874	8875	8876	8877	8878	8879	8880	8881	8882	8883	8884	8886	8887	8888	889	8891	8892	8894	8895	8896	8897	8898	8899	89	890	8900	8904	8905	8906	8909	8910	8911	8912	8913	8914	8915	8916	892	8924	8925	8927	8928	8929	8930	8932	8933	8934	8935	8936	894	8941	8942	8943	8945	896	8970	8971	8972	8973	8974	8975	8976	8985	8986	8987	89870	89874	8988	8989	899	8991	8992	8993	8994	8995	8996	8997	8999	9	90	900	9001	9002	901	9013	9015	9016	9019	902	9020	9021	9022	9023	9025	9028	9031	9032	9033	9034	9037	9038	904	9040	9043	9045	9046	9047	9048	9049	905	9050	9051	9052	90522	9053	9054	9055	9056	9057	9058	9060	9061	9063	9064	9070	9071	9073	9074	9076	9079	908	9080	9081	9082	9083	9084	9085	9086	90865	9087	9091	9092	9093	9094	9095	9097	9098	9099	91	910	9101	9104	9108	911	9110	9111	9112	9118	9119	912	9120	9121	9122	9123	9125	9126	9127	9128	9129	913	9130	91300	9131	9132	9133	9134	9135	9136	9138	9139	914	9140	9141	9142	9143	9144	9145	9146	9147	9148	9149	915	9150	9152	9153	9154	9156	9158	9159	916	9162	9166	9167	9168	9169	917	9170	9172	9173	91746	9175	9177	9179	9180	9181	9182	9183	9184	9185	9187	9188	9189	919	9191	9194	9196	9197	92	920	9200	9201	9202	9203	9204	9205	9208	9209	921	9210	9211	9212	9214	9215	9217	9218	922	9220	9221	9223	9227	9228	9229	923	9230	9231	9232	9235	9236	9238	924	9240	9242	9244	9245	9246	9247	9248	9249	925	9252	9254	9255	9256	9258	926	9260	9261	9262	9263	9265	9266	9267	9270	9274	9275	9276	9277	9278	928	9282	9283	9287	9288	9289	929	9293	9294	9295	9296	93	930	9306	9308	931	9310	9311	9312	93129	9313	9314	9317	9318	9319	932	9320	9321	9322	9325	9328	9329	933	9330	9331	9332	9333	9334	9337	9338	9340	9341	9342	9344	9348	9349	9350	9351	9352	9353	9354	9355	9356	9358	9360	9362	9363	9364	9365	9366	9367	9368	9369	9370	9371	9372	9373	9374	9375	9376	9377	9380	9381	9388	9389	939	9390	9391	9392	9394	9397	93974	9398	9399	94	940	9400	9401	9402	9403	9404	9407	9409	941	9410	94104	9411	9412	9414	9415	9416	942	9420	9421	9422	9423	94239	9425	9427	9429	943	9435	9436	9437	9439	944	9440	9442	9443	9445	9446	9447	9448	945	9450	9451	9452	9453	9454	9455	9456	9457	946	9462	9463	9464	9465	9466	9467	9468	9469	947	9470	9472	9473	9474	9475	9477	9478	9479	948	9480	9482	9486	9487	9488	9489	949	9491	9493	9495	9496	9497	9498	9499	95	950	9500	9501	9503	9509	951	9510	9512	9513	9514	9516	9517	9518	9519	952	9520	9521	9522	9524	9525	9526	9527	9528	9529	953	9530	9531	9532	9533	9534	9535	9536	9537	9538	954	9540	9541	9542	9545	9546	9547	955	9550	9551	9552	9553	9554	9555	9556	9557	9559	956	9562	9563	9567	9568	9569	957	9570	9573	9575	9576	9577	9578	958	9580	9582	9583	9584	9585	9586	9588	959	9590	9592	9595	960	9600	9601	9603	9604	9605	9607	9609	961	9610	9611	9612	9616	9617	9618	9619	962	9620	9623	9625	9627	9628	9629	963	9630	9631	9632	9633	9635	9636	9637	9638	9639	9641	9643	9649	965	9653	9659	966	967	968	969	9693	9697	9698	97	970	9700	971	972	9723	973	9733	9734	974	9741	975	9750	9751	9752	9759	976	977	9770	9771	978	9782	9791	9794	98	9802	9804	9815	9817	9825	983	9839	984	9843	9846	9863	9869	9871	9874	988	989	990	9902	9908	991	993	9935	9939	994	9941	9942	9943	9945	9946	9947	9948	9949	995	9950	9953	9955	9956	9957	996	9960	9961	9962	9966	9967	9968	9969	9971	9972	9973	9976	9978	998	9980	9982	9984	9985	9986	9987	9988	9989	999	9990	9991	9992	9993	9994	9997
GSM508711	1	Training	PD	2.388152314	3.431414848	7.023165227	6.54269867	5.131208016	3.394164838	2.937553053	5.776381155	6.624995412	6.288538891	4.022968227	3.122561008	6.710267994	6.9465705	3.454353968	7.501627737	5.508174614	6.731962593	7.10572715	3.399559189	3.213321563	4.843501434	4.433288638	5.184273469	3.749563104	2.785295885	4.803380113	4.421138666	5.967794525	6.137052418	7.000751348	5.174815809	4.057075082	6.146579714	4.545281152	5.94888017	4.170091492	4.347663623	3.015559161	4.683678771	2.426196861	8.060272153	6.37379432	3.088107628	3.268212508	3.545168353	3.570290984	3.34482711	3.348006282	3.950466634	3.160956295	2.728206926	7.428537827	6.724527518	5.468261905	6.791818799	5.200634882	2.942947556	5.384129317	4.637395283	6.395214579	6.208322667	6.341919977	3.161597288	5.434088549	2.669650744	4.110362295	6.480636215	9.986486429	5.756250768	4.548624632	4.396982882	6.538438977	6.268879958	5.134192218	6.594538739	2.55501655	3.255374641	1.5993656	7.15067324	1.806209574	6.327236337	7.218644947	7.004161287	6.331724802	7.138027186	6.008091281	8.272181033	7.544458285	5.557930606	8.615715052	2.87454115	2.862162379	3.171999136	5.774944167	2.426660496	6.899743617	7.212472585	3.586835939	5.512075847	5.030749551	2.096904648	5.40884933	4.775079375	5.870034776	2.367165785	6.556729775	6.985749841	6.568588398	4.122281599	2.690619219	4.369081836	5.074308387	6.745712183	3.456369079	6.638584679	6.6974846	7.308936705	6.963028115	6.45292772	3.057026577	4.357764068	6.067121163	1.568811433	7.250479855	3.424855359	6.282689726	6.55213954	6.939475946	3.521305689	2.948095737	3.03998855	6.893735576	6.753682327	6.487425884	5.603438127	5.809887902	6.380361811	4.945468295	4.097021299	3.097473293	8.207184478	4.932192062	6.186883424	6.155304427	3.682868917	6.701091337	3.205603187	5.756759309	4.558159938	4.413567818	8.172034801	4.35817008	4.537600506	5.365890074	6.369536674	6.70119064	5.359698617	5.064338914	3.517256953	6.282281822	7.016869067	7.114874451	6.568896361	6.070349662	5.97676204	4.655150415	6.517888763	7.600828104	6.320344123	6.485223684	4.603302504	2.225930589	3.712696646	5.865986269	3.237937546	5.11484354	3.538184053	5.847887369	9.809272842	4.488183465	4.961328151	7.719040081	5.719489489	7.580730504	4.21621997	2.340733223	1.684997366	3.241645232	4.317485215	3.748737597	5.589180727	3.126039362	4.54291675	2.267579806	6.578678683	4.631134645	5.23910061	4.832185404	3.32574338	9.200306855	2.878550563	4.587852253	4.584738416	7.517361819	6.304951824	5.825246157	7.195042427	5.254398062	6.108697987	6.628028856	3.653202249	5.043714566	6.178998232	5.778271626	1.94331055	6.82384758	5.36967885	2.843425007	4.842735412	7.50730126	6.557156575	5.31524719	3.426155407	3.758475384	4.493145285	5.512823388	3.337310478	5.625012819	5.804048281	3.599040289	5.214258273	6.329461621	5.299578731	7.02875712	7.648867555	5.138243607	4.463270771	7.862354177	5.461166035	5.892380359	6.540810409	6.807674052	3.788465961	7.781537428	4.884443743	2.0975879	5.552509967	8.372097372	5.628966966	7.178209902	5.63812155	2.613517997	8.053666866	4.863633936	4.431453202	6.026253458	2.120918401	6.256536973	5.378097448	6.683518729	6.692516436	5.961505716	7.945700872	8.15041402	2.162681656	6.396420778	4.947086482	6.885143277	5.651221485	4.460523367	2.468326349	5.114469642	4.885383301	3.491019615	9.062675752	8.495910353	2.180942674	3.434898628	6.201744859	3.295626723	5.002008352	4.502016136	1.462172568	2.34030506	3.217108016	3.137708067	6.774889642	5.626611857	5.261532221	4.393282897	7.247490044	4.02862476	3.140867555	3.017630637	4.777037027	7.066410679	1.983078172	4.020830003	7.30111641	4.121540606	6.610852693	3.379191071	5.027492438	5.784554886	6.403969219	6.888485629	4.228474682	4.359484211	3.633334556	4.051006829	7.025163926	3.921169422	3.733087304	9.409248678	7.852001869	9.287481573	6.687559429	4.465035467	2.910720679	5.154881406	5.228476739	8.388144904	4.419585679	5.361738649	2.899782946	7.384833548	8.886424844	5.238708505	8.251772039	6.022756938	6.614949761	5.135929909	4.867222557	5.366151503	1.477615749	5.489262951	3.541950436	2.731009585	9.303926654	3.069420391	8.998429114	4.725928567	4.440737576	4.457114579	5.904218899	5.114151459	5.965272072	6.129466679	8.237413049	6.06975152	6.156882332	5.054860556	6.173293174	7.018178983	3.030190243	6.928965419	5.402171336	6.092154327	4.553299308	5.057975226	5.998040037	8.599466489	2.873172882	7.652963633	5.53334422	5.187239292	4.992179541	5.742104213	2.411369318	5.453231538	5.806704281	6.463209069	3.94307316	6.013014045	7.094665884	4.893561317	4.66778489	1.668644246	2.306626565	4.693418848	3.942529632	7.068681024	4.553324367	4.467080063	5.910856207	5.928894628	4.995486135	4.792196063	4.087376031	5.27270579	7.274332133	6.565349466	5.647708932	4.84183468	7.171912925	4.787245116	8.183873628	3.904113706	6.825051159	6.263615893	5.968774357	5.99607883	9.83541932	6.389986664	8.211100113	6.502453285	7.488647584	5.780768185	6.149389702	7.75930075	5.806796192	4.289256772	5.924482333	6.336615538	4.960642552	4.937576259	3.641444992	4.73465986	4.605824461	6.479552007	7.823442754	4.980671213	7.024288353	4.466441027	4.94606021	5.667150686	6.510323697	7.460232453	4.992565483	8.937148003	6.426606927	5.985877349	6.233358416	8.093424711	4.247193754	7.162209531	6.312740284	8.777145488	4.156152556	5.18254605	3.647072298	3.996003005	3.914358972	6.074028543	3.955291313	7.747051275	7.633932738	4.254628881	6.004500609	6.168652511	8.674575523	2.616407767	7.086719529	5.935350712	7.097836624	5.270460807	5.689834598	5.411822914	7.114704439	6.246429936	3.211854786	4.811056547	1.769158917	6.709706503	5.541797739	2.342193116	7.152266584	2.72760107	3.164558372	5.51536697	4.933640394	6.348365329	6.699857914	7.587687255	7.210270524	7.654500853	2.866133547	5.889590932	2.542249447	7.882272097	7.706716705	3.360471495	4.864938397	3.921367187	3.971751359	5.373520714	5.672629172	2.382172385	5.007734102	4.685145724	7.081448761	6.900288296	2.123597786	6.194383124	3.565512084	6.733817913	6.319652163	7.100577733	5.363874768	3.587073061	5.141816518	7.880546105	3.790346318	5.796675521	6.405933633	3.489316527	5.158485332	6.554609473	7.952291481	2.780824484	3.402584181	4.503172061	4.205417837	4.865935429	6.36376847	4.798441256	7.795609951	7.872537848	4.077271432	3.251456648	5.040189562	3.308350488	7.860220945	5.631919494	6.207363845	2.637260911	4.023617867	3.11290393	5.804275549	2.242527043	4.654362089	5.947846564	3.878676327	1.617415057	3.938407335	6.035946589	5.80544716	6.24273959	5.886150175	6.232540148	7.263913374	7.800108754	8.423790254	2.688033287	1.52045397	3.005742923	4.075819217	6.204323521	2.917972044	3.035456005	4.46805288	5.482834488	4.615272484	7.786058005	7.657982766	4.422593209	7.822423058	4.467054703	5.055466018	3.076310178	6.371218558	5.204614157	3.650928441	2.097259461	8.389193541	7.478173745	7.351516165	3.346126476	2.449576982	4.154611983	8.141035771	5.662493365	2.93511282	6.163065147	2.937895533	6.380979415	4.196959242	2.157993646	10.39948487	3.846991725	6.959580947	7.193503346	4.762828168	7.007698299	8.424541045	7.441275813	6.574211929	3.64361034	3.030181593	7.291417711	2.740530914	4.413283549	3.9333741	3.879346007	5.540415818	3.672754513	2.185796483	4.30209894	3.187288807	1.905232585	4.938109676	2.722945853	6.753792989	2.915858119	6.536863647	2.376699161	5.802108203	4.909117821	6.611358081	10.34631567	3.847517069	8.381606348	5.625881834	2.505592221	6.082453754	8.628998722	4.804224339	5.670149827	3.374614595	2.657161146	7.765847607	2.355676762	4.874026207	5.820178424	2.824415933	4.701724981	2.4336966	8.317535646	2.45334435	4.538230078	7.44936243	2.544534062	8.242959286	4.49492184	4.534516253	5.46454907	3.295986788	2.536979911	3.842456357	6.93995771	4.266387789	6.407808468	3.409601092	3.077235759	5.981860605	5.178526579	4.554273199	4.839284397	3.943044932	4.499234279	2.890634239	2.385281205	6.570875868	8.472652553	7.25172975	4.08474399	1.94523416	4.820602152	3.786942789	2.152260217	4.910929816	5.216315725	3.076878084	2.384080146	5.893143638	2.995878655	4.515823478	3.670391462	3.530119783	3.336563243	2.047666167	2.001210919	2.146270009	5.57433707	5.507388825	5.318404588	3.5777903	4.650150223	3.518684645	5.848407006	4.231919813	1.774642233	2.732017068	5.263888416	6.185360152	7.675810826	5.847894865	7.504048219	5.138578548	6.954210013	4.58050353	8.230529247	6.986955157	5.697691458	7.554675006	6.471668628	2.60420297	3.846382828	3.933682518	5.931362415	6.621122527	4.775468742	5.445661605	8.171183471	8.212570168	6.916979378	8.035744971	3.006000804	6.126277764	6.709389042	3.861249518	9.863962425	7.181004401	3.951513335	6.218448489	6.25128612	2.545944441	2.189173647	5.692816793	7.99389649	4.406636871	5.795653207	6.983679016	4.537152623	7.066455707	5.568906245	7.327931853	7.10821773	5.992551028	4.690404295	7.670614855	7.211081339	6.322349243	7.912388161	5.167164713	7.076103435	5.796727383	6.274148049	5.432697208	7.291769783	5.576926851	6.336289739	9.148351698	7.772091972	5.876881952	8.238150722	4.601393228	6.652346404	4.808553937	7.75406465	8.980166115	7.352564939	6.644625528	7.017436738	2.303861298	4.82995703	6.915645727	5.970120359	5.519564691	4.26956586	2.731546786	3.616605269	3.045302457	3.455522282	6.866223936	3.337292557	3.209783937	4.164205345	5.111738638	3.655299952	3.569068509	6.581343481	4.051914732	3.753964785	4.834947147	6.084120985	5.957103376	4.703814276	4.079923143	2.57156334	4.784690059	1.997124748	4.188650601	2.455916891	5.554429877	8.337498648	7.331069436	9.297028066	2.83757703	5.018661989	3.594122247	4.27690611	7.837852003	4.735589288	5.783857677	3.040873659	6.044066746	4.89849277	5.155967881	5.586609126	2.198502987	5.413716252	4.907891778	5.253822534	4.199146101	4.528743022	2.851323958	3.978705538	4.577496448	4.677433969	6.59745918	5.366374493	5.21373445	5.59705643	4.858647061	5.449583699	2.283838737	9.675202222	5.945935283	4.033402525	6.458729057	6.30050584	7.0535604	6.087972497	1.850995385	1.737945534	5.474375655	3.314739458	3.966455412	2.261134399	5.593721555	3.043911038	5.350013199	2.86678275	3.438724364	4.228114147	5.396826403	3.919091509	4.494564739	5.359538439	4.441933802	3.673687502	5.872050129	3.340909244	5.256772949	3.123804867	5.137896895	6.260391597	6.094076986	3.620868191	3.706987245	5.689945517	2.73866835	5.618910524	6.672968174	7.013742387	4.542906344	2.218369675	4.685412281	5.373116911	5.170980895	3.902253355	6.705209982	7.682577898	4.937953894	5.51264104	6.908462351	6.282111237	3.454341836	7.395216802	4.951171429	5.054202412	2.090239895	4.841595765	5.304799437	4.921877546	5.4530886	5.786221336	5.179792379	9.806737855	5.937467126	6.096651299	4.064997432	6.988926754	7.279381316	2.600946906	7.267798682	6.965342169	6.095490083	9.53800811	8.114687079	1.811131979	3.80223389	2.942357096	6.027978607	4.201694594	3.911372829	5.745933875	1.679333186	1.85256513	5.345786548	5.968270299	3.95674925	3.468289134	3.527451306	8.125097105	4.424534135	5.791150156	4.97503795	6.203048777	2.669356126	4.756852889	3.507309137	6.925173028	2.471440294	4.901450375	6.055708267	2.926449649	4.339162596	3.163995433	3.31432213	3.738801838	6.959159091	3.547851171	7.661018794	5.996294979	7.06927983	3.403159004	4.158323334	4.622006718	7.148560197	8.119351531	5.227315287	4.125551574	8.508951791	6.854916638	3.76785535	4.594797726	7.295536835	5.838950501	4.351251174	3.654351062	6.370179028	5.878041688	4.263991526	2.381665234	3.691199847	7.838650818	5.351248197	1.472908174	3.633170234	5.156635621	7.521563535	3.67986074	6.726131411	7.230170778	3.918655256	4.501965096	4.90206892	6.082952514	5.300437915	4.419655799	4.342340855	7.450403266	5.871563533	5.237258816	3.341007372	2.73829329	2.486667413	5.131985067	2.895943949	5.044247257	5.619443678	2.400847213	4.486938908	5.687492584	6.362802973	3.403006966	6.768254012	6.55521303	8.982238482	6.883325993	2.744175246	2.903701615	5.41513623	2.513895154	4.189151855	5.749443402	7.49936513	5.583896733	5.278816201	5.687627211	4.033595111	8.125619758	7.166920448	5.617532201	6.714166766	7.224108669	9.121628224	6.366675361	2.443359822	7.60622302	8.26961701	4.572014618	8.970727554	5.600550414	4.32233188	3.70361265	3.972835217	2.89413117	4.478928996	5.037790642	3.561930762	6.15820074	4.998435371	4.719347134	2.769718674	3.284605934	3.381473506	2.491457696	2.914508188	4.874790303	5.378840221	4.950900599	3.272026977	5.650717866	8.041322404	8.149948617	2.975282434	8.438241111	2.075140921	7.265292164	4.380489082	2.860396898	4.717608468	2.527716282	4.438258613	5.188677451	4.912995594	3.35459034	4.825606336	4.468647497	7.587782474	5.186101781	7.691759751	8.066354984	2.146607321	2.689477777	7.618787948	3.347757119	8.077324609	6.786244843	4.417284638	6.496474264	3.01918566	1.976923351	4.921364088	10.30855652	5.543838391	3.268138115	6.80742145	5.494193275	5.533338895	9.866558224	9.412696003	8.113482246	4.879125117	5.355058406	7.179322425	2.612150746	7.064454557	8.805961244	9.285842772	2.664929662	4.799071916	5.556610976	3.604037703	2.525012128	3.781859482	3.512090269	3.860698528	3.829008905	3.27528322	3.527332783	3.66472885	3.82886089	5.798278851	1.860126974	3.003135654	4.432988993	3.146860689	2.287959956	2.198596904	4.635140138	3.587910882	4.445427003	7.501610063	4.244810755	3.714640711	4.174245259	4.335927257	6.283749083	3.838075044	6.233871035	6.996357178	2.948087816	3.632808547	6.007773848	4.325128527	2.888613865	6.647563946	3.505722142	4.783775202	3.763846502	4.951975535	2.640672172	2.636223676	5.429684401	5.780308121	2.022585704	2.767271161	3.088586514	5.551849183	3.521372811	3.136406695	6.484910769	1.524261322	2.958646059	2.080765074	2.508873051	7.220163934	7.179495471	6.077835964	7.829160745	4.828713671	4.058169849	4.296724996	6.718011112	5.574530943	4.689238625	2.94542824	9.137942933	8.751537654	6.28871918	9.971798276	3.725996236	6.170962542	8.08278352	9.323672892	5.344837528	8.923557459	8.102187899	3.712359822	8.994993374	8.607617363	5.566169824	6.84022675	5.47418598	5.063886145	2.788655312	3.763677508	1.72909889	3.347096473	4.15421196	2.194946287	6.011222075	8.997619278	2.79424889	3.285817819	2.604924537	4.925475107	4.043984192	6.024068558	5.324387943	6.546949283	4.161995559	4.565139908	3.35442839	1.93329282	5.036488017	3.66227141	6.374935327	5.015700124	5.780506006	6.371349505	3.590517999	7.145456621	5.407821275	2.145212759	3.975943516	6.466921026	3.17156244	3.268290095	4.556904924	5.272642955	6.692198089	6.182125867	5.655675542	4.972824614	7.016662389	1.714756515	2.763213617	6.886545032	5.077144847	6.318422639	3.075929027	3.209366018	9.742523539	1.341371999	3.00973626	1.459564793	2.8683204	4.559713031	1.922770228	1.778475571	3.389472349	6.669071654	2.853683554	4.071592653	4.292422111	5.466421456	5.762497787	5.513434358	6.988199938	5.678702126	6.140195469	3.306548857	3.590073881	3.068320644	3.76523771	3.30665223	1.987223093	2.022236414	3.114066836	5.872734878	2.130670191	3.558978473	2.342868695	7.856818244	6.638996582	6.295909918	6.99876957	5.234551428	6.430198779	5.243693255	3.703622399	7.56737175	7.167514609	7.236330261	3.468094262	8.704917264	6.182700878	2.932991449	2.23874527	1.845941151	3.934724456	9.107601318	4.670785738	2.243975938	1.989276842	3.460476851	8.036045342	3.794911021	4.945917689	6.160998381	4.331268983	2.126855103	2.026109932	4.870022273	8.148648132	7.726761737	3.752164779	4.648257617	4.845034181	2.561773994	7.516586423	6.772650964	5.200001063	6.814807067	1.242108696	4.78463512	6.577782983	7.958171939	1.971493385	4.25878911	3.181979539	3.433829867	8.386985258	6.110718021	2.930139756	3.520385178	2.918206874	6.499404487	4.377250927	6.631182006	4.342905984	5.881745078	4.943932649	4.686186762	2.074454155	4.247948884	6.140813623	7.091786123	7.128800682	2.68625394	5.689864215	3.754013806	5.676292734	5.651862094	4.601850087	7.34978409	2.767884805	4.671550951	2.894686834	3.941074622	5.521703303	4.626035419	4.032754976	3.02684824	9.156266432	1.938139341	3.846853721	3.297737145	3.349327416	3.810512355	5.047458904	3.576927688	5.095820631	4.580351337	4.511110427	1.900332604	5.722817855	4.98514964	4.099786545	6.096680767	2.873107227	1.04654525	3.059230441	2.460801336	2.714667077	3.634691054	2.891534507	2.552533061	5.838211467	2.172535115	2.869670524	5.348430607	2.414916	6.595924064	7.385456102	3.813650155	5.604295055	3.4730411	7.20175795	5.881855226	7.027426581	4.528322894	4.140955564	3.211553919	6.279590205	5.581937885	6.538652568	4.841769491	7.215237963	3.272392375	2.467323113	6.291265387	6.498987117	2.480201363	9.205538368	5.996890613	5.066078109	7.147038233	6.950174662	3.84836138	5.313516004	6.621231615	6.190810084	3.922453231	7.575434771	5.56284032	4.748021611	7.421823177	3.380208216	6.325721973	6.720443397	6.23654538	7.094208665	5.713591747	6.788272931	5.321324127	7.424051305	8.342387087	8.931589253	5.368470597	6.726319885	3.193664749	6.293247654	6.073673801	5.517056439	5.127015346	7.398190648	6.268287781	3.396129325	1.957787554	2.37117279	2.557798746	2.338379834	2.628080005	2.703177188	5.005261998	3.356709192	5.683702133	3.395014413	4.816928073	6.888004083	4.58763526	5.882976984	6.369387808	5.993818133	7.153755595	6.016610905	5.592372831	8.711204071	5.716422676	5.721351938	2.377194845	5.055530286	2.195605332	5.778841692	3.375241732	6.420168634	7.397733013	7.692480125	2.408379977	4.471290407	4.947298513	5.235603053	3.829577635	3.73402195	2.819522693	5.210497311	1.885474647	4.996599585	5.699163498	3.684368361	3.277543011	8.665694278	4.586714969	4.810307275	2.591111838	1.99004118	2.907143573	2.535710819	5.452406242	2.39889605	3.593322878	6.239879538	6.6389019	8.035256929	8.744457155	5.351912137	5.446555461	3.704797309	3.19482625	4.068955784	3.149726022	6.29665501	4.45047714	5.809797787	5.151515961	8.826531348	2.551811649	6.057366969	4.261540801	3.001969975	7.351551223	2.576622395	4.862480252	4.125045247	9.883173514	7.628209755	2.584852739	6.037817405	1.706436618	1.723161118	5.584724051	1.674336706	1.184283482	4.854682878	5.082535998	5.471366003	2.841127798	4.595790204	4.687685865	2.040474664	2.804782525	2.816603602	7.113975824	1.901323614	3.162067296	9.039367609	2.198606094	3.588059078	1.896793773	3.91554121	5.372578551	8.027083219	4.033901004	5.128722902	3.837679874	4.679901661	7.36646585	2.28691971	7.693438583	3.61533579	3.7323917	5.302906417	5.080368935	6.283109189	3.488284916	7.674539974	6.4867814	5.316410429	6.172305138	7.102305548	2.719232894	5.494245486	4.663088947	8.61512192	2.982464721	4.686251372	6.029966746	3.076285571	4.342162988	4.624950681	4.432335617	5.832470361	3.832399582	4.251955635	6.441893226	7.552042	4.179366857	4.275653067	6.825503074	3.104075853	6.537659844	7.684005535	5.639389989	2.921568547	3.949779206	4.872711533	5.965005356	7.110036789	5.428174971	6.660551048	10.94496608	7.885577195	8.17834662	8.350201853	9.375749622	5.929329142	5.325321892	3.556331119	4.793111424	2.245512474	4.399272939	4.766086281	5.593174872	5.701345439	2.590484842	6.067086972	6.314730619	6.675435265	5.915889705	2.463977451	4.490237382	3.520072202	4.720948298	3.791736244	8.249713195	6.517814151	6.288057809	3.673095059	4.278879799	3.005047731	8.30638368	9.450566082	7.46225232	6.270606922	4.358083832	5.636239769	6.474807525	8.9224385	8.54970891	5.704248011	2.320145328	2.646770626	4.854458375	5.176751031	6.246784069	5.901699585	7.523226761	5.317205533	4.668020166	8.680304497	4.016693031	2.584872394	5.99344095	5.541766559	3.863472135	3.975663421	4.923872757	4.91747379	3.146856448	5.503165899	5.174460963	4.845076618	2.765428059	7.315754133	5.969586245	5.499882012	4.45891115	5.892972193	8.917666256	8.076114513	3.142197886	3.563976687	7.139369725	7.628742583	4.446227177	8.385687051	4.949358878	8.4870938	3.440380535	7.270657516	2.126295154	6.450441061	6.157977423	2.338318856	3.642874985	3.641347631	3.157406491	3.885145066	4.573560407	7.24547384	4.725165056	5.257078659	7.369137105	4.810993109	5.12627765	4.78565794	2.992713516	6.505468262	6.760126419	7.021150984	8.1596649	5.518080349	5.666492661	6.358493425	6.90806209	5.825232145	2.963631175	5.624654246	4.839560594	5.07869716	3.650044156	5.744597637	3.303624001	4.153627933	8.725019212	3.916082096	3.953690063	3.330150801	6.150841161	7.561326774	2.272773541	5.582517739	2.493206763	5.327404051	6.883498585	6.227311315	6.864627477	5.762516277	4.474072965	3.961349384	6.026100398	4.698144298	6.246120816	3.46701049	2.128246247	4.578873787	7.257518472	3.673521832	4.930183387	3.53647214	6.808428393	4.617404209	5.267112332	3.474537588	4.15031569	3.619114257	4.469318468	7.94519501	4.434106388	7.210500879	2.792692563	3.490813388	2.871584381	4.351931384	3.468770902	4.631584752	6.683016007	3.224255657	3.630482987	5.977302479	1.792668646	3.466253267	7.88116324	2.310608129	3.980728598	5.382670806	1.735495006	5.801821241	2.248011137	2.679514172	3.412902657	9.278162282	5.224378753	7.850299273	5.911852589	7.343148769	2.891234468	3.991257236	2.860901958	3.226529764	6.915974098	7.717928277	4.784631951	5.676333522	3.565896558	6.581894259	4.120621373	4.389986912	3.691827144	2.245100643	4.591388924	5.696193192	6.953558012	7.17240771	2.725037777	9.125307666	2.841153199	4.36927399	4.817288154	4.931704608	3.316485076	8.341639975	4.217216193	3.62746928	2.695087699	6.084240905	2.376303352	4.47430941	5.692149376	7.061605113	4.336469051	3.194147637	4.428211752	4.964705359	5.809432066	3.084612681	2.252724266	3.857492777	7.948128419	6.56183818	7.969897606	5.577997462	3.524389678	5.973062941	4.831129171	4.372619756	6.568695866	4.555911907	2.853556035	3.384893742	2.732888757	4.210388308	8.325606765	5.983684548	1.652814962	3.542561454	2.650981222	2.732102954	3.373152526	3.507778107	1.354055242	5.411888366	5.894526476	7.627328037	3.627172622	9.012696311	7.097047629	8.995475303	6.160747317	7.57144848	2.320273714	3.388881849	5.717312449	4.696620821	8.872656253	3.547514503	3.442750221	2.793874501	3.061447338	5.657912097	2.662592887	7.735147401	5.200183367	4.281236066	2.102855065	3.096115885	6.443827309	5.109585825	7.148663941	6.24904064	4.671284398	6.110927525	5.829227122	4.909775375	6.693673955	6.744654828	3.082591208	7.552767429	7.433431602	6.021369705	6.63761274	4.444189433	4.146415242	2.716604847	5.364692752	4.340743891	2.446997621	6.329473658	6.323338727	7.603265469	7.577549173	7.611332897	5.676602186	2.973569346	5.604299306	5.969733987	5.855489659	3.96308275	7.257260531	4.776932326	7.040933	3.890593605	3.361956094	4.102993271	3.549641715	4.466258375	2.564632941	4.81028383	5.302283713	5.336703585	3.409154811	3.433091761	5.086570934	6.511446145	4.400574632	6.056026768	9.071415212	2.34208861	6.853928497	7.397235237	3.648141867	7.227045523	3.834731028	1.940938376	4.995001979	2.188826694	6.000125327	7.366776814	7.478569224	6.854337048	4.276893169	7.88753046	6.301279798	2.77253703	5.071006419	6.069907952	4.573548215	6.675322522	5.830631036	7.846186253	6.201430235	3.104286998	2.290991791	2.248859267	5.336696967	2.483018713	4.049615587	3.191384846	5.078247877	3.000979248	6.200310996	4.135970389	7.03120903	7.74525611	5.467365129	8.572536776	7.398656177	8.076935585	6.534811548	3.688554866	8.546921993	5.23240694	2.957025499	6.273995421	5.009048063	5.231570949	4.890028369	2.491929026	4.61971414	2.835128926	5.231311649	8.679894673	4.819929633	4.896834514	6.041547903	7.022186944	2.634733748	3.299890855	5.221606299	7.843008515	2.527765327	6.684609627	4.228108433	2.189404356	4.37321589	5.870765766	7.999858525	4.813937238	6.038570964	5.446976318	8.261190044	6.193025983	5.83584778	5.076885941	6.775435888	7.164201925	5.485531063	5.374577275	4.751682756	7.011030879	7.712419376	6.732810911	6.545883606	4.716800236	4.252594627	3.797907305	5.114421428	4.055639841	3.493741857	8.642255911	4.428104817	2.505667452	2.463479939	2.300730655	10.00848814	6.202050013	6.185272239	7.544966208	4.708440676	3.354098513	5.521216841	5.675075612	7.298714426	2.602966888	3.365314162	7.173874015	4.17948089	2.491070284	4.190619146	2.928675497	5.803514783	6.147597036	6.863369005	6.544078324	2.12436347	4.527904344	5.9846593	3.534471627	3.718589533	4.536959351	2.184850481	3.607856418	4.464833663	4.148198348	4.834190025	5.819059277	2.409613051	5.134828128	5.085853289	2.478774758	6.545630135	2.877456096	4.968406087	9.103043684	2.341637595	6.460119739	4.906129957	6.824815513	3.706178065	7.041911896	5.632007441	2.461835734	4.148519194	2.823075492	6.410534442	6.269330625	4.437976778	6.199530975	5.293229971	5.558106293	5.27532125	4.825944495	2.879294267	6.473082643	4.746613489	4.088333979	6.831010856	5.451060508	6.772184372	1.976787588	5.09198386	3.936124216	3.543536432	7.358838564	7.163909885	7.249822433	1.885478292	3.04333401	2.538041266	2.582451135	4.701332673	6.188171391	6.730019738	6.243164975	4.635372403	7.63018311	3.830322241	5.658984892	7.484411861	4.426884566	5.506856175	7.212305467	6.723017879	3.380212326	3.050969605	7.492456023	5.929564433	4.324260092	4.384321359	4.33264784	4.426022625	6.586492946	5.936775146	2.076533862	5.459832302	7.703514366	7.794998103	3.434295719	5.175927679	3.211034163	4.551582937	4.077646943	7.868234945	5.217769811	3.896960006	5.235650364	5.568945895	3.932193888	6.616647711	5.367169003	5.881131428	5.113512637	2.458565899	5.321790399	9.630276296	6.47734966	2.618981422	4.561961951	2.282978582	5.250823598	5.337693031	2.952785215	6.794416682	6.245410277	5.693093066	4.055998216	3.256646536	3.95629877	5.103904741	5.210680951	5.759360867	4.236842576	1.860910199	3.852051759	1.528822935	2.54360052	6.207993184	4.307462073	2.027851604	5.820917595	4.751904587	3.715206166	4.314788107	2.962845822	1.908454885	2.972933171	10.18733226	6.776760933	2.549350062	1.882955591	3.40297307	5.795929244	4.003347176	6.989014952	4.00705122	3.44872621	3.703606624	3.717030197	4.128381127	6.109587058	3.9092099	6.15307002	6.386851717	5.82724994	4.569534628	8.477722177	2.781203539	5.639887713	3.546193078	2.715505634	7.724925298	5.335299071	5.433057457	8.058397611	3.058038553	5.058248275	5.07890215	4.801655852	2.041182581	4.69032923	4.359975328	7.617811003	1.041175138	8.163233128	4.325816143	4.00137621	3.159291312	5.416306751	2.480859486	5.581244852	2.680585144	2.208221069	2.425094996	3.854988529	6.575740707	6.144572554	2.08254424	2.181835666	2.393837755	5.171445819	3.272493755	5.921671733	3.043010285	5.302527322	7.555642377	1.752715822	5.738511426	4.800299026	4.082761682	3.022527715	7.155928254	7.442891418	6.219710818	3.943967652	5.092627822	6.80921752	6.137370323	3.317831492	6.787267125	3.571888008	8.348146244	3.331534361	2.682182572	4.056238361	4.310471332	6.505218705	3.833293864	2.398860259	4.465465399	6.637627181	6.982829499	2.868904106	3.947241404	5.346222904	2.273140971	3.759644677	3.832958605	4.36208535	3.861226038	2.312759521	7.486938656	4.867162235	5.989385019	5.217816048	2.177010482	6.914467988	3.999274668	2.461700161	5.974815597	5.239343075	7.592159978	6.901084865	8.89055065	4.337071837	10.77488163	2.704963584	2.068153703	5.678602019	5.39762454	4.831831481	4.3548005	6.994699441	3.299516802	5.011029634	5.696104301	7.644797111	4.667020698	2.470612822	4.901081582	5.859329478	2.132107565	6.831996219	4.02893401	5.468995238	4.332778441	6.258253227	6.922961331	2.814915501	5.518401749	7.665518727	3.559298679	6.569877004	2.308491756	5.320940958	2.997344088	3.451278776	7.630227416	3.553301981	3.768090688	3.571350235	2.338150952	4.88281148	4.901338146	6.062326321	5.392729387	2.190549375	2.941132069	3.104327856	4.575851242	2.623190565	2.89187135	2.302837497	3.33202636	3.147246217	2.082429754	2.787436634	5.826396241	6.557265714	5.401214802	5.978706409	6.694983587	2.557395391	7.51936589	4.601098794	3.138877102	2.406006886	5.783228653	3.343616674	6.691445872	4.979274865	2.91022393	2.692403336	4.599074481	5.155293612	3.042344096	7.36787284	7.2126212	5.478155726	1.664522757	2.982835237	5.840575884	8.446696604	5.79393564	6.846310822	2.025758648	1.196997357	5.351364391	1.397000227	1.959988973	6.085066755	3.978289957	3.370278511	2.699720528	3.363413886	5.694350015	6.810660609	6.493444887	6.924914512	3.032528847	5.975975061	3.421530947	3.072286928	3.279385036	2.996537384	5.820567789	5.040722209	3.376023744	4.692012024	4.016166407	5.371954538	2.671965101	4.617664249	5.397074571	5.389835606	6.054580555	5.966077891	2.427827837	5.64121588	8.135386112	5.671754489	3.017729017	5.747417187	2.878998732	8.216663158	2.282051346	3.532524813	1.892244109	2.739260958	1.862752243	8.233595268	5.816547875	5.231663537	4.184067298	3.065102838	5.20266335	3.208705567	1.965675464	2.811121788	4.742269391	5.029907266	4.015998022	2.453712482	5.839240271	3.456918096	4.011014907	8.791523923	8.192672039	2.062647846	4.089376241	6.266542181	2.773299291	4.953993257	2.178970526	4.986145205	11.06127936	2.216668762	4.07292288	2.997382359	5.115282393	4.614959038	5.466113517	4.315978466	6.368884578	2.221654687	3.252414602	4.782300063	3.761909192	6.735003726	2.040051168	4.247755922	5.3125958	3.313269258	2.169874293	2.515049812	2.784887499	3.752242142	3.078384243	2.089080315	2.047354419	2.436255857	3.399546752	6.337740396	2.609259936	6.109287493	10.27719373	6.334656175	4.142504752	8.271855622	5.191235875	7.869251292	2.542301761	3.808847859	2.371002669	1.987794681	5.463290139	2.409228174	4.253073111	3.119306679	2.374987338	5.633980743	10.12291835	3.128672768	2.819670204	8.561879894	1.733156207	2.119216544	2.523859815	4.904926485	6.342819433	1.901460888	5.140088914	3.231597772	4.14095564	5.2651892	2.286087838	4.509855076	5.317451565	5.851515154	5.669442752	3.230519713	7.298762111	5.914720038	6.622188138	8.435059735	4.180244561	4.380139513	6.393001035	2.045729178	7.819379028	2.256355047	4.903223091	7.32831169	8.404120026	1.862403459	4.084496316	3.188273722	2.479273886	6.475700479	4.947018019	3.496543222	6.809630581	4.598575261	7.041903727	7.241715618	5.692574854	4.412353574	2.658541784	1.729192582	9.460308791	2.747836399	4.109990565	4.055613633	4.504318791	4.027328582	7.105151532	5.310726833	3.686391059	1.842211137	5.44031627	2.893961001	3.966401926	3.671956285	5.278128441	5.886830327	6.132265805	5.950771612	2.831208404	3.622650659	3.751452406	7.031405068	5.185739856	3.631268465	2.039101123	6.653794948	5.275065911	3.518741199	6.490234078	6.904532744	3.199436548	3.068891445	7.442918115	5.26671508	3.912208285	4.239315604	3.170376681	7.142586768	7.241536609	6.459050807	6.702615642	5.285799519	7.963089697	4.847601832	7.009460349	6.489492015	3.60776586	2.373039484	2.574201919	2.444320965	2.441052444	4.92218038	6.34908548	2.958092149	2.326726358	4.167176494	3.781439021	5.516529149	2.699999276	6.837071838	5.779312677	5.906230133	3.987819634	2.580703414	5.025777198	3.95967895	3.890923981	5.818553347	5.257198535	3.930356557	4.75834543	5.305814133	3.614594241	3.960886918	3.761306608	7.024043899	2.629791603	8.273204465	7.445312963	5.527899184	6.688413231	7.298126627	4.62040704	5.24926831	6.241563501	3.911217262	7.365334961	6.005366667	7.544934139	4.488253973	4.439464068	5.727202789	8.13872701	7.498671966	4.662598139	1.847011418	2.982520501	5.831322239	5.603258159	7.418793511	3.9442626	3.799460342	6.163850515	8.701615352	6.638821509	5.557065203	10.13576398	4.658231005	6.456598474	5.15248875	8.418687635	2.910491475	6.335959058	7.040671449	6.137574752	4.397587504	6.035944043	6.807626904	6.915203434	6.498528831	8.209676093	8.677769009	10.08004848	2.97235148	6.375510458	8.560867079	6.501096736	3.9248795	7.776153919	5.355588641	6.940621495	5.55292771	7.625091367	5.292586244	1.484755197	5.641368744	2.725221125	2.484262507	2.837782843	5.992589983	4.782516117	4.612384533	6.050781966	6.140110655	6.872638259	5.922171407	7.381692738	7.432405837	5.256546694	4.285383383	4.947374931	3.160041247	2.048669842	2.051087676	6.459022682	3.974071995	4.2782002	2.711593007	5.92550812	5.959500635	1.56760515	3.259977017	3.373438938	3.195594932	4.058062582	1.74794537	4.014420021	2.697446502	3.458346631	3.379171803	4.756839695	2.80584899	4.422972316	5.277874057	2.13030276	5.04528409	3.356328198	3.537388663	2.822593435	3.890061949	1.60971174	3.361377202	6.087567758	5.956538612	3.951185838	1.720917351	3.125763107	4.348253834	1.836502684	2.520110651	2.706312487	4.353413775	5.490851576	8.812958629	5.533478489	7.474209708	5.547828892	6.074253478	3.187670266	7.292743677	4.379190358	8.612674379	8.256070755	8.82316888	2.418658338	6.547986045	3.128260005	7.903456204	2.698115171	4.140151132	6.485220111	8.576412938	4.67709242	3.455180387	2.80411359	4.30722843	6.168573165	5.819169106	3.546683596	4.357305759	5.540849565	3.600014775	7.192706035	7.504266838	2.694151942	3.343768039	4.739160754	4.068951618	2.968524825	4.132187593	3.280556146	5.682674563	7.20503885	5.720640469	6.9581975	5.922781768	5.990249237	3.850934274	6.549245304	5.568309957	4.467550572	3.569623927	3.928868238	4.208469489	6.36529939	8.104291933	5.8592239	5.079626042	6.012022145	6.413403561	3.90462101	2.577300037	2.430050225	2.420196158	4.805553319	2.37750848	4.833234748	6.627715846	3.757029336	5.085728042	3.769047858	3.842278159	4.195455083	3.428641138	7.727991254	5.225491464	4.274127359	5.2581929	7.501466926	4.568931023	6.86374703	1.379465089	6.276274396	5.710226277	8.232111432	6.364606835	4.414661412	6.341946989	3.931957737	3.523860106	7.351070801	6.473897191	6.832059526	7.184469304	5.106625216	6.08398098	6.537544329	7.111241583	2.853263592	5.456259292	5.800980468	4.113965041	7.136715125	6.038292406	5.168436968	5.057897065	5.838663401	4.908454128	5.767287699	5.243512646	5.971534914	3.989021033	9.161440147	7.780707536	4.591386682	1.68801415	6.758718877	6.16807136	4.01916612	5.68450412	3.031708763	4.809534918	3.574965984	4.005846269	3.51172245	2.938088613	5.111905205	4.546471698	8.423236601	3.314687601	6.847454971	2.695865271	7.522521104	2.088441629	3.601056598	5.22660614	5.51172016	2.297569682	7.437102155	6.489682542	2.721489224	5.172229521	7.23766246	7.459418133	5.042172252	4.643251055	5.529583854	4.82931239	5.5453629	2.94489145	6.487164442	6.336432765	5.943607789	3.06084874	4.271846431	1.781856784	4.916424944	4.888087986	4.179707835	5.923349883	5.087188173	8.33118374	5.052438	5.483591902	4.355738375	4.17147721	4.95223964	6.217892404	5.117710089	5.026507654	2.178196881	3.380474972	3.723725246	2.53306864	1.631112615	6.757883682	3.763397787	5.126921726	3.632150583	5.3610267	5.018612173	3.756350086	1.95990011	3.176423845	3.175993264	6.025901531	2.293409616	4.093209928	7.400297709	4.66475658	1.87239615	6.054998207	5.340559869	5.223385972	3.081095933	6.516805792	5.799271662	6.946927188	4.016577304	7.280422224	2.022018398	5.756409969	2.821254723	3.871215526	1.877198253	4.450663755	2.09066159	3.916443628	6.740342494	4.715902086	8.473846586	5.13740439	2.851078049	7.254990519	2.486897313	8.070271603	4.545341841	6.509278485	3.546141791	2.835696127	3.57338205	3.062111695	2.486669296	3.240168438	2.346173616	5.901053511	4.07756518	2.718108521	2.33826985	2.007728292	1.950548606	6.104005186	3.397945709	1.912344787	2.169606379	6.195258864	7.092164863	5.034610943	1.531786288	7.734176161	9.295799334	2.351134992	3.27693578	6.601907791	6.149318601	6.892566229	8.977098652	3.773356854	7.376316698	3.501402521	2.740147167	10.64578398	10.66885555	4.485463311	4.177855791	5.86981711	1.644309324	1.926343816	5.425345066	2.058100018	5.847942732	4.025737418	5.838814843	4.317300809	2.777178821	2.194974782	4.025886087	6.200422225	6.104983567	6.561121134	2.665716299	7.372937385	6.585338891	5.379024105	4.157969434	6.32854205	6.374042138	5.345555935	4.863242129	7.527228464	4.615569815	2.698799651	2.853066964	2.318475094	1.985046533	2.9701088	3.595565563	4.486386838	6.663048111	2.081013007	4.913697089	3.247000416	6.923500643	5.431079399	7.012872974	5.127528609	2.598056581	7.705722069	3.271689474	7.125565165	2.135291892	8.461899865	5.275255883	6.225914682	8.845026558	4.566697286	5.702435714	8.048881685	4.402377574	7.499065488	7.446646973	2.17801193	3.40023475	8.656594011	8.807356961	9.121549199	5.434563923	6.238394531	5.724271099	2.904693339	3.859964681	3.088038067	6.465811153	3.672382867	4.306269956	3.572020955	6.644010325	7.436928973	3.222658357	5.690975426	7.875815139	6.384225135	7.069591361	2.975673749	5.203778375	4.416741501	2.574400504	5.273174851	9.066654167	5.384374098	7.307786569	8.685865195	6.021325443	5.953105411	6.158588313	3.597805648	6.00842721	3.038858054	3.840098214	6.962944191	5.209975954	3.683309239	4.230854778	3.993018779	4.608477686	3.193637468	2.357908507	5.855092554	4.465660984	10.02539527	4.856193628	8.121671569	6.450084032	7.573762526	8.271186825	4.710439167	8.534586706	7.03883126	2.412542217	8.14348768	6.159680912	7.896184889	2.82863329	1.812861938	2.693703955	5.546031087	5.288704794	3.968304176	2.537231757	2.316947119	3.407208669	4.560405428	3.643309449	2.749752544	2.019885092	5.607322774	7.351895688	3.857720462	3.477364945	3.542621126	3.192612964	2.763594096	3.527602693	1.602806597	5.620676066	3.889916648	3.337638032	2.953617381	4.214802614	3.103761428	3.792325798	3.34136567	5.241057055	3.264545535	3.892139617	3.592786252	2.270936554	3.644229423	1.481009139	2.271151356	7.588349214	4.541488057	7.502599345	1.735407777	4.798329063	3.438724717	2.659750356	4.74659101	7.435016802	4.607049713	3.738160108	3.750758846	6.654877071	5.717954392	4.2434385	3.362207155	5.918521886	2.304345198	3.390916681	2.94739295	6.787810519	6.983653069	6.941894268	5.801358001	7.394984319	1.836231186	2.19682858	7.109936547	5.281064055	1.537654056	2.740449424	4.33670742	1.238607883	7.812428053	3.857445319	5.478470885	4.593307297	3.03105287	2.57757404	6.529822135	7.569079085	8.354844133	4.118432579	8.816037388	4.151119474	3.651666877	9.807983657	7.899671189	6.935783951	4.14569959	2.081643866	10.57090418	5.273954382	9.010131598	8.978901854	8.540667181	7.00577965	6.988120932	5.236863159	3.867650323	8.151766015	6.65037861	4.410076056	2.994232806	1.080762145	2.473550145	2.795583514	2.693518527	3.070316638	3.450435861	3.427296415	6.008920015	2.197301504	5.471278354	3.408474391	2.154681246	5.15631536	2.873883384	4.620265752	2.812451776	4.256221894	3.587182773	6.354787995	2.851551635	1.651294296	7.63235727	3.65643669	3.516525943	5.051629218	5.689095677	5.266464394	3.646941294	2.347602587	2.883102896	4.946801764	5.386431853	5.890675167	6.863362123	5.676852717	6.835820785	8.843967556	8.265785776	5.054965449	6.566748882	6.994636192	6.620077148	6.766329645	6.910395424	7.359201642	9.164076547	4.106653506	4.055059054	6.413818348	6.150266038	2.07719654	5.310681521	6.088448363	6.23635993	3.683255204	5.977821918	1.281111543	3.072299067	3.264236208	3.135746875	2.758139398	1.597412337	2.586065663	2.006838002	2.70125659	3.070141453	3.83042643	3.079672174	3.450825415	4.785417448	2.899868849	2.143258032	7.58424408	6.324498996	2.486910052	9.77639114	6.722682142	6.060120551	3.202407914	3.554390684	8.91793566	5.675006262	6.008922797	5.507923089	3.923984063	3.370180005	3.693256192	5.781937335	5.78808721	6.796219089	4.74828426	8.55012339	6.521444065	2.025607593	5.538899738	8.439599346	1.62744644	8.075815982	5.61463347	3.694889119	2.333746795	5.960561543	3.996968369	6.810198154	2.837057	4.948309766	5.001945466	3.906129455	3.040299024	1.548788495	4.142779196	3.224172473	2.843459202	3.922408201	1.574211012	2.767358977	2.195544066	4.221937059	3.068784171	3.135472927	3.045595255	5.037310262	3.997909529	7.533763518	3.522194592	2.761955762	2.756260549	1.80461021	2.931684838	2.737851231	8.957733417	3.343954056	2.166857166	3.694865593	4.575488845	3.623658494	3.81954508	3.932467665	2.414453274	2.612036997	2.936042871	3.186439969	4.836661452	6.22512152	4.390950542	4.133884234	3.47185273	3.217459502	3.56851809	4.478117636	3.514663705	2.652292781	3.254526361	5.529979562	6.049009305	6.75853176	7.868897124	6.736004068	7.595940112	3.430245122	5.929370554	6.980380273	2.244074682	3.377724798	2.793685147	3.140184505	4.860031989	5.255839144	2.420382516	3.392263179	4.553440159	5.318937572	3.715076488	6.998107147	4.675071583	1.927269262	5.988373183	6.024761194	5.493746578	4.667418569	6.497714431	3.187465741	3.657549118	2.779073813	4.953196315	6.671727256	7.791670162	2.198340803	4.75075484	7.195026323	5.562244025	4.061140049	2.711240861	4.946912587	5.464426236	3.212584055	4.435809265	2.859605743	3.716766653	5.187708697	3.07567456	4.408968307	3.383663987	4.622693129	4.965125939	4.461636683	4.699320053	2.108677362	5.256415215	6.490272996	3.731127914	4.02538708	7.024272503	3.910500244	4.689468456	7.872950771	3.517072742	5.561413292	5.543332761	3.915782544	6.641143435	5.84190655	6.610562117	2.344990942	3.374850542	4.74295775	2.007113061	4.02336857	2.49636401	7.240314775	4.136910623	2.594008088	3.731529611	6.192773472	7.681543771	2.060419534	8.384225531	6.887357339	5.589774155	4.110270553	5.851566073	3.894186496	6.499756208	7.205500661	3.959207269	4.04708054	7.33083963	6.359597923	6.08787743	6.422767492	8.898624577	4.942992734	4.704812911	6.763789021	6.361207674	6.389062918	7.906061803	3.777206933	3.876282533	3.946261599	3.037797029	2.395142562	2.665596795	5.369046509	3.182607123	2.348208157	6.344574795	5.276032675	2.825671783	3.687804595	8.488389664	1.923689707	5.446237189	7.136267721	2.047687397	3.580431923	2.633638014	2.146286604	6.053202376	2.798080642	6.420773623	3.873754358	3.044804512	4.283416173	7.008847771	4.34781851	4.188571736	5.190646176	3.351206614	8.429171469	2.816068381	3.417417718	7.44722217	6.672161232	4.015381372	6.636877794	5.117381571	7.920631695	4.81933398	5.089222096	7.285103135	3.634708972	3.048378678	6.87944412	5.240221811	5.71909989	4.614805391	5.33972551	5.10281316	3.483662942	3.778504098	6.666028142	7.589840534	5.70160282	8.425304646	7.26385054	9.254333531	4.217899854	4.082850657	5.096668062	2.971804826	4.331229961	2.928039877	6.343660278	3.302478073	3.56877305	1.793753416	5.49891701	4.026427408	3.107947012	3.530938971	2.153537023	3.19920402	3.57156453	2.744306104	2.065354226	3.505857254	8.424348219	2.485779422	3.845923605	4.340350945	5.716397971	7.233509365	7.286613265	4.261669503	5.240920206	3.697413943	8.548139006	6.378388001	7.176153167	2.046337558	3.73975797	2.391780973	2.732619172	2.211268267	2.827595124	4.105805131	2.567266594	6.397747752	2.298619069	1.309048823	1.948191226	1.761078875	2.263786651	8.465306487	4.385343872	4.92117911	9.067824357	1.839337073	3.728186188	2.60441068	1.766690848	1.884602814	1.985542111	1.84897514	4.037488677	3.739674392	2.34394031	6.236482626	2.828838322	3.772845137	7.892288259	6.802971967	4.236332595	3.848790435	3.172326692	6.045059884	5.581760945	1.741294759	4.505260608	3.769849264	1.804157586	1.930875138	4.424991914	6.865383538	5.768155899	3.563369127	4.451977866	2.847233935	5.890941221	9.629978711	3.577986466	7.940328775	7.207348275	6.450370275	7.616836807	2.634583366	3.404242346	5.748156995	3.068342776	2.587302517	2.215995592	4.114825435	5.403803366	5.43069665	2.520957832	9.099943859	6.989167766	10.15386148	1.81339756	5.364633465	5.027903159	1.825553614	3.001905903	5.948970671	5.374756194	8.135335046	3.424261017	7.015707831	6.978991449	6.414119824	3.466238597	1.409752568	5.792270333	4.768329571	6.543939579	2.934808537	2.298686146	2.605635772	3.827420517	4.641637618	3.318936457	5.91225218	4.251095369	4.469706576	3.399914237	7.927527742	4.076189976	6.220008298	6.587132577	7.423685345	2.266619702	2.204173445	6.042897936	7.956926396	4.277250558	8.24622568	5.999820257	6.085084241	6.800775926	4.988836249	5.386912222	6.698668573	6.269849004	3.271405375	4.422378994	6.94895134	3.078194562	2.633246764	3.096472966	1.773712391	3.897432662	6.231655166	2.115514535	3.761965349	4.019863226	4.497835197	2.115572591	6.987727676	5.473219917	5.264342544	6.964048288	6.854294812	3.986425139	5.871896842	5.511223744	5.188966996	5.745610125	6.052485188	3.119092624	6.217587991	4.714273904	2.569669857	6.666749173	7.569900783	6.591281768	2.476847889	4.851566486	3.557155353	4.942019493	6.075905443	4.400929299	5.248586837	4.981142137	3.2685417	2.160925071	2.241402598	5.045104364	5.134563304	2.944967379	5.680138342	5.635037339	2.85336583	3.774224014	4.238606803	4.160161	3.71985839	3.50603866	3.493249792	4.16176542	5.935623746	6.543004745	7.354514352	6.626349352	2.61153372	7.935702617	3.032973724	4.440260034	6.579264462	6.805470969	5.236161159	4.563236729	5.175345431	4.782854918	5.096760076	5.712440688	4.205201204	6.011789878	6.149992902	6.380023013	5.970214695	3.497853179	2.028057175	3.020049285	1.812575103	1.817162593	2.682116283	2.878270729	1.440089777	2.661286004	1.761189935	2.920377107	1.885556028	3.341154523	1.276850271	3.554860677	1.959770873	2.58342407	4.653238778	2.07340086	8.156066972	5.635774546	4.84749875	7.342596912	4.299466037	7.280511749	4.140978365	4.561463012	7.177777354	8.807152549	9.284525915	9.634757952	6.447715325	8.920121045	8.611154713	3.669662583	5.79671838	6.894751275	2.867183347	2.100019384	7.8904363	3.516453287	3.201086228	6.261395684	4.215818474	2.846049154	5.489029448	3.859824431	6.437612015	1.083629452	6.959863058	10.59084179	3.933489048	4.018464711	2.57176306	3.166470226	2.77280622	1.938298947	7.038525207	5.486840395	7.168708207	5.715954182	4.29054879	7.521254393	4.018977694	5.177707002	3.670936931	5.463941136	6.690393633	2.943884427	3.463452913	3.086255522	7.50881546	4.210835904	9.109030889	7.818465763	4.650756075	3.947019417	3.992560043	7.395927133	3.891411225	7.081956916	7.450195337	6.572890974	6.506479974	2.402301457	5.047969837	4.630188916	4.884038243	2.895668796	4.92325046	5.517934838	4.833494836	6.200640273	7.210660679	6.916550092	5.872382134	2.917830286	2.308368432	2.895256026	3.664535106	6.233987014	3.320338689	4.480572129	6.240976972	3.241563307	5.290361106	5.503112407	3.847693964	4.61538246	6.00547071	1.504344373	5.178932699	5.379420825	6.550541088	2.418424647	3.970590414	3.181771551	5.510781951	5.254462297	8.784873052	4.557599422	8.878024712	8.320443365	4.407263719	6.464736712	8.385309158	3.073969401	2.504185049	4.783691799	6.051527218	4.769161091	3.675555622	5.475991838	5.616766447	5.92206373	6.584092255	4.08153308	3.13345106	6.069786024	6.711849109	3.195329643	7.168879129	5.941410726	1.177944688	5.166747058	4.853485416	5.432411601	2.050389835	2.975719678	2.12181396	4.297919785	2.229675109	2.251834737	2.476687084	3.97983852	3.351702994	2.732816848	3.49686109	2.39377838	1.725746903	5.304354824	1.995117907	4.594825329	2.310546247	3.860325238	7.655525615	2.495822547	5.847008908	4.231058229	4.199559945	6.995160497	8.667760963	5.878387774	2.167856069	7.046599306	2.645565252	5.151311377	5.136624673	5.291982943	4.003269729	2.742921143	6.403309266	6.294933648	4.60926246	5.750220272	6.297367133	3.355871546	4.069532649	3.659791364	5.825101392	3.274558882	2.357372784	3.874278854	6.153615381	8.835262077	6.758130662	2.190147033	6.331479504	4.107209689	5.222902308	5.569076623	3.598105297	5.444870233	7.052024114	2.809517325	6.424821621	2.055186225	7.533770803	3.566540914	6.255431621	3.419350335	3.958850685	4.492829874	3.024591991	7.389418785	8.61789353	9.425093928	9.917029648	8.851702028	3.127297839	5.372948222	3.074515939	5.849670155	4.515814554	5.855235884	4.797213828	1.791915849	2.447630583	2.470373124	5.51791324	6.348066329	5.843275459	3.770952043	3.94694119	3.119578676	2.846213058	6.824319872	5.396620765	3.921667446	5.954327564	6.520670364	3.637805328	8.705492177	3.381725157	7.397257661	3.924675695	1.399590527	4.241606906	2.441023747	3.717727397	4.55258281	6.52326036	7.201642623	2.549968508	3.410300169	1.537584735	3.148571624	1.977160825	1.822072483	3.60829749	5.378969611	6.368187281	5.427234124	2.232006967	1.909583358	2.904677483	4.76371628	8.973844361	8.299330927	4.112700392	6.445097665	6.608241449	4.590059611	6.32293353	5.485889918	7.401182622	3.298448708	2.750257842	5.835409451	3.999546256	6.144037928	6.293661978	4.515395475	9.406096461	5.530212979	5.245627738	4.282934444	7.001422393	4.200189712	8.15366755	7.074193719	8.234872111	7.081785955	8.678489942	6.141422779	7.990992859	3.287715121	7.137479129	4.168914971	6.373485417	8.174483608	3.914071952	3.673795811	2.863133731	3.417312079	5.709621333	7.871087327	6.786241291	5.874575492	8.800843424	7.337920029	8.372203599	9.139736211	7.863156415	8.083152558	7.477649458	6.356906588	7.076963685	4.272671609	6.623194088	7.370098529	8.146843125	8.362938143	8.312346376	7.222541761	6.213890463	8.600391725	7.639885937	7.239914673	5.725076148	8.713926701	8.457297871	8.251295187	6.522503605	5.378545559	7.374273766	7.201675004	7.0741804	6.636055853	8.466037619	6.586500799	6.83376048	7.306378191	7.085489475	7.378165483	8.999489915	8.214039188	7.396927787	4.80094865	2.80627088	9.731386511	10.11155908	2.629276041	9.870960071	7.12498175	2.24570428	7.434156356	5.968543646	5.595465233	2.105775082	7.468659897	2.140641792	3.315746877	2.950144696	5.621333752	10.06829403	6.23388059	4.752299	4.453009055	4.384744256	1.473695648	8.231616775	7.270039083	7.594304284	7.637758813	5.967861218	4.18261648	3.875236996	3.286001382	5.269235309	3.425792015	7.300210374	4.301352635	2.934505877	2.877158268	2.42923815	4.964838262	5.552372951	5.779684222	5.051924251	6.618090864	5.503970367	3.173357999	2.961783148	3.954006271	5.633520568	7.874586626	9.953157527	5.01701372	5.631383003	4.476197238	6.646689996	1.370150964	8.351828367	6.643303202	6.334480185	4.438887744	3.19345527	6.215906597	5.598457755	2.734351321	7.797785313	7.052064963	7.91812105	4.727051838	6.307873463	6.082454542	6.374382766	4.210045464	5.856870104	8.327749921	4.410653997	2.185220043	3.209542996	6.515972549	4.730556719	5.821769002	4.725417027	6.819328712	6.233662785	5.608416021	4.718104495	6.779476662	4.458549101	3.601240685	4.981027788	2.905863089	4.157873738	4.821859103	7.003773026	3.63984993	3.806660826	9.225870378	2.876448139	2.960968758	8.176066657	1.115370815	3.985338108	5.245051847	3.043280209	3.29445218	2.738380046	3.319288423	2.364297653	3.234085388	4.93893072	6.645075622	2.301097432	7.924069406	7.457317945	4.765423234	3.553368876	4.764371758	6.191158659	2.589365792	0.617053465	8.028721942	8.840835699	5.231027378	2.745967278	7.624087732	4.617802432	9.382219137	7.054810857	1.779112255	4.382824281	5.203873044	2.514082186	6.565349902	2.78182402	4.777714373	6.704455529	6.036381352	6.265051373	5.754950066	4.085691297	5.518897959	7.038623178	3.992315889	4.385082183	5.303939363	3.651505425	5.423279614	8.77594049	9.605434723	6.976784595	3.264533555	1.707076728	2.33213284	6.311902276	6.831174587	3.198303421	2.934875587	3.496360774	2.224982455	5.456963494	5.300668639	3.452771952	7.792121329	1.329329132	6.342212022	9.481340295	3.017123093	7.878111936	2.207531507	3.830175506	2.851049069	2.319729353	4.133700483	3.617190013	2.038495062	3.444264865	3.517774972	2.848685945	2.229843129	2.547864524	2.935478184	4.24666282	8.065665944	6.46750605	5.25670179	4.180151192	3.433178995	1.997015317	6.537493156	2.341285268	1.840170283	6.338569883	4.743110929	3.326843597	6.426878499	6.910910746	2.101573959	6.523432249	2.60519662	2.928771151	4.282726936	4.65272192	4.582660639	2.708353374	2.485479187	2.775952678	4.041803798	1.79360194	5.806085027	6.974053366	9.95384458	7.849325436	5.257411679	6.704798512	2.319481086	7.903947223	5.358632585	4.859763988	2.227895738	2.395252096	5.44048191	4.563441409	2.554899871	3.339802244	1.172806639	4.871839794	3.971788999	4.438404572	2.938058037	3.728016553	8.898966973	3.264314895	3.878759755	3.418688571	3.274921123	8.542767411	2.289994772	2.936327552	3.165888879	3.589472834	6.378596162	3.675660647	5.6890112	3.330300615	3.931957681	7.636065114	6.787919309	6.836809685	6.802585621	5.769882134	8.329351508	2.047670601	2.371285605	3.109472008	4.046600113	5.868751414	5.98140711	5.234796047	2.921566721	2.911088609	3.009911323	5.592405023	4.507526599	2.802231805	5.751582049	2.789688349	7.004407869	6.63033215	4.871377104	5.016959277	2.619854354	1.711133462	2.399986184	2.470469647	3.17776229	2.824272694	2.09263358	2.63617268	1.436988658	3.109599952	3.602621754	4.486186026	3.039460966	7.61670403	4.822398534	2.949747866	7.001892256	4.510355702	5.41121488	5.903675634	6.678373329	7.29954974	5.605617043	8.03534638	6.59590256	6.388198805	5.395638941	6.637156967	2.950637115	1.880587325	7.363550518	4.693709445	2.695789	5.026965585	6.041758209	4.561841472	8.947105353	6.746019226	5.226682926	5.225282034	8.797921424	3.482854687	2.473373753	5.902518901	3.628977699	5.145337529	3.150766128	3.846035402	2.647369302	3.350105085	3.584530294	6.616382961	2.907284736	6.837058342	4.161574472	8.01245842	4.030187975	4.655281286	5.717644768	7.203829908	6.198834782	6.140906164	2.842353806	6.653621357	4.518082646	3.875838854	3.181879862	7.70792132	8.371937107	6.01649636	6.125568403	7.289655707	7.926263979	2.022358538	6.255112348	5.195353373	6.636437019	5.652056284	3.613145551	3.826909221	3.868208879	6.924524685	8.870004253	6.54472394	8.186069372	3.896840889	3.422988648	5.007935518	7.063554267	2.215620775	2.557990153	5.45372221	6.014516122	2.721424391	6.96019445	5.985553016	6.493295169	5.918056786	5.188577143	4.037567311	6.453790625	4.586102573	3.532432755	6.080795941	5.03132078	5.425115148	3.819558338	4.636232531	2.914380593	2.528304058	7.024908643	4.939324279	5.577230911	7.252974339	6.930648234	6.549435672	6.362281718	5.54888944	4.847755298	4.907562805	3.876313124	4.104340613	5.761171197	2.009605487	4.413904054	2.987398049	5.089410078	4.285963831	3.180912623	3.668378361	2.781876203	7.789431899	2.293253683	2.186797226	5.440136657	5.688892275	2.853549432	4.875352258	6.733321922	6.085877229	6.539312907	5.283914925	5.869415136	4.502016753	5.86105823	4.743320875	2.666024255	3.867627994	5.846502274	6.295468059	2.607764883	6.472356448	6.15446868	5.136483097	4.98678379	6.419909159	6.789717185	3.575330795	5.981876361	5.855824455	3.110877638	7.293956235	7.14237904	1.500908602	4.345905066	6.033778107	5.549569312	3.519897558	3.783456729	2.08514625	6.670449551	6.776997576	5.174614082	4.092792945	3.584268075	5.884030303	5.181151175	6.367506509	6.675692809	6.732336077	2.502594808	1.925821445	2.929876255	6.629231116	6.59737314	2.860728659	4.505262348	4.359468719	3.057818813	9.323206417	3.81579583	4.431400978	2.991650981	5.498670723	6.499446235	6.45202276	1.86750114	2.170821086	4.751750405	4.510745662	4.140300791	4.568858522	3.730782649	5.786524466	4.321167864	6.29354581	4.681245813	4.362217799	6.700931558	6.477255837	5.566982204	4.163654902	5.174148727	5.726897734	4.516719438	8.083480139	3.390477584	4.299362907	9.185964916	4.48681107	7.212488214	7.232318885	6.388997496	2.390380107	4.234887141	6.907116757	6.587512361	3.756550889	6.257692764	7.40781299	6.014725373	7.356574555	3.615194216	7.504380678	6.278050655	5.553216569	6.484040801	5.394969986	5.551091612	4.258656331	3.973856653	2.579697493	1.38267287	6.281415087	6.197595946	1.650332931	5.792681329	2.048288946	4.095399956	6.178644778	2.713974138	3.713510463	2.376193853	6.431489342	4.447224115	6.536470596	4.849113834	2.927583813	5.502501752	4.386933294	4.673059063	4.938276348	4.69788876	4.936279508	3.754568554	7.226028829	2.88147072	1.481079437	6.956175311	8.293402486	3.994425862	2.055476775	6.559792007	3.849554009	7.131101975	5.993213358	5.425374278	4.528025032	5.12784192	6.718911003	7.486609968	6.432356472	7.506290855	4.893695214	5.929032443	6.716401393	5.623930304	5.035107475	6.111481502	3.428145899	6.207895697	5.123413024	7.04055782	6.174191434	7.632949697	3.910724906	3.761360451	5.798987984	4.723451616	5.652479529	5.854291051	5.074950837	4.676569587	7.847756952	8.137979785	6.007496969	3.349747241	6.365366639	9.15272286	4.604291871	6.840975752	3.576499062	8.85482445	4.356828823	6.43574915	4.384583869	6.558123584	6.317019282	7.821108668	6.131415049	5.044449737	5.354018627	3.430625237	5.374349353	9.280643045	3.289427904	6.866162727	4.622209966	6.928331655	3.642899614	3.341413396	7.146305456	2.793336868	5.105803369	3.006659038	7.033609099	4.859625954	6.907364659	3.065671024	2.932088304	6.157864363	5.477492902	3.167575484	6.999610862	6.75009959	2.350164797	7.55208137	5.900858752	3.761643625	5.144169767	4.508254842	4.737193895	5.659361341	4.666253471	7.156272035	7.548757558	4.965427813	5.281156246	2.54969946	3.448479201	5.209880655	4.422485423	5.113474193	3.639749696	6.698613999	3.404663955	8.475397615	5.318003278	1.957219745	1.840854998	5.634745029	6.506072863	6.282057247	5.947318771	5.620105015	4.412208929	3.929098267	5.43681176	5.750393004	3.726508918	6.010569718	3.045382395	1.119854082	2.122774644	6.88743962	6.498601803	7.370869828	6.608925332	8.423615518	6.606431553	3.049841408	5.317864334	8.447255584	8.598705921	3.713406054	6.321920902	8.093477879	7.742724609	7.264809789	8.760162055	7.666483087	8.605393934	9.514386842	3.381908468	3.515686533	5.652965977	6.426207369	3.394723617	8.56057894	8.72624454	7.482560046	2.979440253	3.368817446	5.463169355	2.203253244	6.056607826	1.850059311	8.973892254	3.779621799	7.260527431	5.015778652	4.749183998	4.958484274	6.584586268	8.306579478	4.087869368	4.610739408	6.330949627	4.788353696	2.933262076	4.2409146	1.72174951	6.615046159	8.913740957	8.819451758	3.757160282	5.900902176	3.989194662	8.662818871	4.510118561	3.298369868	4.56312304	5.386908753	6.469452895	5.227674645	3.763119028	6.593162988	5.881494419	8.261807258	5.550460143	6.56001115	5.090272356	4.636895698	2.825994943	4.457027488	7.951241006	6.830614142	6.037090938	6.664121817	4.218580769	6.2512298	4.433487868	8.46115234	7.067075534	1.968415311	2.714786902	3.049300745	5.859990012	5.728023799	3.372257271	8.067707801	4.063642074	2.878734749	3.07249202	1.962015477	3.510554965	5.687706356	3.860537674	3.655151944	4.108935442	5.818921025	2.879071817	5.548418882	7.284388372	4.36241861	3.359491973	6.177656148	6.941235611	5.374150704	7.458552761	5.09406949	5.061866203	4.573434218	1.728613566	5.47762967	5.395873534	5.009798939	5.15381789	4.922992818	5.957526905	5.921939435	5.776716598	5.053874738	5.259219435	5.539957718	3.886606153	2.972122698	4.9057489	3.268624854	7.198582256	5.334523082	7.526626388	4.033017696	5.896660285	5.833236605	10.41756492	4.682095924	3.126191213	7.690526815	5.843658151	7.162187758	6.418966983	6.010990604	4.765858596	3.439092763	7.019480068	3.371932398	6.222657849	5.771516515	2.680432851	2.43340921	3.742375625	4.973711175	5.574336831	3.167973171	9.388841363	8.349726343	6.053287185	6.42797436	4.996993422	3.496068903	6.43578476	7.238625828	4.424695459	3.289821005	3.453560452	1.806722222	4.485445496	2.186251435	5.618743027	8.655444868	2.035489685	3.143045479	5.925324414	5.910480417	5.735049364	1.942457122	4.353323643	3.503721907	5.671626847	4.944719253	2.4667033	3.785259255	4.606645435	3.30247233	3.448829391	2.09666712	3.895537212	2.732559063	4.735287905	5.111985444	3.701624029	5.541278097	7.883482553	4.067504944	8.109138681	7.305024175	3.493145633	5.90843587	5.365658049	6.688132953	8.958093439	4.385378995	4.59127233	3.270548017	5.109013603	4.034679664	1.867958676	6.314537377	3.711864294	5.873376324	4.550598893	3.024485835	5.781869527	4.098444406	5.40927893	7.156612695	6.567675552	4.010296508	3.356908595	4.558805954	4.633482401	7.345012551	5.348874044	2.358940891	6.278392739	6.930478531	3.646966938	1.743269281	3.015042465	7.595869519	8.765776545	6.43040885	7.51531036	6.366307008	5.429820507	5.099074824	3.177332153	5.483950611	3.905172537	3.761690245	8.913826227	1.59225717	7.333747938	3.396642501	5.653968043	7.234728729	5.773705294	4.224174106	4.856842821	4.869049667	2.239017234	6.085213883	3.441737727	5.18148678	3.787692623	4.751870077	1.411591817	3.965104162	5.228737617	3.454101117	4.250276422	7.20481495	5.178690169	4.539517012	9.198293738	1.531506295	3.709297285	4.64475561	5.54931903	2.627713384	3.339224241	2.67873939	4.248769232	2.44212014	2.756148007	3.725322571	5.025511399	3.42546169	5.423069012	2.656505472	7.436992014	5.274906971	5.106374774	8.95306845	4.089558208	6.569014608	4.300536295	5.744528225	1.513773647	5.369089418	6.131673331	1.593812343	4.540444348	4.182887906	4.981113727	4.246675423	5.146537124	2.433605807	6.659664972	1.998528096	4.453851221	3.716247094	4.281303613	7.877690839	3.837879198	6.863558735	7.989622041	2.842302964	10.23813045	7.750519279	5.081960199	5.157935487	5.957472413	2.918237621	6.820509619	5.041297999	2.304889975	6.545014678	6.510715927	4.744920968	5.096966883	6.092554661	2.218514336	6.163857685	6.987828731	7.577616901	6.564260822	6.173685518	1.832441717	7.538648682	4.656213037	1.855205487	6.620059531	6.093703976	5.314293941	7.434025591	9.389438577	7.124290472	5.2302837	2.595848414	6.739328766	7.637038592	6.101726126	6.968773886	6.627484779	6.674907947	6.80529597	6.329478062	6.192877661	2.781602796	7.387583391	4.913745127	6.925757462	7.596860023	6.165715856	4.632674639	4.047607598	4.2912774	3.71019061	8.430013592	5.030718117	6.494363702	4.839412598	4.331895121	6.752010628	8.082695795	2.306001968	2.291793903	1.817678366	5.116791432	4.818941094	6.085936719	4.031100308	3.641651414	3.14769555	5.567918971	7.272254475	5.582835483	4.50601779	4.344995436	4.785385701	3.691448735	4.947613391	2.985750866	4.642067238	3.346650071	3.592094739	3.167704247	2.0892159	4.255604348	7.142096734	5.875782008	2.795421917	2.993830873	5.855137323	3.129066306	6.223749078	4.942832115	3.883705459	6.716635666	5.6212676	2.921638252	4.085533454	7.44760759	3.659705081	3.735816105	5.256401636	6.338168523	4.257406322	7.105035025	8.711115231	2.982443268	7.104487143	5.419801175	6.539704475	6.193662729	8.985831866	5.905290123	5.845148537	5.384996462	6.980944534	5.494624872	6.6898176	8.504554781	6.893740518	5.026611164	6.71863725	3.679346042	6.205508999	1.999506344	5.457804812	4.753153745	4.94993239	3.764796955	5.748799521	2.381631474	5.45029126	7.256637351	2.756755334	3.561251854	5.908833743	3.806702095	4.6378422	6.477639233	6.974038631	6.775928434	6.968232232	4.528697495	4.602121851	7.087576571	6.197491837	3.599909436	4.747776327	2.400532843	2.688436586	4.996717317	8.599596381	8.320063144	3.261527324	2.725239355	7.158592323	5.398571341	4.02459768	4.781835377	5.463340221	7.961553314	6.111066041	5.682104201	6.994192039	4.605750503	6.03934365	2.009283622	5.457416177	6.185722742	2.568365157	8.144138758	4.557884953	4.260865672	6.195807432	3.339647193	4.700297294	4.163107611	7.379211887	3.543584908	7.263493775	7.437692984	7.271141669	4.297327652	6.068685209	5.101769765	4.627834343	5.577458458	3.47997133	5.228675622	2.228978467	3.82437697	6.749269432	7.320388869	4.126813863	2.312005471	5.442933178	6.669051397	7.342323018	5.514532892	4.734346774	4.659745982	5.446095146	4.31434337	6.79840638	2.051023079	4.292328335	3.016395719	2.538795082	6.303820727	2.995319786	3.723881582	2.103474079	2.018613897	5.064375942	3.402898987	2.452646036	2.377568343	3.107904264	3.021686123	2.554322229	2.430562561	3.066918553	2.475067204	3.15130657	2.556641654	1.644816959	3.364979491	3.000611197	2.362555714	2.789242749	4.220088657	5.146138801	2.628600735	2.72716358	1.46075545	9.176732977	2.337745114	1.864212401	4.259227018	2.341192963	3.232201655	1.376073481	5.455948213	3.943139149	4.623504823	2.252171105	5.374061027	3.880992537	5.430717264	2.9752132	2.402936885	3.90447637	6.70349124	2.660821403	5.850686831	3.778176355	4.605206118	4.943026729	3.054866889	6.766398114	6.382034689	6.327138173	2.237406698	4.315067898	3.119214689	4.146494057	3.833927989	3.728824274	4.112997143	4.261877514	5.899874878	4.844945487	5.913847134	3.937372615	5.522096783	3.830028221	7.772340206	7.109140863	8.6497928	2.873828477	5.294460194	3.710870177	1.773747446	2.211944918	9.355840808	4.620592057	3.344268556	3.571712243	6.937436394	4.126505317	5.948214501	6.466828585	4.570048528	4.452354639	3.781605224	2.474905569	8.84534704	7.099000608	2.978539591	1.724386076	4.481154174	2.707066334	3.363668168	10.07691219	2.685529422	3.1031766	3.440770375	2.086473868	2.944911497	5.390360366	3.469484118	2.894075599	4.000879348	2.814691279	7.856528095	6.737463997	2.8314448	6.517498707	6.736587938	6.938682558	5.923756946	7.00744448	6.137865669	5.542901466	6.826717737	6.836786186	8.147103913	4.758636503	3.213491138	4.001812135	5.781941822	3.491101176	6.466037944	7.177615824	4.242686802	4.929460033	2.059432142	5.951308447	7.201257493	8.313333084	2.896590562	5.49195762	3.656068316	3.82784676	8.15369032	5.956684484	6.016679553	4.078869932	4.628776248	7.375736833	4.114869899	4.428497632	3.785908883	6.395030349	7.553356667	3.143254654	5.308947095	2.948934098	4.15846771	3.635622188	2.419760689	3.046353715	2.305630986	4.956108458	4.316043584	4.173213757	4.268836141	7.36134819	3.807070875	3.3066473	5.158456876	2.255191931	5.006646707	7.251053289	6.936482081	4.767282567	5.876898612	4.02672795	2.222832319	7.712405809	7.381925353	1.963753387	5.956763931	6.390081217	4.036323745	5.996655687	3.781812647	3.302537415	6.274829018	7.926417576	5.531281959	2.961445692	6.438213597	8.154411331	7.478651494	7.696354078	2.379627877	5.016237475	7.083309039	3.454387706	6.26270121	2.21822302	7.493970846	3.741680327	3.361391092	3.588055488	4.924395096	4.598298125	8.097744949	4.186947139	5.184096154	5.044727795	4.701488528	4.534102985	4.153040317	5.917949351	4.819192217	1.507124581	2.517024991	4.211573173	2.455890005	5.159710903	4.885806819	5.647982437	3.552904735	2.956036924	6.584758533	6.805858651	7.674405606	7.018114538	10.48828806	6.315521916	2.829894894	3.096819422	7.070472464	4.753918412	6.002125744	5.168506447	6.529444462	6.741977883	5.479020536	5.720127199	3.092289742	5.15997888	5.178001558	6.656134685	6.559667108	3.705696213	4.654781574	5.841320002	6.648869849	5.652840962	2.730257886	6.803512148	10.61614044	2.784110525	2.460884662	7.386639695	3.913129435	2.327419702	4.049864192	4.52152436	2.965850883	4.237358636	3.908364221	4.512057922	7.370918408	3.930228631	2.181146093	1.747098145	4.85756165	3.77802912	2.360413328	3.79366981	3.565973076	6.172309342	2.8506309	1.740930463	5.799605581	4.982425249	2.120604115	2.734865405	7.093928241	9.144852855	5.457371825	1.687326591	8.225072311	7.509553606	3.115039152	2.805477185	3.702457753	6.878193242	9.401782692	6.31440093	4.353263415	7.198987661	3.03017912	2.285575994	2.105616439	4.909403627	6.176032146	4.729910289	5.208150457	6.204914573	2.433513299	4.410696277	5.077708387	3.985587725	3.458101603	5.544290853	4.657462107	4.05650193	3.091933042	5.152537623	3.936382227	3.497892369	7.418220164	6.003897583	3.546856962	4.817005511	6.157643324	5.67315256	4.449984405	3.087395069	5.567215319	4.449843535	6.025274698	3.150866745	3.222856661	3.55585355	7.26597444	6.69880749	5.198767922	4.657254247	7.13442226	2.363717097	2.72312633	6.025535109	7.716408095	4.590439426	3.365174887	4.189039714	6.82839716	6.646212773	6.110561809	7.218495243	2.988356247	4.511237517	9.920693075	3.530566191	3.977843503	8.351884723	7.348355713	3.022982724	3.805580222	5.323236529	8.52720559	6.856186696	2.612635785	2.403814268	5.403012364	5.578250777	3.638372999	5.726035135	4.944025528	6.004151089	5.67077889	6.222968281	7.318493108	4.196834368	5.325630892	5.801305292	5.370119205	6.688221652	5.39562624	5.351853101	5.453804182	7.175658641	5.323250742	4.9437186	4.630553279	9.49981882	6.703548373	7.611964798	1.93952799	6.340529997	4.893033705	3.762225722	5.968848193	3.540295363	2.175179778	3.715028469	3.380890259	1.67199694	5.219806349	5.171010211	6.148875678	4.609915581	4.022079186	6.778384197	3.596320647	7.309911623	5.907753971	9.63102491	8.779429363	7.655013812	6.209792867	7.344175691	4.470518569	5.649559989	7.074262377	8.631571982	6.459876666	5.365857951	8.436831825	2.438149173	7.414411754	4.617394119	5.012302314	4.735829708	6.981187033	4.976319255	6.713735937	9.578126922	3.882610068	3.739835114	3.757738368	5.829189127	8.110370419	7.284317566	6.758591565	3.502961571	5.2758113	3.917148348	4.783614088	3.682983087	3.996360453	6.407942577	2.305674362	5.352969419	3.449160164	4.649280194	7.232540164	7.854475247	4.486974651	7.92359566	6.686071546	6.625027598	5.397282732	6.87119177	1.978942749	7.371979807	7.959104665	8.334366721	5.975533597	1.746024698	5.167436034	4.103756917	3.939341359	4.929630625	3.621907757	5.868867364	5.359178374	7.032651437	3.867633534	3.771277957	6.022876715	4.499945193	3.464471208	5.313403007	3.283364813	6.84087193	6.551223586	3.558321067	6.106178728	6.170549104	5.486579146	7.07845153	5.265964389	2.97254008	3.063625475	1.792615792	5.800653133	6.644814609	1.903509929	2.467504869	6.350693195	5.187318873	4.205855838	3.173622056	3.965938521	5.484507731	5.738898659	2.080401809	6.172662565	7.019109333	4.00837256	5.061119577	2.353120566	6.475041499	2.166610716	5.47475932	3.409215982	5.659720665	7.354712379	2.432442876	3.850500314	6.523919673	3.580583883	6.674661356	4.034714437	2.333666546	2.235502064	2.187886707	2.774344987	6.243021363	3.27005778	1.965286531	4.188934345	5.197466461	6.427157759	4.061883336	6.455847958	5.764315329	5.855379118	5.536338318	3.995787284	4.596158242	4.902845918	6.766157511	6.065252227	3.342871502	3.01318959	7.171534662	3.848957294	3.746580524	5.016363877	6.432133661	3.165389046	3.610824787	6.701928597	7.494008176	6.506313166	7.696934845	11.06552318	6.652791695	5.194467403	4.79013297	5.758847954	3.069078482	3.049693912	2.891510572	7.653617869	4.858588769	3.164801074	4.646214016	6.840167333	4.504670341	3.053923068	4.834450595	2.80398267	4.644221772	2.887853261	6.511865034	5.399476928	7.74583781	5.232319656	2.96295034	3.360565335	2.639080711	4.171980861	7.37544658	3.143695021	3.610263312	4.062827781	4.064012208	7.019848625	1.345807122	3.722127981	6.826782177	6.670519036	8.100702976	3.395982164	5.804372403	5.079902233	5.826063028	6.36340338	3.760417926	6.60000978	5.388434914	3.951253148	7.469178641	5.072514297	6.404389806	3.588341393	5.228829591	5.50612031	3.040874505	6.077285481	2.681499579	4.78575217	2.472846422	9.390330452	6.471130374	7.017258643	4.724890954	4.656077659	2.768720263	4.452306772	3.0653494	3.998475516	3.440740725	5.426522569	1.641221582	6.621373209	5.964471214	6.002188078	4.061664513	2.36309295	9.572341172	9.206356834	10.22808881	6.478707148	9.123646868	8.764466281	9.813217154	8.138650638	8.418324736	8.820149166	9.352083227	9.520233183	9.191721193	8.572616391	7.901514529	8.782021592	9.627679379	9.147536106	10.77682888	6.187512267	9.432004374	9.456088331	9.606031896	10.06658313	8.949189313	8.118575316	9.316007464	9.869289491	10.13411792	7.915235092	9.822801803	11.02699577	9.375634798	5.916655457	10.00827553	10.64623956	8.934082397	9.422308717	9.801975283	9.149452606	5.969732901	5.695291213	6.422374174	7.272683046	8.855580283	10.41533563	9.73777208	3.67257031	8.166345835	9.765890135	5.350292016	7.494015432	5.284798708	4.580574044	4.395461759	9.022887475	8.575137258	8.459763862	10.14106439	9.854650336	9.637402015	9.383947289	9.696954909	10.07529992	8.67583501	9.214144136	9.430850614	9.92434869	9.057306765	9.166693459	9.134675828	10.20821092	10.28060548	3.844641242	9.301960351	7.670830438	9.990572762	9.18949646	10.02124184	9.7737819	3.339419228	5.083316394	6.611206054	5.174412908	2.831297355	5.958290284	3.324732331	3.790664472	3.685099092	6.781538131	5.383329609	9.469683278	6.238721916	6.773219995	6.010843673	3.333181812	4.891801131	4.309398859	4.24742825	6.08101489	4.186733346	7.078035125	3.705652217	4.018287268	4.328797745	2.242487633	7.874625392	1.730446966	5.600618304	3.62321358	7.898605043	5.753850849	3.280951282	7.141109806	8.615402808	1.92223067	2.411887506	4.454181765	2.975799513	7.481471733	6.284732695	3.32215163	3.208886274	5.593498504	5.004912345	7.559339928	6.608249058	8.662037501	8.254037658	7.256475322	7.167361882	4.282550037	6.972858847	6.82111611	5.683655741	2.290285462	9.609431662	3.538980985	3.095512232	4.513706972	5.849467159	5.002126158	4.667586314	2.329423414	4.671488663	3.600147873	4.182846325	3.184935685	4.14638614	4.980820674	4.397356306	2.420648471	2.762554207	3.98352814	2.176883593	6.94775192	2.056272293	2.677269677	2.194512624	6.197354085	3.706265432	3.183429954	4.137561686	4.24374094	2.96313901	3.916067812	2.864397449	3.525275025	3.452659136	6.192550279	2.282355286	2.506947634	2.491963613	4.597236602	2.613656441	3.179098449	2.228376486	2.493417104	2.280383104	4.153773662	2.797164899	1.708138864	1.907170663	2.549472117	2.32561959	6.134925158	2.811855905	5.064023298	5.646882658	6.574334965	8.637006866	8.679381129	5.020930137	5.396108888	5.460657463	4.019851217	6.206077912	6.951603352	6.678063057	3.814328508	4.87797149	3.455092807	1.483187433	4.700257739	5.701082019	6.027443985	3.67253332	6.585951712	3.526787922	7.50475892	2.952335696	4.76241994	3.598211119	3.057122228	4.014025093	5.712326747	2.071162021	7.150664301	3.951321101	4.428178312	3.640999815	4.976947766	5.856625518	1.689031327	7.105283759	6.029051755	3.702441901	4.172318409	2.25492859	6.522335687	1.878685897	7.141430847	2.948649167	4.555203561	5.51935999	7.33123453	4.334270546	6.230078463	4.576621772	3.577692298	3.806266416	2.228317113	3.618165452	4.783554352	2.873164067	3.473731878	3.332931461	3.854056472	3.424939837	5.759730206	2.823064389	8.504285956	6.675013673	5.410686444	5.407030761	7.434404492	2.372273457	4.460305621	2.298085376	3.91662158	5.136683172	4.873920814	4.383234176	5.297039681	9.729019892	4.871386861	4.06462339	8.980845659	4.671126055	7.245458632	2.963800168	2.972139505	4.055210842	1.765932	4.65038304	8.461773953	2.013068903	1.514075193	4.811149243	4.72493185	6.965203952	5.816541406	1.772381182	5.696595008	5.724687674	6.694201021	4.820290008	5.426963392	4.469259491	5.703171098	5.009728215	3.350084882	6.184159505	4.132573974	1.672690053	5.113962796	2.88943934	7.165130977	7.083629738	7.828889826	3.655770284	2.629734787	4.69331413	6.861284113	2.541805255	8.090585522	7.127128052	6.558285915	3.762250493	3.855121109	5.046817435	3.961303598	6.759635669	7.779921164	5.852433759	5.877109974	4.61541989	4.11157942	3.918570851	4.362429658	4.999000709	4.215201027	2.378392514	5.057062481	7.037106817	4.539324831	7.236931367	4.840122607	6.063943933	4.775704624	7.502200925	3.814153993	2.095163611	7.020595991	4.787878869	5.82491734	5.199931952	2.593476656	1.96326333	7.696163738	8.35645981	5.753643442	5.040685479	6.107513019	5.375269214	8.342674676	6.130440546	6.352681124	5.541014818	7.473964564	7.284749883	4.134949847	2.307229761	3.531552978	3.149272941	2.71059248	5.753649541	4.870969492	2.731745515	7.046669522	2.722862792	3.29248352	6.745071472	4.828040439	3.123314716	2.377680857	4.225928597	2.921482961	5.438073829	8.799741962	4.039494068	6.271074671	3.219662955	2.13978238	6.109896302	6.788324553	5.00653162	8.075806442	1.126478739	5.654410974	4.242400316	7.103222838	6.296529254	3.213107805	2.768549607	3.789680774	5.431119041	6.515252878	6.784024316	4.502167506	5.153712584	5.688791055	5.196271396	8.767607101	5.505426086	3.869405767	3.071373521	4.068466504	3.186172901	4.352306254	3.340940311	3.123723604	2.826540112	3.617027307	4.116810044	2.665966362	4.077415072	6.207949334	3.916831878	6.46734443	5.402538606	5.713531688	3.512432762	9.731927295	8.676690449	2.939398188	3.289143536	5.139562339	5.674633766	2.441939434	6.594675168	6.814986056	9.043353928	6.102527535	4.364707835	7.222071552	2.335202216	4.158978727	9.386879381	5.514429399	4.25897004	7.624606429	7.170428134	3.49585278	2.601087896	8.346953091	6.588639712	1.144931156	6.029395738	2.15793016	5.503722532	3.285676892	2.33895053	5.892275148	4.372828202	4.440982689	2.266992381	4.756298227	4.446003915	7.000347783	5.034579968	8.046392	2.998037026	3.470114247	7.48566806	3.47023539	3.566674131	1.671239599	2.084525842	3.177600788	4.214110585	7.787754142	2.261314588	4.591585446	5.381166008	4.763043198	4.1169101	4.535100942	6.492614126	2.39916816	3.275083398	3.888954383	3.636744271	5.767292377	2.075650506	4.445777115	4.432510947	2.9100594	4.759447853	2.344570882	6.515389521	2.675049716	3.690100034	4.209221152	1.437476204	4.43793757	5.410658268	6.792215732	4.746224678	2.959578781	3.518367966	5.850245967	4.479027244	7.128035111	2.886988548	4.643456491	6.670442096	5.609498542	4.483643953	5.21865473	4.973100331	3.277172367	2.993492179	2.518711309	4.284443097	5.113058183	6.712553478	4.457864044	3.591668539	4.484377101	4.159183204	3.619646495	6.891362791	6.879404431	7.089567334	6.937771827	5.455856663	5.834256662	3.147228373	5.146050837	7.71557729	6.884564306	6.030108579	4.570277611	3.685851219	6.669723421	6.951703915	5.430376377	4.048085932	6.149616286	4.075152837	3.136502763	6.739469964	8.1583505	3.752594847	4.221059333	9.196782242	4.320912669	3.540450244	5.112136239	4.388642076	6.353918876	4.318477284	7.778585139	6.848196476	6.07803441	6.854878876	5.8701927	6.518635201	5.918257806	7.002584326	5.389508597	5.29953915	6.220412705	8.206567212	6.25655701	7.187630435	5.601351112	7.084705912	9.222346162	8.595018598	6.197259373	3.675801015	6.522519754	5.544409168	4.700200748	4.318560788	9.687956636	7.542813157	4.841059894	7.373577368	4.15455869	7.903750901	6.248007492	8.555992005	6.709913268	2.752294609	2.937770497	4.431585167	3.641225389	8.033880819	7.315420695	4.17942856	5.017060398	3.692412682	5.653227442	7.740274273	3.639098196	4.357202334	4.424489373	6.307802448	3.036198784	4.094019739	9.705990271	2.946441363	6.806175521	2.445241106	2.829684261	4.717543801	2.52212483	2.989721921	2.917378807	2.661546476	7.769037466	9.601152467	4.59721281	4.474211548	2.632748279	5.039713588	3.170359387	2.372515319	2.348020685	3.338863323	8.908730661	2.981714879	4.051701839	8.610961176	5.095395023	6.172545215	4.16344162	4.539515748	4.362538257	7.368142285	3.336587453	4.665930988	6.417532491	5.992540518	4.313565301	6.680900226	8.806804554	9.192033294	6.921712876	6.032283499	4.086893893	7.151471975	5.22274237	8.111090658	6.899621494	2.680464516	3.956182566	8.584987376	6.760940159	6.963637186	6.886308783	7.741380255	6.841626844	5.410413425	7.200168634	6.068783374	3.244654184	6.596481344	4.122069428	3.765086383	3.268471495	2.642693803	2.329883155	3.087443097	3.585892667	2.276648383	2.647235097	1.849925816	5.559969228	5.892562323	7.748908557	5.050411358	4.125055067	7.345842785	3.31220142	7.355693771	4.459696881	8.167064902	4.881164847	4.522883443	5.780906446	5.510646235	3.553147519	7.135339933	8.020450275	4.708642013	6.773455635	2.763706296	5.508776974	4.056198597	5.65177271	4.668984564	4.54703797	4.541515667	7.088772284	1.655549847	4.627765553	5.097927005	3.442829801	5.721243502	3.758306345	5.775967769	4.531354077	4.972913676	5.386351019	3.949443157	8.974002044	3.235165363	6.789292669	6.934531169	6.374611602	2.412905018	5.340475417	3.945782688	6.279613574	3.783058332	6.232799399	6.057587064	2.615039625	6.286170718	5.841550537	4.757588517	6.996920272	3.796447284	5.3816523	4.718657472	4.940113279	4.328255492	8.059818546	7.22495823	6.631827073	2.20554177	1.757897801	3.27832206	7.268187132	5.080863434	7.170182645	9.190800533	4.499152946	5.126090322	3.869494864	8.355059936	3.968608488	5.082226609	8.425230206	5.700188686	4.130761044	6.651920324	2.738297119	3.220266365	4.59375634	6.032990323	4.764197353	7.193117201	4.146974838	6.320580634	7.064272293	3.87560633	6.677558915	7.66513904	5.562027541	4.13325285	4.305847932	6.2121164	4.218751986	7.800077128	8.564626922	3.882966929	6.425104009	5.655957857	4.743357894	5.884853166	3.729085098	3.613050736	1.588296705	6.03553623	5.201560457	8.310748817	5.44054816	5.608738486	5.833442781	3.089755331	6.19414058	5.009493543	3.927919476	3.377087071	3.613742463	4.139424111	3.752275129	7.3696841	6.41444926	7.072435373	7.445116107	6.207057632	8.060451137	3.330252512	5.017647144	6.226350311	7.415858937	4.420712992	6.844613408	2.997756615	6.358711916	4.356726044	1.86839259	6.385866591	6.147216965	3.510250859	4.08277593	4.530209626	3.67352293	3.475069834	2.910381776	2.227472406	6.470345714	2.514451126	8.453104948	7.437638506	6.600820689	4.668137771	3.944195399	4.11344352	4.752175744	8.80154548	4.560529776	3.014320935	1.786365627	3.938652969	4.664963196	8.594645018	2.817015598	4.940955749	3.423702194	6.213890838	7.092612242	3.604783272	5.636002211	9.612202276	4.483132061	2.841696259	2.550697243	2.963287308	4.896098034	5.4879256	6.77935616	5.320828014	5.25350768	7.027386171	4.458433983	3.053915909	3.956380804	3.509064795	3.771119799	6.949739425	3.746825628	5.438143679	4.568205763	4.992892487	4.054562262	6.037138643	3.302993238	5.912493909	3.532290705	2.52073048	6.577822394	5.518667418	4.862210938	4.055276134	2.350521197	5.744723319	3.799332525	6.909124783	4.372140443	3.587904374	6.357762399	3.22511223	4.875613542	6.416888435	4.294113199	2.539616067	7.252548511	3.597698553	7.602680533	4.625916361	5.929778949	6.001437456	6.133405736	3.771919241	7.017612762	5.422173452	7.556620127	4.844381913	6.742815185	2.920690856	8.521615615	2.804866135	5.781266914	6.995163261	2.825283098	6.058676511	5.717910254	3.865057505	2.337314672	3.928097646	4.907910237	9.011820807	3.630440514	4.10438492	2.881575254	4.260067721	10.29434147	6.133844541	4.716252027	7.713763173	5.449991478	2.65626651	6.195779903	5.460546659	6.736908634	5.587443197	4.869712614	4.476275278	6.751554422	5.7695315	4.578343609	3.985304254	5.718098139	7.134930497	5.923260853	3.458796718	2.17101922	6.211883109	5.236552431	5.196892233	6.440416717	4.294759901	6.190972505	4.550843509	1.352424596	1.98673148	2.064120287	4.158186068	2.675947211	2.778520682	3.104826422	3.131792025	1.71375824	3.410745778	8.310986786	4.878435933	3.252234373	6.32504829	6.320129081	2.067913261	6.986332195	4.221906548	3.515228289	6.156789857	6.581436834	7.421673764	3.004619236	6.429132795	7.834414611	6.527749098	5.79593529	2.194175747	8.735738808	6.96112445	5.57045466	3.911047108	6.204909884	4.603020423	5.303102063	1.474200406	4.793639222	6.661130038	4.600306163	10.97486995	1.752522653	8.038988929	2.820732095	4.925785873	4.82312739	7.994512244	3.652834717	2.674635039	5.365605063	4.463902831	4.159981299	5.527653647	4.561298646	8.431626004	2.75787769	1.382644795	7.466266937	5.865409008	5.52361255	3.644763831	5.605663097	3.573638546	2.491548464	2.27779889	4.01932392	5.101542945	6.514494093	7.028637996	7.186259631	5.234372623	2.453653547	7.003816273	3.572901038	2.46702046	5.905403828	3.711088032	3.923119282	5.584928246	4.805701075	6.621277518	5.321515823	7.45610004	6.397179025	8.677988601	6.001627683	4.343715717	6.296403031	2.28219693	3.074246106	2.459046923	6.490194572	2.725758151	3.653709923	5.566499426	7.478250666	5.177770807	2.185903297	2.260652281	5.31234864	3.321674072	5.695956409	4.193595812	3.334610506	2.532005707	2.68863022	1.361676527	7.524789331	6.963829684	5.433814392	5.217342221	3.021302395	4.38220155	6.598235484	5.472515883	3.265112086	6.887394162	3.523082278	10.73045369	7.73672774	4.541993302	7.161572475	3.063737496	7.388479453	5.054440286	6.946527833	7.533367157	7.780749521	6.768204011	6.390635106	6.406548401	6.287866246	1.374311134	7.750776728	7.412935345	7.433577747	6.764475142	7.609427525	4.627515265	7.24619272	5.990784098	4.948555761	9.370112438	5.727208062	3.917318909	2.895626179	1.983828079	2.220682713	6.249654888	3.533985704	6.098566006	5.204883031	1.748843123	6.123934384	4.969039479	7.905821964	0.983744723	2.718281402	2.065322962	6.212133484	2.015914233	3.998209982	4.795590374	5.980799436	7.067257611	4.931507685	4.941236705	2.710232949	6.905701842	2.323049828	8.955346897	7.707791919	7.925772414	7.85494934	8.13009828	6.913014795	6.568365148	6.641673812	6.067767099	1.324090937	6.883265321	5.156083126	4.484455984	4.657237393	5.521279907	4.570471447	4.457781916	3.14613808	3.468134742	3.493444955	7.929443761	6.390991111	6.596147319	6.839392036	7.643286551	9.469537198	3.826217102	5.861073707	4.682689244	4.031737831	5.206697586	3.350985442	3.316675107	6.860667711	7.613712645	2.585547645	3.079767224	4.536077946	4.932542519	5.804006318	5.622866247	2.381838287	4.124948573	5.419933749	5.276598757	9.337358622	2.377792929	7.502959704	7.208069946	6.66804179	5.978807373	6.368409203	8.039229359	7.879955235	5.491963882	4.245336179	6.493879089	4.99499397	5.574465065	2.643730502	3.136947885	3.776909647	4.754823735	2.958532864	2.263235797	5.982226464	2.33529403	3.675099589	7.959556316	3.999291598	1.990109549	5.48276341	4.334804022	2.059757573	7.60495756	4.660047547	6.125204725	6.015080126	6.700149368	3.671921949	7.608249173	4.859442918	5.636925604	3.285796925	4.294915935	3.271198531	6.942175031	6.194030411	7.305162191	9.302556029	6.398462949	7.878532332	8.587688051	6.845818195	7.035986743	3.338458051	7.982391624	4.44149014	4.972371667	4.36316116	5.821682969	2.954340552	5.316280995	4.690033549	7.854344612	5.938103592	4.335812244	3.987999615	5.980259358	6.09278916	7.114660286	5.093202141	3.480237532	4.366031305	3.668431886	6.257814913	5.16307868	3.718153832	2.810149394	7.244589435	2.794599657	3.946754286	2.849372556	3.655494142	3.98967878	2.61948317	4.580244426	2.362337696	4.830389996	8.011231773	4.093290683	4.050191126	3.616311526	4.378581714	3.61402803	3.412979963	3.015274109	3.088922254	4.509427175	3.612506087	3.199045964	5.056763087	3.292443531	4.648909644	6.356692555	2.921131853	4.671871244	4.582318575	5.575149048	6.946267847	6.257756085	4.270021917	7.074948874	5.300119477	6.099268298	2.865457561	2.203704032	6.493564633	1.743103728	5.834147408	3.672667432	4.848317644	7.156711437	5.22391088	3.280364128	5.363255466	5.144644183	3.348061558	6.67604397	2.478731459	3.978892296	5.325192889	3.103551724	6.722441183	3.717970182	4.525358306	3.624188689	6.924784479	4.093665084	4.363763371	3.729050673	2.070286936	8.752035069	4.087439951	3.861547639	3.925636998	2.53217567	5.504991888	3.374982264	4.067663673	3.329710402	4.300756724	4.894121537	2.387529425	2.876006991	3.376461751	1.463890572	6.611221507	5.887986958	8.723009044	4.532366809	7.019976836	5.713216093	7.262490372	4.283157909	8.352342805	4.882536313	6.909274034	5.626170986	2.415752811	3.971330001	6.457800477	6.028201738	3.652467119	6.950810499	10.81861386	6.285118107	5.296575081	3.254778896	5.013018057	3.324852728	8.852167961	2.299215001	4.966560412	5.66727068	5.947424667	6.070335742	6.070094909	7.52844933	5.462861556	5.318633417	6.146567839	5.230647464	2.805200013	5.834244868	6.306040793	4.059695377	3.641112473	3.615581241	4.288968178	6.543217769	2.418056542	7.345160324	3.959789808	7.018761782	6.515874039	5.899746756	3.462191715	2.905651287	7.160640031	5.345077002	7.950340067	3.892368234	6.114652451	4.522388514	6.526239975	4.357464604	2.859996646	4.076599142	3.134650893	7.024313868	4.060601152	3.147232347	3.885063423	5.108162344	4.900297645	2.721515108	5.365885322	3.366959039	6.362005965	2.821481555	2.911136791	3.355020212	4.504436568	3.513274228	5.511504096	2.082046957	5.30377586	2.777894326	5.298098251	3.851068898	5.525617305	6.078012181	5.151079891	6.923955121	4.192640726	6.830024345	1.936322351	2.73994548	10.39732624	3.176607729	6.698865797	4.734052716	4.323551628	6.439082392	6.994352367	4.575691157	3.187453075	4.947145849	3.715026716	2.505581441	4.929618712	4.54964243	2.751037694	3.141004293	2.49669004	2.854289117	5.256933182	6.147209995	6.976067571	2.602420204	6.401888109	3.805258201	6.82815086	3.984918416	2.211370108	5.114865356	1.841346564	6.782742608	2.56459364	6.473397196	5.810292997	2.949051384	3.905463682	8.879701124	2.709291158	2.397335656	2.235470625	2.190252236	3.191916635	3.612476732	4.155664229	2.850809279	7.986232271	5.429444313	5.977338283	5.4411824	7.499539589	6.125213732	3.432026055	2.276400111	5.413657918	3.428184074	4.407890144	6.745059126	3.940801164	4.752810191	2.946000879	2.186685558	3.753610616	9.152668912	6.536454973	4.059222826	6.044796638	2.602998095	2.724208206	2.176960153	4.179613204	4.801031193	5.474172777	6.411108007	8.206035696	7.202631591	4.196810136	2.323823756	2.483331266	6.34067168	7.18010986	2.777655559	1.954713807	6.753341169	5.354404031	2.681321218	3.928255321	7.605739663	5.962188181	4.728324639	2.744648024	4.157274824	4.245942448	1.374358106	4.490771693	2.943793904	6.531357647	5.508792618	8.036503078	6.096712592	2.45708695	8.07617298	6.969638718	4.843825711	6.011031831	7.102804309	5.882219979	5.32406709	7.000969646	4.401079142	7.181877363	4.552582376	8.85404922	4.254125298	2.032555583	2.361807037	2.406924802	4.41104894	6.503385548	8.11274496	7.055777337	6.735509628	2.932977414	4.086017558	3.024033963	3.527193577	3.830558408	4.034789402	4.507051904	3.927630222	3.614792884	2.057903781	7.62313559	2.460747317	4.523921607	5.076415385	1.759313727	3.371224621	6.345242051	3.984281798	1.113071298	1.716650551	6.937947898	6.331911541	4.169824843	4.245773308	5.042363775	7.779990142	2.963970715	6.175979112	4.209898928	6.188295554	2.508796508	3.072002158	5.736707634	5.978452339	2.208769188	7.716151239	8.979374001	6.135411117	5.872485168	5.570717585	4.332343584	5.68180266	2.751395829	5.605861157	5.386161058	5.675929458	5.971183297	6.489033329	8.084093399	8.162612884	7.993652833	5.887332197	5.991010227	7.540147838	7.96637249	5.49327444	6.934088738	5.500918481	5.131744687	2.659706549	5.978394729	3.295649033	3.339925645	2.925953953	3.198159337	3.859428874	7.208875446	7.871578209	1.575663942	6.166028411	3.960904709	5.657818172	5.758550638	4.49740653	7.068985247	7.655834252	3.210467435	8.140140933	3.84457366	7.471965645	3.91509193	5.754282776	5.438099889	4.461846586	2.032645714	7.966033678	4.279663021	5.257709837	4.258118439	3.905711489	2.942889138	1.546983942	3.473229356	7.997261617	2.997202527	4.620000983	6.086673808	2.37547456	2.295666928	5.672172273	3.621506524	2.761775815	4.267869412	1.941830155	2.673248937	2.144870121	5.56743271	7.275387913	5.302285755	2.578974601	3.425569764	1.398429008	3.369959988	6.225142116	4.169214806	3.22631032	1.682588223	4.047828113	2.700473889	2.718746379	3.362808769	4.789816606	2.281160557	5.962187941	2.436976154	2.692220386	4.159396654	3.643591625	2.004626404	3.649666776	5.574328258	7.026674139	6.307688293	7.475084558	5.548818704	2.259242593	4.599637321	6.337130908	1.670268902	10.64328282	6.919849604	6.992271285	6.284615013	4.649009268	6.239470986	3.06814863	4.351167763	5.305894074	2.852342883	6.662059323	6.061808371	4.609885336	2.339983462	5.768628602	6.940637002	4.051358395	7.495166922	4.651673314	3.696007147	2.16932363	3.783887798	5.913938453	1.772236455	3.721726023	6.880107543	5.099629696	2.709025262	5.826986914	3.085087774	6.399739633	6.709316494	5.204238324	5.618873686	3.132446653	2.117302358	4.638495029	6.395207874	5.378355758	7.362932242	5.566711769	5.739961954	6.474135407	2.389773721	3.540862011	4.498311859	3.835352659	6.12997866	3.624198544	4.392629752	6.707577791	2.933902328	6.956380253	3.913947535	7.340602756	6.674263631	6.691003655	3.068198194	5.414047656	5.584856326	6.410720672	3.601783949	5.219696023	3.341065821	4.291818397	8.226404297	5.20376313	3.984785527	3.979851889	5.454061664	4.994163803	5.578720726	4.188510143	6.822164009	4.453605133	7.733115731	6.75325219	5.98292856	4.495086798	7.403811189	6.067479895	7.189900367	6.025117562	1.549178126	1.953162832	6.816932123	4.261056576	5.638715715	6.08361872	7.416792058	5.775325385	2.441547942	7.282814962	5.3144959	3.350050449	5.531006591	4.272793758	3.74615609	6.924678214	6.462159275	6.817668403	4.366188538	4.923774196	7.449302131	2.349186476	6.643778796	4.329011149	3.2614448	6.400851577	5.583448846	5.983923473	6.081006804	2.339870508	3.871426689	4.714134181	4.669709095	2.971981084	6.716321864	6.628347147	7.134739616	3.331764847	3.830012557	4.55209808	5.796098415	6.934333926	4.618878552	4.066457918	6.861158651	7.733787868	6.252170091	4.563487351	6.021542469	5.183984133	7.02990541	4.975451568	6.565254067	6.160411734	5.974466818	3.606870241	6.839838956	3.239885388	5.382175449	2.328499002	3.707545388	1.867439679	4.793618135	3.57869333	4.240506103	5.909838921	6.092858585	6.645512114	4.477032102	2.950698127	6.346933939	3.589258383	7.265680473	5.251125141	9.261588038	3.175917919	6.641075967	5.613319771	5.575598453	3.282327857	6.715521944	6.77590259	5.71729527	5.449534006	3.616202206	3.885866723	4.671117542	3.518156794	4.503764421	6.089789504	7.210754069	5.402669688	4.85884255	4.044697305	3.630273283	2.26253312	4.90137498	3.837629302	2.385168047	7.140049116	5.983948129	7.067807529	4.748082361	3.787992511	1.97426617	3.878459369	9.24185796	7.255019768	6.408180575	2.878314391	8.248782772	7.010658864	6.883043986	8.657917751	6.91487247	7.681814435	6.344269067	7.757041066	7.184152968	6.915307468	3.782053309	8.176670986	6.512499101	4.860933652	6.929654617	6.963087167	2.77266237	5.866877228	6.39999614	4.594326996	5.801773802	10.13026816	7.664554849	2.271308183	3.084308475	3.545886598	1.426100816	5.136250326	4.484009402	4.409548277	3.227676027	3.56819194	5.002537881	3.836897178	6.960737172	4.805631297	5.293156201	5.044278225	4.794795562	5.000811817	4.302838425	2.994475918	2.737814595	2.112058247	4.388578448	3.138207771	2.74032391	3.91072031	5.452247159	3.722637903	5.185673976	7.293630542	6.479273517	6.344004554	8.751481195	6.042827767	4.432476992	4.412562353	5.583867979	6.559606683	6.725571468	5.057514634	6.727622646	3.079849632	4.055149392	3.152363512	5.341907391	3.050392805	5.466824692	2.851435259	6.606611531	4.117182117	5.910200831	3.739750051	6.080605309	2.708191787	3.672011615	2.439940023	5.535128915	4.361780534	5.993231569	6.564922462	7.799591448	3.923607675	7.860588132	4.957047292	4.705730969	4.461979281	6.457845408	5.346012503	6.977011402	6.977199497	4.228400606	7.497057378	2.969436844	4.873547617	2.886634241	5.499760826	1.670175548	4.206257976	2.364623287	2.977109099	4.215412557	5.312899973	1.874195473	6.443127347	3.98978509	4.546505198	7.597525777	6.57733244	6.679903456	4.074235648	2.345455407	2.159082208	2.349647342	2.15698715	3.854901567	6.134157094	2.59847637	6.978431689	3.118926579	5.483247707	5.444818381	3.735376323	4.337273347	3.771444916	2.813770059	6.842361664	4.052793915	6.442713184	4.279478384	4.240554079	5.172088559	4.72634012	5.23802743	4.936847813	4.281579433	4.704982345	7.010486841	2.517450599	2.058421116	3.060718956	5.997149334	4.43853134	2.522800494	5.42573129	3.304818187	9.666473127	5.530795916	7.462153334	6.567262448	2.729040929	6.670476165	3.837799042	2.695587134	4.847628308	2.078191575	5.449889193	4.169376355	3.646576386	5.681213058	5.950515963	7.036668289	7.2723241	4.534393393	5.611881126	6.680104432	5.98733603	2.283827894	2.198841887	3.577221841	7.513419053	5.504256191	5.466593059	7.293401068	5.093080052	6.588213514	5.551827061	7.062383381	8.193343878	5.68501878	5.627355221	5.762365212	5.901394156	7.131058554	6.533946816	6.100880115	5.908794698	6.078230607	6.025956152	2.280661281	3.418208056	4.648070196	5.028671641	6.213662006	4.511531517	3.226993431	6.231350156	4.485017963	2.636059042	5.361361886	3.919741005	4.891012468	3.942796546	6.879659623	6.461951248	6.970078789	5.524227816	3.499658068	3.716940824	5.991610391	5.675888634	8.838211204	6.254903604	6.185501857	7.109688289	6.073739649	5.142514063	4.009172023	7.708686671	5.024438594	6.570192835	2.676584717	5.758710433	1.670057162	4.349435321	4.564548263	5.986264157	5.256294383	6.542253121	5.896518817	4.772113456	3.842128251	3.196047976	3.262968142	3.171331733	3.489781608	5.191696026	7.296084572	1.587020843	4.261464135	3.564248389	6.045563143	4.893405983	3.865766224	3.779320782	5.567206628	6.93240168	4.144605934	3.832171009	5.840493396	5.046186046	3.628834387	6.174632232	5.552264735	6.320499824	3.603243407	4.079276088	3.230040671	4.762226336	5.737440892	3.380112195	6.194202105	2.363167316	3.316019785	3.660569388	5.203663903	1.838902983	4.404060522	6.390384433	6.981909102	9.079577505	3.895380301	3.824237955	4.838109984	6.186476573	5.340495971	2.801225723	3.956635768	3.550471813	3.847461851	7.462494793	5.554268732	3.804790454	4.296162162	4.615213996	3.476974729	5.773902474	7.976256213	5.7332148	3.117919173	6.744010778	6.288079037	1.690089562	2.210187345	4.445292399	5.452589444	6.894483542	3.089840233	3.627508534	2.967084203	2.053628162	4.320343936	2.538295534	4.430295842	4.479888693	3.713515272	3.904693447	5.69078516	6.668625482	5.884529408	3.041594409	7.388439266	6.470469893	2.690197138	6.650907381	2.613150869	5.964547415	5.964843888	4.040325244	4.247613605	6.783480018	4.375243043	5.951764737	8.263199745	2.769082843	2.107438585	4.15997882	2.298028983	3.832138763	4.762162589	5.052793443	5.365374152	3.974516586	5.304492398	5.307895538	3.490950119	6.466573802	6.651023279	4.731725252	3.828945671	3.949407005	4.531753795	5.522391317	3.923954253	5.590215979	6.190053731	3.561029969	6.776930457	4.904979827	2.766676559	8.677870494	6.383594383	7.402133073	6.848751204	6.58866656	4.416912329	3.624954734	3.428365186	4.284191449	3.595787926	3.096642345	4.578292425	2.705142898	6.596175892	6.04002509	3.455337887	3.747873145	6.989666094	7.592346439	8.718732637	6.690834804	2.694570625	3.042988618	4.695957261	2.44621145	7.958053324	5.488241756	2.635290428	3.010251646	3.564994408	7.057553365	3.586265848	5.379805355	7.445804512	4.906265843	3.710198993	6.402073986	6.588065171	2.705789411	6.360635013	5.599806562	3.435371914	4.749223217	5.296506821	5.007313864	4.279631986	7.793864526	6.452139702	6.209348956	4.554135174	3.845078028	7.62704017	6.294234799	3.133725306	3.985682132	7.371896151	1.966820512	3.656996019	3.948150647	6.92221825	8.544766304	2.140765247	6.986284415	6.711097429	5.812440187	2.372014237	3.819650441	3.756357458	3.912840521	5.674475529	6.504208954	4.918359904	2.95804193	6.496193515	3.81411829	2.366871238	8.143486484	3.430045082	2.634675931	2.570402632	6.322100413	1.506470029	3.227712167	5.973794602	4.197324898	6.950865972	6.937867043	6.81312088	5.909697751	3.964582235	3.078651922	4.510008768	6.156403589	2.949913608	4.721387541	3.186227369	5.497403957	5.763667018	6.254916716	5.099933748	5.696751571	6.819833079	3.789841493	4.996278674	7.373062232	5.22134514	3.882240562	1.892429044	2.022790259	7.927373046	5.196652091	2.148015754	2.797454171	7.91750736	7.820896364	4.544024814	3.394861208	4.372124177	6.21598882	3.202755717	2.66988975	3.341166536	3.073219115	5.758646511	1.444869014	5.247349528	2.475555002	6.997399869	3.900138222	1.947683715	7.202108721	3.858545734	4.56398574	4.763356074	4.334184367	5.260985013	5.690886214	4.371385763	5.980035922	6.217078271	4.781834984	6.731140376	5.48243594	6.202863372	1.736308358	8.385111064	5.66155731	5.003651002	3.187329701	8.61067865	3.520146937	2.910954723	7.937499719	6.470418719	7.740001843	2.337412396	3.71010845	3.559573879	6.60832006	5.243129864	5.230810752	4.510729451	2.658885036	1.736958385	5.836950724	6.21328961	6.401103546	2.77310303	6.533404321	5.458865841	4.684774073	5.735777219	6.377678421	3.785065782	8.284676439	7.011345683	2.065098305	3.378149484	4.700601076	3.747719155	2.431570488	6.308679057	4.960749124	3.791283479	4.481222078	7.491877131	4.058513069	6.781612105	3.020741725	2.628248028	4.903379768	2.872418043	2.2658699	7.200694532	5.102238013	2.834222097	6.776525501	4.19751179	5.177519323	5.429399477	5.594585805	5.035924749	7.234211814	6.522738125	4.989602328	3.899084933	3.798834418	2.984063333	5.405173204	4.227055887	7.87647877	5.242959748	2.612456433	6.195204682	2.996380038	6.523058345	4.327318893	2.624459089	5.377698019	2.896109846	4.732091385	5.370602991	5.825027759	9.239312696	7.47242178	3.59151315	7.693170757	3.646798223	5.30011965	5.467304523	7.838476669	6.554142213	5.228440882	4.003330735	6.000956523	4.156102569	4.33510607	4.462989005	4.358004852	1.838400998	5.936181303	3.433867446	6.954514469	5.00186309	5.629659634	3.632698532	4.783561532	6.26739685	4.520320487	5.477841506	6.438697481	4.422691787	4.325620519	5.926071639	3.003018775	4.970793821	6.342208858	5.44126226	3.948829176	4.43675861	5.431918897	5.170319133	6.06069719	1.814183362	2.639813853	2.603092422	4.850400859	5.070988602	4.762955468	5.74026542	7.658569193	8.097642778	3.559297523	2.456093162	4.018607124	3.336734697	5.776280935	6.718575627	7.035899131	4.439810624	7.001305027	5.369327145	1.941057725	6.56960121	3.777137293	6.775811259	6.220651897	7.480881287	6.509549291	6.893582205	4.329433694	7.457886998	8.196469986	6.283430778	4.887404268	4.385234861	7.040939141	3.388950642	5.255450791	4.310214806	4.207314632	4.563420159	4.766174385	6.388302629	2.613978116	3.03890417	5.191362583	4.816589562	4.340820618	5.337004589	5.243905024	6.144607816	7.633000646	7.691074143	6.665737422	7.019627023	6.306336078	7.851110765	8.934193582	5.859263524	7.715301655	5.644347545	4.702155916	5.541215479	4.808907159	7.961113762	5.69814312	4.343863216	4.759540016	3.567096924	6.382543766	3.346042643	6.180897066	6.325309526	5.543686364	5.559699409	2.456613915	7.052292094	7.376106668	3.23490607	4.536284697	8.042119636	2.070192937	7.272475145	6.305359746	3.298819686	8.553068045	5.490498673	5.932092715	3.133898497	5.873901984	3.886335027	3.524991991	4.542980596	7.510680705	5.145439134	6.527104419	7.540711947	6.552421105	3.36520452	5.358161726	5.474618283	3.777271449	3.233008849	2.288832926	6.968260598	5.140028047	4.952012262	2.91811707	6.320835392	4.601484435	3.864395943	6.004522215	2.366326681	3.229084256	4.724649885	7.768435379	9.419807831	6.061616192	3.786417805	9.468105057	6.167699161	4.568514965	5.42076741	7.075692818	8.048750268	8.874746593	3.544304204	3.076245286	7.624689119	3.627377217	8.318722436	4.976257841	3.046585578	4.302609942	2.647811888	8.317208624	3.783511079	4.170922642	5.831249449	4.973403776	4.361667289	8.50312647	9.340165764	4.477954103	7.2614741	6.314056306	4.550884896	3.538902579	5.173448638	8.362618047	8.371024033	1.695787331	9.176439187	7.354768547	5.978680002	7.128293886	8.531543442	8.054153209	3.949610103	6.257368612	6.078142878	2.60193497	6.383156625	6.239795219	6.400570064	6.904371681	7.536956185	4.511888467	3.326366129	6.542336581	6.440652983	9.296638679	2.671266113	6.211778953	7.193833342	2.520097975	2.590817484	5.951697446	7.142000582	5.814499944	5.536195325	3.463897835	5.169046908	5.070532515	6.495759172	2.72919699	7.472821554	3.839149004	2.556734026	6.481260118	3.214443203	2.194929331	4.470620103	3.625889914	6.046744801	4.68729941	5.479709791	6.719082319	2.689563265	4.069906135	5.092880355	7.687870904	2.723938661	5.704978517	5.138837864	4.913945016	7.057500776	6.992608719	3.035616571	2.568168252	6.60114324	5.220302922	3.923907647	7.726827932	6.982345821	6.38656921	2.590708041	4.579712906	4.671578991	3.476486556	6.380467849	4.829571039	5.270380848
GSM508712	1	Training	PD	2.390718841	3.662296121	6.704776002	6.571593702	5.064512264	3.352845452	2.633881087	6.15432627	6.464499696	6.292249911	4.008028416	3.106817722	6.656169504	6.935111339	3.512851028	6.125643807	5.966090607	6.986828529	5.909570264	3.129706379	3.238846992	4.829930712	4.234019086	5.22213271	3.689230637	2.665803512	4.671373003	4.181728524	5.928833433	6.538606385	7.0945893	5.790299251	4.08303809	6.501356045	4.810803222	5.792135656	3.927492167	4.916046067	3.134731125	4.642314246	2.48213482	7.815565756	6.547293481	2.680088511	3.010025423	3.312373096	3.600567273	3.745628296	3.349534322	3.868885814	3.529354377	2.673092859	7.426785292	6.24566475	5.353837544	6.883787078	5.258434071	2.875139223	5.818087744	4.973127472	6.996064643	6.459698197	6.755882087	3.091414294	5.577397097	2.512006404	4.520913458	6.494351782	10.08750309	5.75527937	4.764629715	4.500801351	6.246353177	6.96652162	5.765598472	6.511921158	2.497580053	3.103366818	1.548159141	6.68281087	1.886754104	6.099143673	7.15528581	7.600019683	6.7103593	7.538354326	5.865835949	8.268181464	7.459202213	5.551646571	8.881867673	2.7376214	2.618188385	3.125295651	6.14401347	2.492702358	7.867416684	7.0352005	3.489105152	5.739451847	4.925012798	2.631216135	5.929130646	4.896577053	5.904553276	2.435470485	6.808527852	7.376160151	6.447192046	4.278395474	2.915895657	4.316409615	4.895013748	6.313471064	3.438576477	6.711370169	6.930075835	7.506994726	7.512986799	6.745181837	3.081570075	4.406208818	5.970221456	1.765232504	6.794361301	3.308260835	6.175057613	6.201202174	5.930068262	3.463228908	2.515267115	3.328102924	7.275107667	6.371040692	6.564697355	5.644545482	4.250674648	7.206129234	4.937782469	3.886791535	2.562767845	8.509570965	4.464275875	6.221170807	6.110148815	3.378590468	6.873811554	3.121924185	5.93610604	4.933112738	4.826849568	8.602570121	4.139257385	4.91440951	5.505240515	6.315442297	6.957289241	5.373044063	5.064875956	3.541750824	5.449118695	6.664882848	6.795912027	6.064940742	6.541546208	6.429048349	5.337309136	6.641636172	7.527608226	6.694456377	6.556639229	4.595003335	2.798311292	3.682180264	5.72833577	3.555289179	5.241592862	3.38420767	5.895510224	9.944941477	4.134460939	4.579918161	7.998545227	5.985249479	8.053571925	3.373822147	2.413880018	1.692777569	3.364572225	4.629306919	3.776485692	5.904557282	3.338705955	4.485547201	2.251213416	6.44911586	4.20322262	5.300057579	4.811193534	3.244401284	9.274548267	2.831103884	4.44606897	4.863321012	7.734229883	6.571298645	5.477434767	7.236644879	4.935575027	6.054619271	6.636128258	4.105014484	4.88007227	6.361166901	6.018205515	1.851631029	7.26842202	6.123598012	3.147485674	4.935546717	6.947481002	6.615621345	5.230802483	3.274466426	3.628891576	4.496930066	6.191535909	3.437560077	5.794529154	5.810996179	3.329423634	5.419040797	6.642899953	6.070271368	7.205111291	8.065946711	5.026480438	4.086557217	8.384519205	5.238802532	6.069196456	6.136979708	7.316429762	3.051302924	8.143739319	5.160129464	1.930576856	5.713750783	8.885168945	5.799675243	7.479384395	5.52398451	2.672993939	8.299857277	4.826324402	4.39227133	6.387693771	1.602936901	6.211858252	5.711912738	6.867858241	6.621648026	5.927554913	7.891198408	8.208158167	2.333879246	6.425377802	4.911709179	7.147545919	5.432801284	4.187446146	2.34793706	4.985984304	5.16490837	2.770133764	9.549145316	8.920353601	1.918573109	3.31361561	6.22140894	3.397511273	5.276057161	4.500803376	1.713651958	2.420227032	3.681086975	3.000222281	7.399977565	5.854593094	5.400262982	4.552713172	7.708597637	3.712598002	2.990212854	3.133203574	4.572317791	7.203308284	1.990200849	3.527146282	7.028748129	3.861406613	6.850565174	3.454538786	5.408123448	5.982850629	7.01411968	7.131885283	4.078750178	4.34254824	3.696837023	3.789614494	7.025163926	4.074686216	3.48006446	9.821734499	9.081480936	9.539392645	6.936911091	4.725857834	2.887820405	5.274369683	5.302492612	8.543636303	4.164637182	5.589640563	2.757123487	7.275165893	9.032468768	6.474504719	9.172292337	5.290536044	5.132104009	5.660001536	4.583073126	5.302937948	1.392203122	5.806780732	3.795038196	2.466825042	9.225556773	3.070319316	9.021010972	4.59104903	4.270857808	4.162687555	6.135079742	5.647645313	5.883260401	6.345624913	8.159036739	6.301178757	6.062648122	5.004528397	6.225424003	6.954746367	2.946467732	7.576008349	5.168512798	5.774366429	5.055986588	5.409853546	6.244137606	8.146093024	3.062779096	8.059339955	5.58694539	5.691223454	5.063055535	6.42789614	2.458255484	6.241979204	5.848136015	6.518498414	3.6122138	6.758037551	7.631013882	5.823020017	4.623266145	1.606005423	2.050265965	4.650932426	3.643259955	7.231059426	4.364860249	4.896723925	5.841729409	6.374476882	4.909945017	4.787227129	3.727108471	5.423360021	6.87640735	6.666862844	6.520636387	5.055866661	7.310427252	4.963321633	8.311535981	3.71571518	6.816750613	6.256447163	6.402644071	6.082744156	10.33534752	6.238211041	8.305067847	6.639532528	7.902724276	5.888946988	6.155745869	7.887922907	5.856982595	4.397147245	5.746045097	6.237330367	4.942562753	5.537869469	3.387686832	4.693525261	4.366878579	7.262971351	6.980722875	4.993636572	7.084040791	4.516673242	5.089958163	5.771355776	6.792717233	6.985180052	4.411332236	8.753124534	6.776719416	5.753182503	6.29849802	7.609349853	4.145720559	7.015206356	6.11865012	8.578355544	3.946808015	5.103122791	3.923316341	4.603767468	3.994796378	6.824224755	3.86962078	8.086303828	8.225932688	4.18542289	6.410112218	6.982868822	8.938727094	2.438813007	7.736547619	6.321319826	7.546887567	5.396189483	5.988229874	5.530042774	7.351524923	6.092122452	2.407810473	5.066257354	1.732069709	6.709355933	5.558247453	3.12152235	7.944576314	2.945137437	3.069473758	5.50168391	4.939866668	6.313036028	7.299406918	7.97471056	7.682294857	8.214317863	3.199559276	5.428290444	2.640562207	6.761581845	7.988994897	3.151941914	4.705140286	3.249431882	4.360301258	5.69322482	6.597272752	2.262585089	5.562057367	4.771674264	7.386458076	7.147505588	2.282899547	6.301207842	3.965471426	5.320139975	6.790020575	7.493111509	5.175342593	3.283429814	4.564202029	7.901251171	3.99445376	5.706961117	5.95924692	3.339679629	5.136105245	7.163945654	7.925915784	2.96894203	2.912488889	4.653160754	4.03329328	5.066164537	6.482736689	5.323863156	8.332225318	8.00468119	3.980979013	3.177553995	5.121463749	2.713090166	8.442233122	5.89286598	6.163191369	2.82214874	4.033843205	3.070879087	5.806059063	2.226695444	3.687526302	5.226021782	3.16591092	1.589371107	3.717943883	6.438090128	6.15664886	6.332877783	6.297119906	5.993663085	7.457257663	7.11009093	7.974153314	3.196805958	1.534979407	2.715975479	3.790918036	6.45049724	3.455594099	2.872512799	4.539110253	5.690894774	4.52084093	8.31196717	8.212780129	4.337911431	7.915257652	3.788593653	5.135989594	3.439374318	6.224105294	5.633166737	3.712359612	2.415605899	7.987918108	7.370588005	7.460772836	3.446324779	3.019203958	4.390650996	8.067490809	6.067561532	3.200873708	6.227975126	2.88891969	5.904120014	4.41989756	2.222705808	10.62265052	3.698602074	6.786544998	6.92832599	4.632725286	7.04955227	8.632098028	7.338413254	6.974292869	3.438406819	2.957823616	7.280208973	2.74132395	4.181864393	3.870481027	3.696919983	5.637104716	3.8131869	2.231151743	4.230863494	3.31757583	1.722190042	5.210834274	3.005617236	6.84547218	3.435144104	6.935321461	2.577229235	5.377844158	5.126892483	6.929510417	10.22424389	3.892174866	8.377516404	5.447815704	2.667014791	6.366847846	8.486561831	5.274664179	5.414478345	3.273625445	2.373151177	8.075081436	2.294760441	5.316341366	4.861615247	2.668007849	4.941482024	3.010492131	7.762842597	2.396928593	4.234950824	7.10898903	2.169003118	8.209019833	4.449420142	4.562063318	5.639620705	2.900250761	2.240842774	3.688143322	7.069629826	4.485581127	6.224718749	3.361567145	3.32400784	6.500856386	5.352706545	4.541529468	4.780524524	3.802678103	4.820239792	2.497044872	2.528576897	7.011395485	8.839607892	7.443468405	4.06276016	1.745853978	4.590257172	4.002683178	2.664938887	5.039878334	5.018317781	2.590627666	2.507460117	5.859627624	2.960468057	5.030486499	3.695919462	3.450668363	3.361456169	2.263412513	2.123169149	1.822562956	5.890648069	5.124494523	5.060164549	3.484434055	4.630795325	3.35375467	6.02500176	4.274829447	1.595227278	2.970193755	6.159950913	6.178185837	7.857040308	5.700813226	7.617425456	5.034483274	6.651473409	3.862806755	8.173776927	6.940250261	5.974034075	8.242685474	6.466730083	2.473175419	3.543478562	3.889875446	5.420299967	6.580825056	4.443324664	5.607184928	8.449372023	8.188629035	6.831250678	8.101839351	2.980716649	5.581053176	6.754685694	3.770111144	9.900358289	7.76311492	3.419319473	6.473689776	6.614192677	2.906318825	2.275208276	5.629821662	8.345878528	4.463573529	6.037179922	7.147219076	4.662168327	7.212164609	6.135064639	7.520961959	7.461137355	6.393050726	4.814934189	7.873599351	7.458519657	6.464944524	7.618858195	5.436040242	7.509765671	6.344997903	6.824143209	6.269158825	7.695241795	5.670256493	6.429818468	9.633538289	7.88582185	6.944805032	8.75342171	4.516938456	7.144179506	4.992239159	7.939829037	9.192145184	7.816314482	7.201287253	7.040632683	2.508253402	4.840965147	6.947690222	6.246797418	5.953025206	4.581262443	2.750806342	3.50670554	3.177686649	3.536926503	7.324926461	3.706578685	3.552163153	3.784947894	5.290324606	3.873321309	3.736946098	6.959293033	4.089917602	3.611512669	5.25827021	6.186081556	5.855005096	4.663162549	4.113964109	2.643127099	4.728335685	2.106227025	4.29291347	2.077988826	5.630075098	8.293421635	8.139637992	9.535562589	2.822621623	4.946040081	3.531543943	4.211458222	8.219654178	4.60214679	5.612656387	3.141659189	6.279228507	4.526979467	5.858426494	5.727242624	2.684328696	5.593155243	4.741642248	5.532669341	3.792814351	4.776561507	3.014028228	3.354518652	4.616984412	5.016731887	6.065209209	5.581869467	5.443515637	5.642009843	4.841082003	5.416341174	2.109238317	9.822065384	6.485821754	3.381537816	6.155712898	6.814058514	6.953264722	5.849569762	1.902653743	2.240407069	5.465309616	3.0590931	3.766618037	2.104711226	5.43551176	3.179516469	5.442482453	3.007559901	3.285617977	4.15007617	5.714596981	4.029004207	4.161335017	5.085076508	4.730099253	3.646217192	6.002901141	3.386428151	4.248415079	2.747198126	5.577826361	6.227567624	6.167614501	3.377547168	3.87347556	6.149640107	3.114152089	5.462540087	6.028634184	6.827649743	4.639990298	2.139996106	4.450763748	5.090700125	5.629398179	3.352615138	6.721464122	7.255342152	5.086283072	5.449886876	7.200527014	6.431817182	3.62838722	8.132507664	4.757088965	5.753212551	1.994452378	5.262723008	5.288321111	4.83315872	5.217119499	6.047942672	4.703040038	8.107176883	5.563616288	6.407042486	4.211355994	6.453097835	7.213386927	3.144729733	6.38146493	7.029357119	6.037854464	9.594518246	8.135265974	2.164534012	4.010681921	2.958311885	5.55234556	3.913211938	3.629515134	5.356100194	1.895001895	1.822185481	5.276945131	5.770882127	3.662199389	4.243266557	4.139555294	8.006371965	4.10157561	5.51651945	4.735654806	6.400925669	2.994293231	4.735874154	3.484107715	6.88049512	2.67772316	4.795014718	6.066525771	3.154453752	4.448632806	2.848533577	3.825993248	3.848694157	7.142710601	3.93211097	8.201136804	5.366609839	7.059102873	3.597258915	4.269678112	4.467058691	7.413912174	9.255594937	6.281343221	3.944887133	8.539019064	7.142639926	3.647120446	4.714031422	7.61169505	6.340285112	4.407046204	3.486075003	6.758721373	6.341245632	3.622244128	2.372952617	4.209402049	7.572512382	5.869063983	1.565605084	4.279854288	5.793069824	7.860358976	3.435757212	6.287651892	7.325691861	2.881651377	4.774620679	4.988589018	6.524070196	4.966585419	4.319389165	4.084587451	7.384891484	6.150424994	4.829248718	3.33130065	2.623286336	2.62808374	5.180388722	2.985818452	5.467667062	5.642824691	2.163242242	4.156857582	5.582810615	6.749345876	3.607570961	6.802275086	6.329328044	9.28606327	7.58561316	2.653303814	2.927091481	5.575855044	2.681368826	4.445129468	6.113694402	7.520444411	5.20273896	5.060266016	4.676374571	3.755119421	8.586882263	7.940238657	5.593426878	7.001857175	7.40335583	9.531772778	6.292838985	2.768654473	8.935846737	8.345552074	4.911378761	9.468192252	5.407080634	4.567299637	3.805207158	3.915482706	3.086010864	4.456164111	4.651396311	3.505726768	6.631698166	5.061679234	4.852593747	3.145336478	3.093648269	3.264926265	3.200705459	2.889724794	4.576710602	5.591136803	5.186647958	3.346245661	4.916209425	8.607828463	8.465231707	2.819784991	9.267365264	2.523227516	6.887454378	5.165478546	3.230179457	5.652867522	2.636851804	4.304900415	5.820488648	5.942181839	3.353995692	5.012194118	4.624335693	8.099999806	5.142246084	8.214089786	7.985374326	2.548732656	2.618986566	7.574134623	3.159240109	8.389821239	6.966511191	4.400944091	6.521582536	2.962171468	2.148233803	4.59208149	11.05184071	6.568403518	3.185946749	6.4583264	5.275625195	5.507508889	7.923817712	8.837855093	8.304197682	5.017928637	5.427001232	7.551846035	2.628954199	6.68286813	9.047296164	9.486299192	2.871606899	5.126756559	5.562939542	3.043801081	3.049265275	3.514199909	3.460659702	2.992494923	3.935526565	3.128575984	3.477091976	3.521454806	3.85010583	6.379705944	2.042208688	2.648295294	3.879581279	3.205352739	2.333295508	1.638353163	3.843916338	3.47295369	4.637040033	7.733999848	3.793877007	3.754536759	4.624172429	4.409118634	6.1995814	4.14524943	6.0611856	7.099807443	2.686562669	3.542645321	5.413635064	3.740688822	2.691707583	7.005750686	2.88827316	3.504668855	3.827401414	4.433498216	2.606916772	1.781633895	6.679932772	5.621898786	1.956338953	2.809043945	2.790863443	4.230991452	3.458170573	3.301150694	5.492061646	1.580708546	3.021128452	2.184168558	2.87187508	7.727166095	7.563980067	5.890296101	7.773855984	5.416658937	4.549960363	4.413106334	7.625436545	6.168054053	4.726215425	2.785656556	9.54248796	9.253200368	6.756361379	10.55698342	4.019567722	6.417474587	8.785206568	9.703959945	5.996680558	9.149974117	8.657010916	3.858000039	9.364390301	9.284191412	5.84891592	6.563153637	5.893182274	4.199033542	2.76622869	3.793667362	1.727500315	3.860245126	4.374685916	2.418879469	6.413465207	8.885677151	2.65797343	3.18823925	2.340995512	5.021932313	3.975864703	6.128705405	5.742069217	6.213968224	3.88810083	4.518899115	3.517483985	1.907448561	5.356770289	3.525442144	6.64256341	5.072128548	5.148227754	5.549865376	3.542979919	7.283500961	5.834434847	2.155003344	4.716232826	6.421156663	3.14105174	2.882168817	5.006574305	5.65796994	6.862537467	6.634863752	6.309462052	5.133475748	7.031873502	1.647491706	2.82681621	7.234382698	5.120339836	6.588049573	3.405890754	3.387514612	10.12158528	1.305502052	2.69597812	1.788194209	2.836266331	5.698962404	1.827079745	1.890247883	3.382606597	6.84034358	3.009533235	3.752392941	4.933552912	5.680224849	5.744331586	5.593476269	7.369278221	5.47597569	6.912708439	3.207124064	3.666992388	3.50025967	3.602712654	3.384965338	2.288598667	2.429255593	3.262536004	5.779871069	2.643167119	3.541156962	2.203359251	7.609190989	6.778056894	6.377695772	6.406323799	5.662133069	6.744592515	5.339857781	3.616007612	8.449248566	6.4774414	7.241318431	2.951855159	9.485627174	6.135183533	3.736892868	2.240214394	1.291874701	4.074991207	10.26681489	5.026280118	2.81795194	2.230455478	3.615997739	8.824072048	3.990479143	5.052339725	6.039988534	3.636047423	2.164941025	2.103453046	4.408961046	7.713332584	6.926117691	3.373685998	4.926685405	4.512165787	2.003537292	7.776299412	6.729165263	5.163263434	6.479664847	1.410752286	4.613878214	6.652525936	7.897870609	1.761408498	4.060829067	2.748423675	3.323626964	8.630650038	7.281234323	2.813003896	3.852883711	3.014230836	7.241613875	4.422427425	6.880877334	4.69199212	6.238584866	4.513044631	5.065083242	2.398758295	4.555720399	5.70191388	7.765832263	7.255101955	2.180391563	6.096544327	3.542781333	5.329004048	6.176903126	4.914102295	8.045579126	2.85185347	4.803422858	2.23667853	3.55798533	5.475277148	4.777974706	3.779931358	3.111463694	9.435170715	1.846763915	3.914894694	2.296839224	2.88297943	3.729654961	5.003805529	3.665700161	5.073416996	4.643120043	4.338665188	1.584634368	5.722115216	4.307222486	3.286568798	6.277173512	2.834804755	1.247822655	3.121946639	2.354324496	2.656355617	3.624571479	3.205461302	2.165804425	6.045350657	2.178548969	2.919874851	5.827468268	2.510936947	6.814272326	7.918369185	3.857955741	5.604295055	3.229008374	7.800170959	6.293481128	7.203754107	4.516021062	3.49003129	3.285811012	6.493726371	5.74760521	5.976961336	4.633178613	7.480863295	3.325334177	2.689437231	6.517795716	6.554335222	2.305441103	9.422811107	5.866602027	5.332834967	5.976613105	7.065274711	4.049874043	5.447437081	7.476229772	6.426758241	4.000163605	8.208254076	5.802541847	4.258413707	7.62336656	3.329822794	6.328433514	6.59341513	5.944098453	6.997287864	5.214976619	7.021700903	5.986472492	7.685886533	8.22543683	8.748839899	4.89180849	6.656798208	3.583546667	6.624878697	6.140359284	5.661752042	5.028654575	7.387352764	6.714583397	4.576089928	2.498665782	2.550234282	2.659880787	2.30611414	2.602841193	2.225811466	4.785447958	3.18121209	6.01541428	3.000184736	4.63025356	6.893157732	4.698522959	5.627759989	6.687553056	6.4786421	8.148987994	6.03194552	6.284022918	8.712757532	5.966031262	5.27166445	3.074612087	5.206450092	2.227824608	5.469164416	3.485707287	6.411948308	7.574779836	8.124016263	2.658210775	4.964974858	5.087610134	4.966078458	3.678544461	3.534596557	2.812604203	5.75610195	1.806807249	4.709461106	5.547763725	3.578968137	3.072297548	8.724159708	4.924832276	4.804373726	1.958936813	2.057191937	2.911746293	2.789022671	5.427569434	2.144962571	3.608219499	5.799182367	6.625738439	8.350311166	8.913574932	6.043593958	5.413890105	3.480580742	3.079237451	3.705913979	3.617816246	6.4727131	4.322515593	5.833927326	4.99978458	8.255397063	2.886151803	5.924171396	4.291314479	2.920843704	7.475582316	2.922523837	4.881821472	4.409129678	10.08916234	7.5807862	2.383181077	6.587551671	1.88901903	2.020280022	5.738527707	1.669964543	1.370737461	4.707380643	5.215466871	5.424199238	2.885183713	4.762239305	4.770747776	2.633114349	2.818128284	2.883885721	7.495325187	1.811879999	2.903568191	9.603868674	2.271135839	3.284321782	1.744474917	4.070495628	4.102722262	7.036229047	4.963841	5.72411702	4.219791547	4.640103407	8.380615323	3.071584403	7.399431853	3.982946798	4.8959382	5.180742894	5.290014266	5.770273028	2.65587774	7.222046345	5.982780618	5.095603995	6.419410126	7.021660992	2.760323579	5.88521088	4.526692594	8.414610424	3.096624866	4.316310863	6.174466193	3.269899801	4.497317255	4.65579041	4.952148874	5.648892306	3.402421128	4.251955635	7.283141759	7.994533666	4.108826068	4.201752508	6.472373338	2.904148563	6.574149779	8.193246299	4.905566601	3.257715897	5.014496026	5.260866068	6.54838846	7.870188891	5.104926124	6.683502887	10.897191	8.662851811	9.043669798	8.372485018	9.634201217	5.856389377	5.394646936	3.779563637	4.537730066	2.26376993	4.343508511	3.976555	5.609343241	5.043495238	2.237051925	5.333444042	6.400823168	4.994700835	5.976266377	2.905355805	4.60173213	3.664947205	4.610677116	3.607405281	7.761706628	6.641952156	6.342679367	3.777707395	4.3446074	3.095483347	8.828033954	9.700259086	7.47809199	6.792364847	4.324514484	5.643196907	6.778158061	9.020433317	8.452462174	6.316795825	2.134284935	2.590414174	5.118517427	5.026581545	5.611214913	5.903911914	7.045535896	4.989042679	4.537277672	9.319602637	3.709893467	2.747066162	5.712442755	5.260708476	3.918279041	4.359897392	5.194184061	5.156422519	3.177055576	5.106169634	5.588211324	5.910347254	2.609643731	7.024900728	5.75479759	4.518552843	5.003908529	6.284848191	9.211646684	8.264099868	3.145646498	3.191698571	7.75590724	7.706039087	4.47614991	9.173215817	4.573256961	8.41244012	3.177717572	7.557800694	2.256818949	6.524530435	6.701037613	2.25379536	3.737105974	3.552438816	3.082623533	3.760750238	4.642302771	6.270787852	4.746090714	5.208155891	8.993304595	5.019592964	5.198479274	4.824540878	2.966956748	6.81230339	6.959315914	7.164135126	8.231091789	5.13800274	5.102549931	6.937701528	6.878434607	6.195737021	3.158356282	5.612381555	4.11522627	5.025103909	3.744806825	5.315262906	3.567367048	4.083654052	8.765772177	3.555668832	3.716762986	3.587393151	6.540875754	7.66555151	2.350606219	5.709119241	2.637974221	5.118858507	6.8573298	6.774041946	7.344815295	6.517592901	4.407270355	4.134751568	5.562562521	4.295439588	6.101137254	3.543926761	2.192517482	3.176974855	8.073296343	3.443349175	4.854942541	3.356027056	6.429963722	4.522531201	5.486003876	3.312897055	4.240445046	3.379485101	4.439632711	8.108500968	4.500926384	6.758472337	2.149491783	3.0032642	2.859860429	4.521377176	3.276517046	4.556160335	6.628960397	3.385867801	3.623194178	6.043973488	1.960989386	3.839570239	8.341765368	2.490083391	3.775757981	5.061139397	1.898816377	6.964781668	2.189852088	2.675338638	3.365123035	9.425135512	5.336434766	7.906976214	6.192658945	7.607027199	2.932134008	3.956495715	2.988750367	3.277568785	7.120669101	7.855337988	4.72226669	6.288002002	3.684445198	6.398755114	3.825511183	4.222349303	3.890019751	2.314422335	4.969603878	6.046907339	6.970825811	6.895607207	2.72157267	9.453029538	2.890830399	4.462783873	4.875984733	4.683574808	2.961260906	8.303872703	3.729095459	3.547849655	2.827096618	6.520503738	2.32358539	4.549714071	5.574753495	7.121735261	4.261244913	3.11953741	4.723024175	5.41870247	5.667041331	3.165158895	2.434148009	3.709844863	8.245769717	7.289337038	8.037841845	5.956083908	3.662054295	6.04775407	5.790774735	4.592943211	7.120741349	4.510395553	2.947510023	3.520262733	2.561679445	3.949140969	8.628283696	5.835095419	1.6433317	3.717371297	2.68849296	2.581327142	3.529938773	3.513539316	1.357629295	4.839092155	5.86908698	7.599108328	3.745226756	9.844304838	6.207093973	8.967840477	6.622397671	8.15662282	2.445897812	3.493926087	6.4967804	5.058968549	8.720371961	4.346527204	3.366356442	2.990203533	3.407360253	5.692546997	2.917657758	7.832773215	5.254777883	5.218805457	1.971406751	3.396893722	6.201788354	5.167136585	7.146688551	5.961611955	4.770172896	5.954939559	5.850519059	4.56920792	7.018165874	7.06588531	3.256219219	7.475787352	7.479685946	6.836080405	6.699356749	4.05065992	4.163750028	2.736267293	6.013604264	3.854108716	2.473562371	6.229139107	5.537696591	7.96731815	7.935515019	8.04264257	5.669905849	3.095910965	5.847402501	6.313331258	5.896210328	4.838518108	7.519394463	5.00829805	6.886413593	4.011423808	3.559508441	4.269817603	3.32265149	4.908789211	2.528016671	5.117018138	5.051987772	5.181880531	3.546501283	2.70958541	5.537533325	6.040659193	4.358001192	6.431040419	9.908540005	2.34208861	5.492301794	8.230665246	3.523141224	7.370426561	3.520751562	1.974973311	5.260443284	1.95480547	5.578065566	7.031228716	8.113024577	5.75103183	4.158012706	7.951882313	6.541059771	3.12892692	4.94331462	6.279687264	4.750871702	6.628547885	6.003071806	8.079070415	5.924383847	3.139481402	2.510440695	2.469844103	5.847234173	2.330354597	3.858937132	3.060409327	5.385943747	2.911585103	6.392645445	4.379081855	6.716866601	7.715704946	5.314166136	8.371376212	7.505663775	8.669420932	6.598263286	3.826301701	7.061987588	5.39170897	2.864334524	6.341599821	4.8504132	4.892652974	4.4069873	2.321410986	4.633983193	2.968166708	5.831369627	8.726706999	4.837306134	5.847956614	6.334856853	6.342751728	2.641444764	3.517863229	5.066273324	8.038279802	2.216655363	6.889293859	4.125037549	2.057801678	4.394097042	6.205503107	8.020311819	5.567279817	5.944866486	7.297131734	7.80054907	6.38559014	6.384862696	5.114902037	6.8444503	7.43764555	5.266736012	5.835311286	4.954483395	7.184649718	7.942481441	7.079958964	6.746704468	5.184266785	4.364642186	4.155587731	5.274145522	4.055569349	2.940767444	8.314168912	4.838190265	1.978712125	2.261287655	2.32214088	10.52060176	5.807674644	5.989676862	6.882129034	4.770473024	3.342778033	6.763128253	5.655232088	7.589544448	2.933376862	3.592672652	6.843415964	4.203988313	2.600027205	4.441196797	3.160212474	5.688211491	6.188393418	6.695886704	6.698102645	2.239628402	4.57046035	5.890094312	3.832784536	3.424433697	4.48627529	2.44974404	3.712584498	4.920634338	4.391889302	5.120265105	5.891161366	2.562887504	5.058133866	5.688644409	2.558612627	6.440128056	3.110753376	5.414479814	9.331572884	2.722861035	6.683431604	4.960225141	7.58765513	3.616703813	7.190477761	5.57415636	2.483621053	4.333808905	2.969999985	6.236729449	6.221974511	3.324473423	6.632226708	5.473177672	5.545843296	5.301908611	4.516706011	2.847538384	6.430072569	4.291569822	4.292792125	6.676834128	5.729167701	6.253266453	1.8829802	4.286664092	3.743102935	3.565239233	8.130025288	7.920472689	7.032736591	2.21781955	3.039722698	2.609149305	2.645828298	5.065855994	6.76272748	6.728043978	6.171542782	4.411572422	7.728721127	3.441045799	6.015422837	8.08303508	4.219631763	5.730612061	7.839400129	6.903528419	3.511561687	3.028802977	7.431559205	5.994331628	4.455531132	4.447855726	3.958695589	4.436441065	6.6832129	5.462376391	2.07215155	4.897653694	7.220389442	7.793028487	4.171955536	5.23592935	3.393376147	4.813722629	4.312143703	7.828764131	4.938697414	3.811461202	4.262043571	5.253409337	3.706236819	6.146196624	5.831024316	5.981582654	4.842746338	2.597987825	5.150792826	9.595636145	6.987774841	2.654212691	5.021598343	2.508685424	4.484591475	5.998848629	2.639614977	7.000726996	6.442341009	5.853619994	4.704868778	3.112680058	3.874708014	5.25315583	5.063574851	6.186304822	4.219816745	2.315655966	3.878128076	1.586777324	2.497936391	5.997612075	4.008458619	1.923510204	6.130315557	5.70662099	3.71220919	4.210075842	2.809156623	2.328041717	2.967345179	10.57549329	7.014139603	2.89637944	1.793688819	3.429690847	6.06262452	4.169799705	6.764837332	4.185859738	3.255765351	3.800757072	3.58133911	4.156468654	5.928808443	3.664458996	6.276979044	6.499928331	5.76122468	4.38868114	8.000387046	2.279087231	5.98701714	3.651072573	2.754915492	8.160005834	5.519058988	5.442683239	8.445033309	3.118196883	4.940247653	4.904339749	4.574074422	1.887307748	4.731123773	4.356344106	7.853500871	1.053077987	7.678328631	3.720628851	3.849879872	3.210107024	5.593045189	2.145367922	5.513727581	2.67838968	2.096638951	2.619503387	3.976062017	5.974264821	5.638499859	1.895205037	2.23442564	2.307150181	5.40345142	3.266937187	6.022364291	2.232770706	5.326019995	8.125545482	1.632297737	6.539439927	4.841120879	4.02725025	2.944694684	6.77589377	7.70082263	6.649010668	3.161881792	4.794757287	7.263715562	6.430046102	3.193197838	7.201614218	3.812392369	8.698284081	3.418654947	2.790929195	3.905737574	4.350389739	6.225939431	3.876897449	2.340932695	4.317711489	7.156984738	7.246622498	3.149662958	3.587651505	5.158886094	2.384230277	4.115570394	3.356596076	3.981553951	3.809179074	2.292721662	8.019828741	4.545832863	6.026911033	4.93819898	2.361148415	6.777006431	3.302483207	2.51405032	5.825079448	6.703987321	8.060661257	5.943670277	8.582456661	4.101539603	11.22912515	2.784138375	2.078579355	5.531117161	5.701335525	5.042124967	4.073569799	6.887056951	3.317024657	5.163743754	5.284548294	7.623330105	4.683353676	2.343352219	4.800926895	5.721159929	2.072238123	6.973479409	4.07166526	5.310555262	4.042855791	6.222182681	6.915193501	2.815669574	5.421073778	7.052642676	3.299421167	7.136609567	2.211011384	5.844513481	2.087970641	3.611026003	7.227559866	3.243033079	3.891996227	3.852334083	2.627633488	4.544775621	5.022243842	5.409850903	4.212107449	2.351098847	2.942240065	2.877627986	5.071709508	3.023068459	2.884192303	2.392042957	3.414359194	3.087451079	2.282088341	2.886721048	5.862086079	6.14068479	5.290406618	6.216629681	6.498802455	2.54168371	8.365100885	4.276036026	3.508816588	2.584703766	5.88463432	3.161597833	7.265141915	5.451452224	2.651222966	2.696272512	4.388896949	5.187420158	2.726524293	7.423566933	7.411364499	5.078692488	1.87903871	2.837781433	4.693516525	8.759498056	5.738995349	7.531202966	2.149843463	1.408507352	5.666908852	1.441143017	2.030566331	5.374744042	3.473469053	3.371663422	2.31288815	3.211556685	6.01761805	7.609847767	6.656205645	7.047027346	3.355528263	5.566486962	3.186282906	3.32908773	3.27863487	2.964956866	5.49326927	5.127813455	3.227448877	4.584096114	3.652320606	5.178624525	2.920207183	4.648934601	4.65348081	5.412955805	6.496899097	6.332726908	2.515485306	5.945051107	8.300831224	5.679291043	3.27573485	5.623192853	2.764285353	8.566681117	2.037562108	3.152258071	1.810601	2.468347832	1.601973829	8.807719919	5.883051301	4.716186583	3.923267751	3.125346118	5.131306642	3.327974694	1.356634567	2.700361897	4.91817397	5.590545184	4.00771641	2.401096506	6.051418088	3.271386028	4.112838671	8.903671147	8.563344301	1.79606958	4.084025389	6.248095807	2.850455752	5.112561977	2.364549892	4.821016748	11.04682723	2.008946861	4.605353211	2.567754667	4.959075716	4.663178145	5.44709765	4.312914738	6.332776316	2.755399895	3.137610383	5.252074409	3.756757503	7.023510746	2.065481817	4.417518576	5.406280209	3.324220427	2.249966911	2.252484678	2.678743453	3.419448074	3.245186731	2.201910512	2.205560592	2.711278459	3.560981719	6.460373695	2.563303032	5.995994802	9.850050114	6.075276152	4.146546116	8.589665899	5.07801707	7.915398717	2.579063693	3.986274938	2.578013973	2.466690906	5.601956505	2.514842164	5.23838064	3.54924502	2.423293725	6.105661744	10.17669342	2.854194535	2.893992594	8.674803952	1.471061301	1.780416806	2.457874786	4.962407057	6.138490711	1.896939877	5.263484478	3.322684427	3.985355706	5.289630528	2.27296564	4.060444697	5.366441916	6.202360278	6.927054728	2.694641929	7.242025942	5.670335235	6.78909898	8.589250743	4.589269529	3.960396786	6.601852894	2.062187468	7.680326524	2.215637498	4.98847369	7.643827194	8.770849636	1.685820596	4.354762585	2.909978605	2.292099921	6.069479689	4.883764011	3.50058326	6.695978946	4.357493185	7.138599342	7.674687825	5.869359403	4.4472881	2.170275964	1.867045411	9.459478374	2.539959138	4.15216929	4.396999364	4.570054193	3.709575035	7.234406856	4.820060331	3.556069849	1.804747704	5.556122417	3.085591774	3.865204277	3.486193816	4.967406292	5.944647093	6.452974249	5.866652387	2.938639881	3.452949334	3.641294043	7.303700771	5.302884958	3.728400807	1.866701599	6.91542099	5.470474372	3.494140538	6.52859114	7.067314685	3.297841008	3.066499365	7.525918959	5.438002407	3.897307833	4.176278692	3.194957727	7.495728911	7.866201329	6.32351287	6.575081753	5.008762803	7.957379854	4.832393454	7.133992345	7.060557812	3.660014934	2.19275407	2.153703165	2.443896993	2.723761363	4.90957348	6.577057503	2.750461069	2.286340429	4.402435286	3.881461062	5.606966384	2.689177564	6.995317163	6.057310258	5.705159763	4.166575436	2.569529165	4.84098648	3.490512583	4.29812395	6.067440934	4.683336729	4.233640963	5.222180479	4.698848648	3.230015818	3.905332968	4.225490855	6.886936775	2.522974875	8.707551725	7.420174661	6.310859263	6.98620341	7.018662694	4.456144131	5.129649092	6.153232971	4.005711655	8.350627933	5.737558884	7.69415751	4.69439272	4.558518239	5.55087741	8.31709204	7.839643237	4.392140838	1.993265228	2.774010805	6.123498346	5.80022226	7.576110842	3.606969016	3.797741178	5.755145835	8.539616238	7.015915842	5.704309626	9.895533331	3.97774845	7.254742039	4.734788581	8.456835421	2.317618291	6.403647817	6.613396828	6.077982261	4.019854686	6.610389373	7.153500063	7.145794555	6.560650785	7.708708309	8.454293583	10.21941924	2.986995746	6.433229693	8.617549032	6.899324551	4.01312832	8.043955254	5.450368978	7.558539207	6.614499934	7.770662955	5.772479045	1.497191484	5.776059156	2.500728941	2.676188291	3.19314178	5.937821054	5.159987529	4.60555203	5.612757339	5.893281596	6.653444017	6.141473694	8.084683785	7.629281266	6.174900557	4.21130767	4.73843397	3.02110991	2.022992975	2.173510343	6.351973662	3.738538828	3.715172583	2.765319075	5.049539303	6.148166382	2.472591654	3.139680972	3.266781462	3.074992184	3.820751531	1.949750407	4.130114837	2.70375492	3.430236552	3.317267386	4.979273874	2.927213479	4.928069437	5.171043961	2.007243197	5.123830992	3.319757078	2.877651426	2.627512112	3.581694827	1.531241929	2.864458868	6.081453335	6.09101808	4.105794879	1.605522852	3.099565248	4.469225252	1.977778178	2.637360689	2.621000109	4.49327501	5.299783062	8.90065592	5.589703827	6.607670975	6.416243281	6.523579753	3.897940605	8.09247644	4.116688155	8.590932265	8.884324945	8.740666855	1.893069541	6.631289121	2.375105288	7.689786364	2.497517843	4.135932503	5.918746622	7.643439592	4.4489354	3.709881304	3.21062445	4.146227527	7.001447468	5.819169106	3.640845015	3.825381893	5.17669157	3.478242768	7.346328371	7.423351428	2.535785481	3.225447329	4.954103921	4.872016195	2.690144396	4.686300205	3.473764425	5.534668966	7.087296736	5.684500661	7.705198831	5.487624344	6.122342038	4.051336937	7.057767042	5.477152056	4.561573832	4.270336718	3.938820561	4.183862036	6.299687271	8.246210013	6.230293616	5.430395182	6.40327416	6.202735108	3.653022488	2.549401545	2.407987596	2.3722506	4.66855969	2.036896041	5.03158689	7.576871455	3.711631231	4.88907346	4.07449031	3.867359731	4.014403405	3.767545133	8.640306353	5.346549627	3.943629496	4.852409701	7.792826212	4.584704892	6.920415986	1.353536047	6.67009981	5.443197564	8.390436007	6.481532342	4.575719245	6.510323921	3.681955561	3.03617057	7.325275483	6.702862885	7.183158107	7.118550593	4.999879105	6.571399049	7.045878259	7.34454941	2.956895194	6.008466345	6.075683799	4.302891915	7.459813995	6.379190533	5.423190696	5.22722759	5.745178117	4.93903281	5.177090727	4.96759183	4.810605563	3.736964765	9.157569172	7.835832319	4.52741195	1.919427983	6.706800666	6.384909085	4.314252234	5.828731808	3.130144059	5.000255141	3.684020867	3.801228251	3.87068953	3.158156845	5.371960359	4.458042554	8.875153976	2.881740911	6.671442892	2.543064951	7.637126507	2.366679445	3.24505384	5.739529256	5.153805765	2.496144931	8.116078032	6.724070068	2.679323077	5.037913537	7.032903471	7.614662927	5.281723119	4.732882897	5.762507293	5.003395523	5.164393598	2.690687601	4.26826551	6.846431385	5.754581506	3.070582862	4.414533092	2.042238107	4.40827654	4.942488335	4.179707835	6.243852788	5.050859801	8.248861921	5.753489999	5.343209594	4.362927891	4.182866732	5.027216349	6.68228007	4.983028005	5.143772302	2.174748193	3.29877161	3.577014199	2.726572535	1.666451286	7.638178367	3.757321407	4.614942962	3.516682449	5.343884271	4.589497862	3.649945376	2.358952022	3.223318839	3.112471163	5.996357228	2.322067523	3.949891995	7.661819972	5.006321382	1.94825441	6.285416948	5.266738447	5.230133093	3.078543561	6.915071333	5.941724582	7.277653108	3.606964276	7.204192847	2.053908255	5.969088275	2.829448156	4.02516653	2.015638308	4.286440637	2.152805032	3.800804427	6.087972214	4.83360918	8.566027652	4.816039591	2.867976202	7.257576837	2.380470941	7.652978928	4.407122112	6.266672876	3.811123687	3.040528534	2.808942269	3.035728297	2.669927897	3.758264096	2.112371423	6.080175722	4.123852212	2.718973461	2.525889542	1.988423994	1.98923242	6.083585594	3.358919751	2.36636936	2.518634632	6.902274007	7.290963487	5.158993805	2.004196651	7.622108302	9.492538196	1.853218244	3.293169574	7.227023386	6.485380035	7.145195443	9.287074059	3.244669229	7.445782069	3.530506331	2.972470056	10.76245259	10.90605316	4.884725711	3.975751215	6.341048568	2.516016709	1.909980951	5.521796686	2.392279315	5.855915717	4.483494649	5.079615068	4.591573643	3.413906448	1.897939117	3.661465565	5.994478967	6.032448626	6.622958073	2.979194195	7.337724509	6.807582126	5.917570771	4.171934597	6.521193218	6.590856216	4.543945058	4.971324821	8.255476834	4.41897208	2.677113616	2.79534024	2.19981895	2.50917993	3.322944672	3.752695176	4.606609661	6.473255623	2.015963029	4.995165301	3.477172018	6.91513122	5.313909264	7.270574351	4.825498919	2.548922227	7.98198641	3.382928336	7.228213076	2.073437932	7.844556985	5.044090057	5.469212982	9.233501004	4.676485507	5.530057353	8.075773959	4.405907405	7.555031125	7.35943304	2.17604744	3.421494436	9.145313503	10.17849407	9.857912481	7.269022144	6.499045325	5.845770036	2.769871267	3.899028558	2.757543943	7.938360891	5.098957705	5.09220859	3.791682314	8.02853024	8.068860142	3.737491585	5.747886711	8.417894433	7.271192872	7.937930482	2.977320925	5.358785762	4.325190981	2.754498214	5.344859758	8.755819306	5.062664635	7.015874644	9.105027356	6.650106055	5.893519489	6.175137793	3.484689186	5.874359592	3.120190739	4.57652834	6.853694159	5.273110691	3.575777834	4.173275705	3.980711621	4.245634659	3.201192991	2.443842558	6.409005872	3.87986837	10.09365781	5.703335705	8.289772926	6.945683177	7.847316476	8.171241771	4.799107911	7.592421754	7.037555884	2.425409639	8.29773433	6.01035826	7.989558356	2.621299698	1.523949506	2.622425711	4.50918288	5.313593673	3.50314823	2.610341008	2.269068263	3.351819601	3.965483167	3.709692746	2.960915848	2.111803802	5.779361397	7.476689751	3.81073547	3.251103459	3.239566527	3.494209379	2.657564038	3.510302233	1.614567884	6.466571857	3.940892127	3.622157203	3.071137744	3.805139407	2.997183168	4.160464184	3.181832974	5.453138181	3.300066725	3.986093827	3.625142097	1.92076315	3.579748575	1.60754585	2.465219124	7.45055338	4.396487231	7.924315129	1.932512008	4.820887878	4.099488151	2.964295145	4.645388405	7.412776158	4.725280625	4.098019159	3.425035618	7.031888815	5.649352808	3.969006476	3.199250959	6.242168316	1.99695609	3.434615406	2.830287301	6.902580518	7.164763306	7.140314425	5.554419204	7.647862172	2.109250969	2.304110477	7.146778413	5.991833381	1.703966153	2.599196999	4.152640746	1.189353448	8.128236053	3.845197364	5.207449912	4.098310981	2.688489535	2.629244993	6.639794266	7.635566868	8.361639676	3.979194764	9.324441194	4.146884833	3.939354996	10.11051153	8.013772521	7.24226636	4.443829181	2.195495158	10.3043464	4.710506669	9.582640606	8.865149201	9.302875486	7.399466257	7.256815863	5.025489611	3.209323011	8.618713929	6.107297101	4.362408476	3.55841323	1.166882879	2.696007257	3.37822956	2.7601938	2.917252489	3.448167457	3.782778764	6.094867611	2.245121699	4.887125157	3.335348584	2.172585785	4.79459483	2.918547362	4.254916999	3.165053828	4.294098157	3.825060069	6.307091601	2.651379589	1.699370934	7.730969718	3.859408788	3.579416709	5.16500953	6.091528471	6.235860557	4.015682145	2.478406856	3.231615426	4.814703022	5.971899775	7.005213996	7.282538755	5.818079154	6.961528631	7.864640317	8.701539371	5.086463984	6.573236984	7.694324955	6.545673466	7.360151662	7.195663047	7.678812609	8.942158635	4.148456302	3.827081365	6.090049202	7.68670377	2.241481235	5.601614728	7.094395248	6.612233172	3.296947636	6.256769686	1.499519497	2.600295211	3.293029272	3.030793436	3.007198433	1.5704214	2.434545369	2.110059867	2.523193295	2.95934414	3.822464281	3.571785845	3.495856491	4.944232386	2.703795683	2.264500253	7.923648462	6.282126732	2.513879195	10.30123597	6.083274032	6.521768434	2.795342389	3.543719584	9.475040852	4.942959259	6.5355544	5.661133435	3.877876564	3.954840038	3.617287056	4.740528214	5.791414496	5.514128496	5.165214192	8.444452551	5.768116098	2.204244361	5.382483067	8.236723748	1.620768454	8.035160641	5.81123324	3.762886257	2.390292797	6.464261473	4.45237392	6.972840273	2.787996422	5.170803208	4.780106142	3.876781316	2.885217558	1.47011017	4.302080649	3.154304504	3.553681211	3.87067403	1.683714622	2.521508868	1.946269317	3.923069771	2.933026256	3.024849308	3.497535063	5.279922734	3.900435968	7.856711615	3.593100212	2.391999407	3.321706357	2.054120629	3.072148625	2.621982246	8.969781235	3.569105509	1.947729267	3.613820311	4.20031072	3.195740449	3.749925483	4.014759786	2.508506486	2.606922497	3.126524231	3.215285453	4.948632489	6.166245862	4.039779822	4.373095104	3.551904441	2.913880724	3.684838646	4.443951482	3.624919452	2.756761406	3.229614898	5.666365281	6.631069825	6.324106872	7.711587154	7.197635422	7.80826963	3.660356674	5.650174016	7.458205082	2.373231847	2.954514445	3.092410376	3.152690374	4.877894461	4.969071651	2.315553189	3.422955345	4.073041352	5.152118476	4.259934223	7.333348816	4.521829618	2.010598679	5.990621262	6.533074871	5.81695264	4.844509782	6.798385965	3.352313319	3.540489006	3.113350669	4.891599362	6.116455385	8.096923157	2.335664216	4.524279546	6.934590634	5.499361238	4.681111788	2.598792036	5.016395821	5.490959348	3.192519095	4.717596348	3.011972654	3.582487436	5.203074305	3.359212392	3.962871979	3.004524534	4.884555243	4.663221769	3.899291581	4.304502005	2.035187092	5.448685238	6.275144194	4.257812743	4.054946174	7.248555433	3.936715757	4.930541003	8.125556854	3.453015013	6.114534026	6.179798077	4.220777761	6.237615405	6.589525442	6.46306339	2.702259599	3.246275729	4.810682364	2.173999271	4.496563542	2.312540271	6.707150985	3.568996555	2.952933961	3.703667397	6.325279393	7.846038402	2.183406964	8.184902138	6.733618204	5.406633261	3.645644499	5.903584843	3.78806662	6.02011109	7.398336439	3.737743718	4.114936816	7.63491407	5.846886577	6.574885675	7.2184971	8.98866434	4.981053975	4.606765497	7.230312677	6.713564651	6.642910243	8.022001857	3.358437794	3.866428801	3.482923677	3.429401571	2.147707658	2.495235455	5.318887021	3.067557798	2.267156727	5.727125692	5.024355375	2.893390191	3.686815196	8.906353387	1.865680447	5.360685999	7.22727538	1.910332527	3.655768358	2.697439944	1.993308601	5.571015101	2.34881995	6.230177023	3.809027733	3.166396145	4.086175933	7.255736825	4.657036787	4.107433175	6.081965373	2.925826697	8.474290881	2.987076302	3.051920704	7.030171843	6.734884414	3.47380635	6.161709041	5.53838205	8.135616145	4.801334705	4.940988743	7.216584236	4.024647284	3.060962621	5.881842821	5.018138808	5.490618752	4.869605352	5.455379895	5.410239404	3.689537013	3.86657402	6.810549352	7.599359772	6.159442331	8.32209179	7.600267103	9.343092803	4.293769647	3.880535067	4.876368352	2.96902056	4.608113793	2.777920614	6.876406587	3.26916696	3.167878274	2.2676579	5.137621339	3.728337865	2.809863964	2.899222655	2.645273382	3.265666196	3.855108149	2.740047326	2.06611785	3.415038074	8.368507321	2.815644714	3.77670121	4.619362384	6.235258693	6.650111129	7.357950958	4.631768519	5.330197953	3.838441779	7.578439367	6.589232185	7.031866668	2.122319233	3.643245753	2.573900799	2.199799657	2.2117854	2.707075629	4.13141861	2.527305516	6.334430111	2.405244421	1.515180156	1.870548042	1.661026501	1.992277943	9.205954135	4.31454529	4.497712874	9.318594256	1.993067342	3.865746758	3.008041855	1.52592912	1.830271167	2.480059956	2.18755956	3.890416985	4.155842831	2.703287537	7.000147366	2.824518606	4.027549774	7.835019576	6.303708373	3.86625832	4.186624465	2.889582111	6.110698005	5.301673582	2.121888839	4.540992848	3.502903049	1.950346102	1.800130688	4.525060045	7.614927389	5.624743157	3.474464345	4.177936177	2.85227774	5.850182901	9.59861413	3.360275526	8.058971147	7.732497814	6.860162239	7.545569492	2.413637959	3.102517223	5.640930181	3.42575343	2.611282316	2.049481528	4.543332623	5.720908071	5.238860085	3.187970663	9.108677346	6.472097958	10.34711765	1.992969257	5.341310701	4.616683429	2.375811333	2.84260279	5.898996002	5.083943716	9.207622349	3.101534403	7.208060953	7.965967273	6.797046395	3.538417415	1.759130335	5.324311431	5.297308041	6.878880664	2.946102249	2.189300266	2.44424184	3.9669205	4.521369777	3.38494767	6.277176391	4.216282925	4.58786999	3.560801497	8.085070148	3.519818468	6.388439821	6.352615188	8.476107619	1.930272254	2.048224496	5.881398021	7.815899082	4.145729516	7.448284768	5.734713884	5.699386778	6.940272664	4.420989641	5.205469327	6.620345447	6.349418644	3.282324507	4.506406912	7.308401137	3.546184006	2.612154017	2.490506966	1.606624025	3.917480595	6.201821896	2.091395764	3.797178189	3.762269329	3.719103034	1.987430464	7.248978065	5.769139127	5.987721703	6.328473938	7.125518311	4.256894776	5.596388427	5.631176337	4.891048075	5.844589851	5.932471289	3.049042719	6.553309193	4.876406803	2.835438124	6.77812328	7.121391429	6.909266848	2.214360981	4.741881921	3.576890339	4.75285331	5.655205304	4.471824496	6.068180805	4.931406892	3.487202992	3.153748212	2.401723904	5.237690091	4.81832842	3.253829857	6.203345568	5.823764362	2.996964468	3.963954565	4.377221747	4.103626026	3.521188775	3.295053274	3.5148074	4.262620363	6.341719307	6.965617887	7.651126959	6.40320547	2.853914147	8.211546457	3.116387292	4.528481876	6.179216756	6.80407312	5.054108418	4.525813805	5.145831617	4.62019685	4.276756797	5.739183957	3.845812656	6.035772459	5.644029279	9.239359057	6.19659092	3.865074837	2.252720957	3.260490717	1.837704487	1.828388529	2.667816091	3.012169791	1.446156782	2.764857762	1.731077758	3.280943056	1.763242595	3.551084632	1.580197978	3.120395216	1.941544856	3.188132997	4.821642693	1.871575484	9.471694391	5.474883366	4.790676654	7.67848147	4.449300012	6.565274878	4.618678791	4.829456641	6.898010143	8.25585769	9.609081632	9.427861509	6.579963321	8.913996369	8.439074639	3.488648528	5.42366129	7.013892375	2.769496868	1.916197265	7.705070028	3.402838004	3.218283673	6.143560551	4.260713778	2.97091019	6.060895467	4.495198672	6.256061947	1.199406328	6.894345698	10.82043935	3.845539341	3.872052355	2.446175868	3.153577825	2.888350598	1.747031942	6.972551725	5.430431421	6.606709414	5.691579809	4.33783392	7.51345179	4.441817277	5.11470859	4.245391542	5.74707546	6.568678419	2.954785482	3.407311935	3.412676272	7.567868131	3.960015033	9.783353122	8.105770825	4.789182938	4.070965567	3.994278798	7.306339969	3.49215441	7.335416866	7.88392139	6.318482591	6.452072934	2.230071584	5.884451475	4.356495253	4.888053049	3.19367356	4.99670461	4.975648378	4.654127963	5.775731588	6.534688176	6.663835057	5.515028649	2.99389281	2.415771696	2.684705146	3.965595207	6.317928701	3.332416343	4.595717322	6.282384398	3.760605142	5.05282463	5.374271656	3.873872748	4.427356494	6.042218235	1.307169848	5.373836182	5.268871941	6.804856953	2.267515466	3.969780685	3.159200912	6.068358741	5.485244288	9.318835242	4.640608367	8.828113442	8.706492754	4.216517418	5.284168323	9.112304085	3.334417069	2.367132501	4.859788757	5.861491659	4.712099213	3.952893448	5.291521106	5.792996685	5.781901915	6.817178537	4.130649908	2.526693762	6.014189832	6.448857941	3.272755629	6.801114883	6.112818375	1.151738785	5.044974653	4.71859224	5.519700635	1.971065654	2.553693989	2.38218335	4.780134437	2.347748806	2.113953426	2.668204128	4.024735488	3.252946965	2.636048995	3.40969762	2.46282048	1.791580424	5.238395861	3.424830656	4.728089534	2.478524135	3.629107407	7.722225521	2.342458009	5.891410152	4.70604944	4.677601378	6.392328591	9.094258327	6.097757288	1.862321653	8.682043113	2.769706117	5.302367295	5.027514398	5.759606964	4.206467251	3.071946551	6.942942547	6.620445741	4.614976743	5.972910525	6.739679514	3.708054048	4.138259554	3.347002548	5.671693037	3.658888726	2.328494712	4.043814918	6.599302287	9.06860713	6.537807231	2.532423298	7.20298011	4.107209689	5.503389238	5.235232664	3.864214474	4.356968868	7.045564173	2.782521811	6.531381749	1.937682353	7.495260368	3.417754338	6.965741509	3.140923797	3.926241694	4.616640574	2.991051569	8.020748681	9.292223114	9.845919114	10.29180198	9.105471088	3.417791628	5.540535118	4.289535957	6.14746368	4.460216446	5.991815709	4.683428204	1.860174319	2.468698625	2.677879581	5.077453737	6.71764383	6.296588149	3.493524459	3.679920479	3.086265361	2.54552559	6.5072046	5.396620765	3.770189676	5.932591647	6.842772568	3.969760725	8.335297765	2.554584573	7.320463425	4.392888456	1.835723137	3.883999031	2.408036028	4.02491215	4.383043907	6.231153363	7.78287402	2.277317816	3.72799741	1.579967546	2.986395256	1.881447687	1.813026011	3.88817776	5.436161659	5.844528188	5.148182829	2.968403783	2.590089793	3.778295387	4.884400748	9.378479517	8.189315731	4.437003439	6.563736425	6.462298764	4.174837162	5.85935049	5.542672341	7.456449391	3.566289068	2.65005492	5.755327305	4.036058732	6.127179092	6.319909993	4.387543517	9.859300733	5.499910491	5.384918239	5.103820715	7.118509953	3.247591168	8.409879972	7.053122896	7.925494722	7.33454411	8.706820022	5.865893277	8.115656838	3.058710788	7.011348081	4.277724253	6.539204894	8.087450287	3.88591792	3.745885762	3.203075001	3.624777524	5.599819835	7.873699908	7.16716578	6.300943464	9.091102799	7.813618414	8.714019625	9.620486898	7.887586624	7.978196138	7.822770954	6.741263212	7.838791638	4.196774476	6.835422279	7.589092446	8.715427292	8.533275936	9.175779067	7.681305666	6.773444234	9.1067243	8.215805041	7.864241655	6.282447912	8.974028089	8.733664487	8.610804352	6.563322858	4.349038533	7.841261994	7.994419945	7.775879264	7.238121363	8.972187457	7.145109593	7.453802315	7.945831702	7.00661934	7.791407091	9.326267069	9.486275598	8.321186618	4.699966649	2.700376857	9.384460838	9.75770304	2.55412723	9.930134515	7.850364343	2.521991389	7.137565238	6.07234004	5.820071555	2.288223753	7.706599175	2.060907315	2.718659208	3.106242374	5.668239785	9.617023932	6.198726713	4.800304125	4.449793434	4.474972446	1.696860999	8.121662806	7.399438654	7.663513541	6.993798695	6.066972688	4.508981165	3.858841196	3.322864691	5.505267271	3.430352375	7.518581787	4.551143817	3.478552743	2.728173523	2.502890378	4.420435463	5.759163858	5.836164118	4.842960883	6.869675213	5.477839618	2.476573993	3.432113526	3.678710835	5.113481619	8.237758036	10.43021904	5.042611388	6.189431493	6.570716717	6.824930279	2.145354311	8.21070615	6.01038238	6.172640819	4.237622262	2.760169516	6.085141271	5.861549706	2.786839482	7.761624933	7.874818741	8.382193841	5.514559801	6.368761292	6.695024448	6.234458261	4.117339546	5.375635792	8.145722612	4.608279489	2.341515018	2.887156742	6.279205606	4.571560661	5.658157435	4.676393086	6.556351411	6.704624926	5.67691611	4.900711324	6.451152162	4.250941259	3.329667851	4.803485402	2.616342943	4.020388077	4.851530589	7.3790536	3.300885295	3.371207685	9.40174048	2.33567636	2.899631273	8.117950726	1.114333924	4.031563591	5.338062529	2.684255747	3.012045397	2.750449937	3.906115447	2.406842072	3.115828623	4.912842523	6.773045203	2.67609002	7.504997739	7.368575958	4.491949585	3.274207713	4.350473038	6.55538387	3.571421425	0.65634551	8.29258241	8.807087072	5.408776583	2.856092009	7.467098783	4.772017138	8.73248021	5.93608176	1.864859897	4.363293369	5.387310399	2.445426547	6.065349534	2.633819633	4.976620255	6.953995489	5.964693748	6.463375379	5.78417779	4.110528683	5.588956202	6.738876937	4.449293868	4.504105957	4.989958338	4.111045362	5.174863994	9.245332615	10.0042847	7.547876564	3.425085336	1.789223688	2.414617494	6.20583053	7.143004238	3.086836409	3.042223699	3.765408221	2.316922087	6.161273618	5.181341965	4.172204699	8.590156249	1.461333128	5.64431577	9.782284278	2.951800869	7.631529382	1.869924311	4.020823742	3.114630917	2.282221961	4.516473923	3.29937853	1.852117355	3.182154987	3.632198103	2.833408336	2.632129146	2.495336412	3.119287819	4.326800181	8.59128038	6.493724271	5.349804985	4.39550823	3.447514952	1.963662556	6.501085531	2.113309428	1.840428036	6.550879803	4.642661144	3.381470447	6.59869305	6.970445304	2.548957254	6.161247368	2.639933053	3.030469429	4.488949525	4.949969572	4.493684943	2.922988395	2.623396379	3.286334229	3.876959029	1.792395416	5.676325217	7.138743375	9.99182223	7.845397404	5.136941726	7.64863934	2.256450475	7.965088867	5.412640847	5.081527654	1.992944917	2.324240595	5.573700329	5.557497864	2.36807296	3.551722681	1.387204864	4.516694415	4.272368003	4.736695303	3.281956597	3.863134544	9.372419537	3.369463883	3.869517303	3.351118585	3.326382082	9.121289093	2.022762019	2.704429507	3.448866731	3.202046234	5.943128683	3.809535662	5.761944405	2.952974318	3.913003566	7.168348044	7.404741407	6.929247179	6.087461177	5.668587615	8.110329111	2.269265094	2.524192685	3.754242483	3.776706967	6.236181409	6.127405246	4.629287528	2.841272815	2.61080747	3.27653978	5.601766768	4.071734586	2.551598407	5.637411612	2.770140303	6.838938767	7.28192877	5.001001852	5.047407036	2.401737794	1.919473401	2.513766423	2.27013161	2.893899969	3.250377781	2.441147665	2.646200103	1.627003205	2.979087813	3.722618726	4.443710165	3.712019175	8.317121709	5.308564623	2.947312352	7.063626685	4.796463951	5.950786466	5.717935378	7.468013819	7.239500706	5.266601478	8.460183207	6.433927803	6.783513097	5.838518718	7.367907448	2.912799897	1.989864763	7.702764787	3.957895184	2.746332737	5.158810123	6.720270571	4.588725345	9.282391911	6.665210458	5.196573238	5.335433409	8.205345579	3.312750167	2.20707151	6.321462373	3.535631544	5.391171403	2.935066436	4.104941752	3.037171558	3.126937345	3.223774351	5.654968142	2.928043572	7.455640366	4.38117448	8.250100729	3.604153975	4.658646826	5.570902712	6.406156661	6.636152971	6.536974886	2.967397654	7.667826944	4.370253368	3.77619788	2.970212562	9.014274272	8.7295541	6.44159515	6.382606537	7.819165799	8.277624664	1.801313382	6.518167281	5.316728611	6.339467346	5.610157417	3.445871392	3.565504114	3.218371071	7.320775463	9.443596479	6.653453484	8.241855504	4.200876239	3.462488502	5.039341628	7.208165342	2.148592458	2.417208056	5.63897148	6.285377182	2.923119517	7.114790067	5.166577532	7.098884986	5.687318629	4.93960048	4.151293174	6.61930324	4.602634219	3.319476847	6.25572974	5.551606629	4.748049252	4.074251338	4.319807471	2.971604353	2.74084703	7.310601895	4.88341846	5.696699135	6.92934399	7.1919502	6.979948678	6.620852608	5.806703177	4.787589132	5.211848429	3.926166216	3.705174764	4.862335362	1.776119428	4.288874474	3.113211137	5.18692421	4.286324498	3.118910945	3.494723824	2.958426573	8.424391795	2.565243337	2.293244907	5.416172919	5.795901556	2.442072997	4.809795689	7.208692488	6.427735815	6.042790541	5.448224272	5.301587893	3.725399715	5.978638401	4.25233773	2.818286316	3.805306322	6.30106534	6.231334201	2.500363083	6.703769087	5.805720196	5.359642136	4.587227108	6.537666594	6.918825501	3.363007821	6.658195115	5.178424012	3.121703713	6.787394231	7.27697544	1.413650756	4.027573108	6.702836756	6.300340775	3.757329749	4.132727802	1.923334954	6.516629865	7.736996956	5.246173435	4.005543615	3.602594181	5.434632305	4.927708376	6.010766153	6.507113004	7.021258446	2.653279485	1.68902156	2.859812686	7.05701457	6.746480205	2.947103159	4.544483548	4.329067699	2.852561433	9.462494131	4.135342502	5.738707378	2.936124656	5.418344811	5.757956129	6.228770411	2.012198571	2.381592643	4.204099236	3.753082258	4.040122659	5.311594503	3.103756269	5.84980967	3.992286037	5.611270532	5.113882603	4.424299126	7.135693257	6.638472237	5.635550118	3.769170335	5.104870828	5.430118122	4.340141755	8.319581221	3.339876223	4.265386581	9.504488272	4.518132247	7.252362562	7.474878467	6.360980511	2.953151381	4.281484244	7.438711777	6.688041634	3.657708803	6.503558363	6.698764653	6.049705244	7.76315124	3.613289447	7.57005886	6.092287269	5.501313552	6.446750962	5.68405092	5.361921927	4.312482296	3.769236227	2.98582689	1.484253216	6.352341218	6.516365011	1.825655471	5.980600481	1.952719619	4.432962511	5.538734237	2.84241837	3.74045942	2.462633994	7.239513773	4.174438116	6.348317582	4.501824028	2.832330866	5.440728561	4.801687186	4.472651431	4.612741192	4.97888963	4.706565483	4.164851321	6.87359269	2.963890715	1.565631529	6.830844545	8.33328651	3.785521063	2.401754106	7.40739396	3.956704607	7.453017609	5.832200385	5.842940058	4.315169506	4.939867426	6.642337507	7.242824062	6.672930232	8.237568203	4.73780671	6.398588575	6.936139213	5.505323443	5.212626096	6.833769843	3.515627961	7.074824678	4.131009185	6.878732653	6.399378733	8.100098983	3.955558651	3.422256969	6.722055469	4.407631208	5.506891481	5.944084875	5.267182101	4.887596907	8.052410456	8.058605862	6.24809292	3.505315319	6.508631334	9.003680464	4.607668312	7.531775059	3.937028109	9.492460941	3.958492052	6.580099974	4.25142226	7.120246317	6.352498931	8.182230451	6.020804416	6.716174194	5.536958	3.564926172	5.011708944	9.85304909	3.517289452	7.130163352	3.474014478	7.81976021	3.705845558	3.029961201	7.310045603	2.723263037	4.94786277	3.028143361	7.588372503	5.752152658	6.989814304	3.207413314	2.627190535	6.465209962	4.821407748	2.059025796	7.251489455	6.703292597	2.377171309	6.825197723	6.064826319	3.61591543	5.69224799	4.427560192	4.591474286	5.763131115	4.79427706	7.006663372	7.496010943	4.976929773	5.611231815	1.857473065	3.128640763	4.947789569	4.366100381	4.855967315	3.898061966	6.52721245	3.322233398	9.030652541	5.241172128	1.802800733	2.122477326	5.911953635	6.96980125	6.814194101	5.835432119	6.080238608	4.28750831	4.706124962	5.781042534	5.940165876	3.856761924	5.939718752	3.02870421	1.286475321	2.051119017	7.171772638	6.860078067	7.805906313	6.779206013	9.026987542	5.378378602	2.955661041	5.176600206	7.691725168	9.2875755	3.589032352	6.611404755	8.333964475	7.635037024	7.677730928	8.943236988	7.703114193	8.943209692	9.635032425	3.606289741	3.415161704	6.455262843	5.238738358	3.63145971	8.476988153	9.281415875	7.584087	2.99096262	3.801324871	5.601124955	1.752847766	6.713541555	1.917799964	9.307295531	4.040143673	7.120560039	4.991207176	5.285577669	4.978791544	6.184558032	8.729001189	3.806837924	4.891553974	6.510069674	4.924617783	2.850348561	3.864298807	1.738267831	7.019578209	9.346885589	8.932084566	3.832611252	5.67690028	3.672425593	9.057096955	4.313931371	3.139094614	4.604697355	5.557741377	6.651183801	5.583079232	3.82659743	6.53399506	6.043205499	8.782423813	4.786875823	6.502897248	4.10323303	4.430444487	2.827301639	4.341206071	7.770692401	6.713427242	6.129737956	6.823580375	4.334994859	6.637759843	4.405006659	8.584738897	7.262593481	1.746071232	2.840964501	3.413396048	5.295057383	5.725125224	3.638568337	9.016783568	3.686060323	3.204970703	3.160935791	1.925115846	3.866863944	5.53058473	3.68058458	3.519138139	4.062944082	6.234243816	2.823755075	5.685108363	8.06400332	3.849044795	3.393096792	6.126060025	6.789713529	5.14205081	7.511304691	5.804743448	5.154076879	5.129289302	1.958516854	5.253829231	4.984009223	4.928673938	4.952852607	5.046655169	6.073792287	5.726523151	5.924089084	4.926292829	5.378867396	5.642797673	3.417590858	3.156833644	4.682087181	2.974558597	8.384811423	5.273291633	7.723472853	3.987012385	5.862912161	5.291524322	10.42328562	4.279427191	3.170587063	8.10192133	6.145239717	7.426114516	6.55110403	5.900636331	3.939332528	3.510529972	7.528479194	3.442986914	7.085325164	6.448902823	3.018375792	2.182277274	3.657767253	4.70200919	5.905604801	3.092911592	8.75192149	9.047224782	5.84898743	6.645459658	4.971518785	3.369237941	6.520315531	7.290250071	4.801061559	3.968113718	3.403416823	1.868034766	4.716821922	2.385528905	5.894615606	9.088084024	2.352375831	3.108769192	6.841100226	6.123554374	5.088693791	2.217110062	3.85577863	3.193454505	5.607313735	4.570551548	2.779787261	3.571949983	4.531762976	3.25338608	3.86743907	2.192126392	3.788445902	3.044426017	4.507000694	4.551764125	3.785172719	6.222298337	8.287273921	2.951009544	8.444661405	8.479708125	4.229542763	5.869968746	5.991380109	6.439861967	9.169302791	4.25266958	5.734291425	3.218170601	4.425483221	4.007191806	1.904926056	6.551056681	3.405122694	6.357595294	4.558179664	3.512864942	5.663830913	3.879877682	5.767088868	7.250169009	7.065301697	4.065282377	3.553352707	4.942636149	4.981116538	7.722828171	5.776851669	2.458498822	6.698179293	7.710552851	4.173149601	1.982075632	3.197533794	8.387116721	8.866274085	6.369317315	7.888125401	7.925630808	5.672615005	5.964402123	3.158525785	5.421562102	3.900313972	3.334903446	8.429468699	1.730288266	7.548245459	3.569779692	5.215147361	7.264616319	6.37214832	4.15172229	5.269061652	4.626175658	2.308239778	5.79715204	3.770299482	4.962658903	3.927121239	4.125982197	1.537143931	3.939904462	5.286100983	3.268398851	4.342954301	7.702102698	4.974671695	5.427399376	9.415886212	1.328180206	3.767132844	4.552911808	5.192428917	2.761758376	3.531280013	2.66793044	4.469035807	2.346393929	2.433944171	3.950587275	5.176828434	3.443118205	4.846765348	2.83235916	7.183046929	5.496340229	4.938841443	9.510894529	4.148268032	6.450558428	4.329518422	5.438965518	1.731745082	5.150583504	5.933614699	1.610761265	4.446172499	4.269888067	4.583734963	3.489768345	4.412957055	2.383973786	5.896600375	2.095318738	4.392764553	3.033025139	4.348822456	7.266158041	5.215921215	7.09530104	8.016676533	2.467650012	10.53011236	8.094401694	4.919493164	4.989602424	6.048838424	3.019331927	7.067020552	4.998253717	1.911710807	6.657234071	6.164497876	5.104469041	5.176609587	6.72791492	2.391294123	6.271476098	7.000810633	7.556265485	6.983529323	6.350726305	1.622101273	7.326713768	4.863157189	2.150246351	6.700309064	6.309443118	5.314176543	7.857289287	9.606641887	7.467907123	4.941531157	2.454357497	7.217795706	7.745871249	6.102671899	7.062433559	6.931942797	6.750554462	6.642624715	6.316597103	5.706291479	2.939812822	6.28611774	4.865854959	7.260277033	7.382268077	5.904643007	4.599962078	3.846935209	3.538054659	3.695775313	8.787125205	5.268744313	6.974661368	4.708659711	4.068062194	6.859657699	8.625766125	2.472954925	2.487473026	1.92597158	5.079655155	4.705359333	5.86726576	3.903083423	3.475984063	3.117170641	5.774128835	7.969708467	5.693173986	4.585870878	4.389121224	5.541103733	3.551748848	5.338978688	3.771183899	5.157755791	3.36329136	3.891321346	3.334989842	2.118749183	4.16213514	8.1375094	6.005753622	2.946979189	2.747080863	5.689588844	2.671733857	5.909199423	4.124474572	3.883705459	7.019425119	5.375659432	2.947156048	4.037111736	7.559985196	3.58171769	3.709843772	4.663247642	6.434983661	4.243027107	6.793067003	8.924999133	2.870316696	7.125704873	5.397898634	6.77635704	5.828938755	9.127280944	5.299087099	5.481846491	5.150512422	7.001096151	4.499260739	6.830718591	8.206442753	6.658377801	4.646568882	6.779134094	4.415689462	6.012627029	2.103024705	5.258005766	4.454145171	4.923512685	3.492857296	5.757912989	2.475182125	5.323489277	7.770771375	2.649070067	3.390350801	6.023558618	3.896429759	5.176803222	6.701316412	7.269743798	6.415411494	6.677504868	4.039418851	4.923414894	6.870332854	5.291723673	3.004043678	4.518263416	2.711630842	3.059451566	6.102534511	8.374452664	8.316736311	2.972674945	2.696421739	7.41141122	5.451793015	3.557041977	4.634790577	4.822922944	8.188869627	6.102283103	5.508669848	6.61266844	4.743299679	6.256861963	2.104933015	5.328513854	6.24339222	2.566049	7.760393656	4.819235553	4.047223954	5.984173067	3.432571383	4.184007209	4.187560969	7.5760333	2.947288751	7.372287646	7.798574024	7.352949696	4.376285659	5.992415512	4.619503629	4.692446173	5.524095298	3.354078453	5.072434698	2.079077321	3.396688377	7.058555161	7.463956276	3.770253805	2.168791102	5.504461878	6.94318413	7.804943913	5.198115015	4.334076034	4.628471272	5.399867169	3.619735679	6.710961337	1.979982606	4.272774498	2.627838796	2.234540612	6.375485226	3.268100874	3.38110437	1.998166973	2.07510796	4.730830005	3.629282311	2.258055853	2.381865288	3.470536376	3.066969755	2.46335545	2.599466031	3.25861385	3.068669504	2.820609291	2.75611734	1.609250406	2.893512477	3.015124697	2.472247885	2.756694922	4.099979389	4.889267667	2.960205618	2.827114218	1.885353857	9.327394089	2.517459116	1.885294441	4.152368583	2.865818625	3.227958086	1.416907165	5.76601288	3.852616323	4.606206796	2.143692671	5.334683222	3.620700918	5.484722826	2.94660971	2.45941033	3.995877759	6.851776093	2.624517935	5.894354	3.836362766	3.979982151	4.767095483	2.995739361	6.325639355	6.509444566	6.836528889	2.581663702	5.324676918	3.133315006	3.33903539	3.769623575	3.736455479	4.085353871	4.425116042	6.028581627	4.722802577	5.740833708	4.038955715	5.641906044	3.573509486	7.700751676	8.239301861	9.003193953	2.651081011	5.250477571	3.816313856	1.859691596	1.903401753	9.859715462	5.157867504	3.183930913	3.555871117	7.17890186	3.672110826	5.410557706	7.491295076	5.087145465	4.829064944	3.763244308	2.41674789	9.845446537	7.197053894	3.09325057	1.988103707	4.124222312	3.052925127	3.330093103	10.59198673	2.996114785	2.915282378	3.195587712	2.030911285	2.607123601	5.401906556	3.618897903	2.926127611	3.77031078	2.910698755	8.28648648	7.483185319	2.672832463	6.989503103	6.755949367	6.975016247	6.525161154	7.577003601	5.808595152	4.808735291	7.127485911	6.727906264	8.438994418	4.364171145	3.466885331	4.03490144	5.897847794	3.765607358	7.154096522	7.548354374	4.8824784	5.281948589	2.252685403	6.262792673	7.598597876	8.32001986	2.951887931	6.025054363	3.630080055	4.423825512	8.436747498	6.093907772	5.814880747	4.110675317	4.674207894	7.907223213	3.765790738	3.450204607	3.85887976	6.570109638	8.109774886	2.862889727	5.606557936	3.017298953	4.301742943	4.867574376	2.733184584	2.609670117	2.372500969	6.071314101	4.171568484	4.27842424	3.825489728	7.409551115	3.810807361	3.281025367	5.967497971	2.439582132	4.877975863	7.344565764	6.754372885	4.879444222	6.110412109	3.401985475	2.510732328	7.950047716	7.767613244	2.139158591	5.568825271	7.053016805	3.961058726	6.476172315	3.641745374	3.409596377	6.326475397	8.118371013	5.297295149	3.086148842	6.756644093	8.361130769	7.562160191	8.009985262	2.466482222	4.693012494	6.570041895	3.167886253	6.572331034	2.461354807	7.82285652	3.746819634	3.408452255	3.816252467	5.171401032	4.709945272	8.49951573	3.55240324	5.120008197	5.060598226	4.341074163	3.788023973	4.20467479	5.955342214	4.847201929	1.119037374	2.426736734	3.802365892	2.910518466	5.316781085	4.743220893	4.89391796	3.79897225	3.070712141	6.985409083	6.616738981	7.827378378	7.579553339	10.51198863	6.694382491	2.995499082	2.959019245	7.593203047	4.750849638	6.230472096	5.861967905	6.858182704	6.725745903	5.408079399	6.150956267	3.196269119	5.531229989	6.319138981	7.356683448	6.638443977	3.518274087	4.624617749	5.632704397	6.08138205	5.013964563	2.768670976	7.183409082	11.1491392	3.055466234	2.313982629	7.185114306	3.414807229	2.477364188	4.05592667	4.37379598	2.981488934	4.474962123	4.012720185	4.39654312	8.246924457	3.94164028	2.171358173	1.816863786	4.929422797	3.780063422	2.448343257	3.841596981	3.676428315	6.080829249	2.974160523	1.699742419	6.222050201	5.053202635	2.204946651	3.125380891	7.330583056	9.528556263	5.343481871	1.62665864	7.878160993	7.409201977	2.847848685	2.803267437	3.480740063	6.932634814	9.357983417	6.570310684	4.09142712	7.439620132	2.535608887	2.184685258	1.847024042	5.512049871	6.383741055	4.778633207	4.635046583	6.156632378	2.185692369	4.540803058	4.691392633	4.035591565	3.40032523	5.399750744	4.575134107	4.153620716	3.135069251	5.136825929	4.066435575	3.365686322	7.378000895	5.843319645	2.968609561	5.740314151	6.225679331	5.519968353	4.089719122	2.929504712	5.643265573	4.444913072	5.887218107	3.393728417	3.567559053	3.727136731	7.546940963	6.81184298	5.186509888	4.831695709	7.122162607	2.51873366	2.886216663	6.304416478	7.545121194	4.387948847	4.055973286	4.257196136	7.095467526	6.507034167	6.100580906	7.329400815	2.970888022	3.777227555	9.653135681	3.425609322	4.561989755	8.267873247	7.477693878	3.134141393	3.964053889	4.345264535	8.464002783	6.799303821	2.452816739	2.593126756	6.071251477	5.39757177	3.862137375	5.739813527	4.924558028	6.106472857	5.767868808	6.498329808	7.377787522	3.809423389	5.309664244	6.330533216	5.045748008	6.862060049	5.361505543	5.63568002	6.0370852	7.525298799	5.43438446	5.759223675	5.455048857	10.25282207	6.847482313	8.148073984	1.741165126	6.223490658	5.048814051	3.91729016	6.630164604	3.817733637	2.138609628	3.32092466	3.519029879	1.845770359	5.025063934	5.098277069	6.189144534	4.736597208	3.474137913	7.305038479	3.370193523	7.602986454	5.916825424	10.15582415	8.915098318	7.910875168	5.905302433	7.395240018	4.642523251	5.591620941	6.994421155	8.716747868	6.583665017	5.418901745	8.692513203	2.359374968	7.100526894	4.555763052	5.09513127	5.221582645	7.089194813	5.585498243	6.747787054	9.722202279	4.107344771	3.645290373	3.676924365	5.967594993	8.261296517	7.495627892	6.857145409	3.923569793	5.843207171	3.907920986	4.638304786	3.836124584	3.10975391	6.422944162	2.444324163	5.237205065	3.426267762	4.906297723	7.335864471	8.123324465	4.86084133	7.934711511	7.059741769	6.622105742	5.833513068	7.063113663	2.131104064	7.399705852	8.520502387	7.942307676	5.378576191	1.767987795	5.407318709	4.106375283	3.967859388	5.085648391	4.018207658	6.041571715	6.33048423	6.847223104	3.720681292	3.860201919	5.673481083	4.49004632	3.676339484	4.564081975	3.496302536	6.652643115	7.251478166	3.359744709	6.263991641	4.952356512	6.519212458	7.16189979	5.058492436	2.85630826	3.220506503	2.034642442	5.224719962	6.547800141	1.882878689	2.716207982	6.025338945	5.456737991	4.155447926	3.752889816	3.854651331	5.502604561	5.871495653	2.00609889	6.245660383	6.518056666	3.956011286	5.240451665	2.740711751	7.126181144	2.17307899	6.10180485	3.72641114	5.469626322	7.22733735	2.370089971	4.055434151	5.953690637	3.521229779	7.393093102	4.344937953	2.522905935	2.442157374	1.994476574	2.831008841	6.165385828	3.351387691	2.350827631	3.475254642	5.126924344	6.641142122	3.787673673	6.599247055	5.744396939	5.24925995	5.832832096	4.366861744	4.598579321	5.086003277	6.489260331	5.942629996	3.688271104	3.083111463	7.185706978	3.929654275	3.786026536	4.63403282	6.257650022	3.025368736	3.384348678	7.86101783	7.590401241	7.076249538	8.188349756	11.10507338	6.619289008	5.954642347	4.482533365	6.159078464	3.123502881	3.2726788	2.933036694	7.989769807	4.589485666	2.740588246	5.190441654	6.78788226	4.539354712	3.164504133	4.694945735	3.030791694	4.331680159	2.855360227	6.955423182	5.845548238	9.227919363	4.846036871	2.758923356	3.826816516	2.860494426	4.480935086	6.262340424	3.254225291	3.581890268	3.989159	3.724792136	6.812840556	1.571387184	3.528395742	6.784065921	7.305488301	8.516238501	3.338704694	6.194808308	5.134066363	5.654737877	6.656176292	4.390931983	6.412313413	6.378494738	3.603793171	7.184542142	4.799556357	7.574710132	3.601084864	5.656034405	5.744918952	2.600646062	5.834666646	2.186613618	4.794387658	2.32713358	9.440829037	6.425109468	6.818630764	4.950300376	4.35383796	3.001258209	4.601106217	2.885448301	4.347697519	3.516858036	4.267974017	1.761066472	6.632002488	6.293596902	6.21308001	4.432708153	2.334368071	9.924586483	9.498561922	10.37182944	6.478707148	9.40259541	9.254364852	10.23907064	9.334963764	9.42299134	9.269302345	9.615117834	9.853199947	9.73920446	9.482421428	8.469970912	9.533813545	10.48418706	9.32128911	11.06284142	6.823371289	9.827291347	9.866030595	10.3457465	10.61672224	9.664102143	9.042757213	9.600325161	10.14807958	10.4258843	8.475536228	10.03899451	11.07925233	9.666147198	6.046230519	10.19426646	10.93059477	9.324970811	9.649664163	10.06101068	9.686548161	6.290036289	5.443546668	6.466987581	7.330839432	9.265775491	10.55736903	10.0537747	3.786315021	8.943750315	9.985823207	5.419712065	7.354214466	5.202552663	4.594455047	3.996350124	9.288982601	9.199061887	8.84169045	10.40298956	10.14033999	10.1655267	9.858032015	10.36113021	10.33805005	9.515642625	9.525933175	9.974156307	10.69630311	9.434416444	9.805404442	9.594800882	10.39197196	10.52598052	4.066338906	9.497588703	9.293869265	10.50636398	9.610984032	10.1441358	10.00184022	3.228490961	5.701200288	6.654047132	5.110116656	2.916306013	5.798469134	3.280521316	3.842119506	3.689874127	6.561667297	5.678048061	9.268601472	6.317740074	6.234727317	6.321232356	3.619913985	4.845862566	5.019343738	3.997092006	5.075645661	4.318774795	7.726866934	3.867345978	4.211550885	4.566826524	2.847091068	8.239716325	1.750129729	5.907305167	3.749709678	7.402758524	6.111590655	3.381083982	8.329333751	9.712230469	2.076171419	2.873725184	4.274140203	3.336274565	7.52775076	5.976059203	3.073642053	3.25649121	5.692466687	5.070632555	8.115412855	6.576453454	8.531756549	7.719035351	7.317046315	7.452567791	4.011222759	6.749966422	6.632068057	4.629367726	2.17338601	9.994786955	4.078077265	3.539252798	4.532744887	5.887582896	4.557840612	4.866178374	2.64562795	5.155030081	3.958770671	3.792179318	3.11777994	3.334018959	4.704738371	4.239800102	2.252188194	2.690608041	3.938729058	2.220137604	7.131337156	2.264801472	2.988083172	2.260891788	6.071205757	4.164682498	2.878451665	5.024713502	4.796733909	2.81489398	4.212350551	2.73294966	3.527910942	3.684831293	5.513517164	2.102151659	2.307529157	2.627377524	5.460241824	2.722679111	2.92398929	2.252876478	2.954977009	2.552689772	4.377643304	2.62631811	1.889861865	2.236528348	2.512336141	2.51944961	6.422065608	3.117846171	5.053936316	5.93488877	6.589413968	8.149537318	8.79030941	5.01471917	5.730079858	5.757279606	3.76730603	6.482928305	7.417751331	6.736315126	3.995511373	5.140931605	3.377482017	1.94244404	4.297421156	5.724419579	5.971254147	4.659808004	7.480422664	3.485375023	7.486740109	2.252574628	4.011561404	3.669193568	2.955113359	4.215840565	5.615055218	1.952588802	7.384918669	4.033837936	5.044329861	3.172978351	5.339584823	5.462943651	1.940055482	6.68317422	5.791228253	3.951909663	4.345047846	2.333684107	5.852448508	2.035701121	7.994285487	2.724107539	4.798753251	5.761553519	7.308496244	4.427073857	6.58238496	4.646951719	3.709278785	3.756223421	2.525632265	3.42058595	4.215425033	3.112452353	3.057958564	2.610398836	4.401908029	3.355471038	5.755559374	2.834881608	8.475635727	7.618957439	5.676922687	5.433329199	7.279421516	2.476151884	4.63587601	2.04517471	3.871531346	5.660444922	4.407255604	4.700723027	5.46330308	9.665997248	5.150694405	4.198169014	9.530728754	4.69323616	7.084295824	3.256050251	2.744821007	4.052385527	2.054750135	4.279300303	9.100963921	2.025490789	1.389173646	4.636339506	5.007618051	6.080129399	5.903968537	1.70587667	5.795429328	5.574490826	6.941864304	5.350856579	5.104724701	4.725646653	6.392934983	5.129736132	3.095240204	6.545452915	4.681311306	1.712810611	5.089268421	2.903560353	6.752269932	7.460147468	7.985190138	3.788666344	2.387203969	4.474102302	6.87339777	2.400309465	7.277450093	6.851305911	6.540242906	4.048586745	4.163613385	5.356998946	4.045744475	6.193795998	7.82547987	5.692442884	5.208654345	4.081685908	4.845472206	3.970972827	4.246431843	4.447110804	4.038590129	3.095388958	4.597560319	7.390615798	4.39063565	7.217045995	4.992468127	6.167706783	5.045621748	7.949384832	3.5241989	1.889313244	7.487574892	5.032812331	6.284754421	5.070770027	2.435040105	1.750774671	7.726337716	9.039994289	5.72355134	5.684178496	6.545485295	5.589975103	8.725640908	5.676251259	6.038950572	5.371086498	7.439775219	8.262711075	3.5133982	2.157147983	3.378920917	3.003044363	2.639028735	5.64950218	5.20335022	2.558722908	6.153365928	2.179169117	3.158780194	6.717448483	5.095472509	2.761267407	2.720906774	4.084513928	3.171652877	5.474302638	7.908138431	4.807903634	5.913320045	3.164527449	2.233287899	6.339563059	6.642263725	4.426090134	7.924233871	1.189573549	5.638725215	4.355306342	7.241983507	6.534577723	3.297391505	3.223520334	3.745208496	4.876591604	7.602567178	6.724094906	4.581581506	5.317622277	5.303968826	5.431950399	9.041118572	5.300860064	3.518509783	3.030085464	4.089825971	3.315315136	3.893834968	3.476370399	2.990700178	2.94825742	3.688324077	3.803423619	2.915860823	3.713795551	6.469516409	3.907479777	6.968055146	4.262603906	5.630349325	3.304345249	10.00182869	9.112497552	2.601468782	3.244096605	4.572911096	5.3120942	2.890621306	6.536271983	6.415444038	9.293708205	6.319583667	4.54741412	7.301087737	2.301312906	4.164495438	9.793869291	5.372303687	3.58884346	6.876542688	7.057876536	3.583061743	2.817020521	8.630324079	6.987362803	1.231857186	6.037313455	2.300413576	5.070983809	3.57225224	2.23984302	6.104464428	4.230814624	4.721603668	2.606999761	4.64129785	4.416018958	5.909467359	4.753671855	8.290387803	3.306625025	3.495144564	7.996768196	2.710738507	3.561108831	1.859480332	2.019006856	3.07881526	4.078851228	7.965743266	2.254477261	4.669064617	5.511685149	5.226239558	4.264276911	4.93840954	5.954703459	2.459513031	3.358320204	4.124751948	3.472087158	5.8082986	2.308212301	4.362655347	3.863462619	2.879055297	4.721618356	2.513436055	6.678926331	2.757632581	3.39630921	4.548244595	1.441244378	3.872145396	5.458173214	6.271135755	4.743330533	2.541762321	3.528047895	5.411849676	4.041615251	7.046318405	2.85817805	4.480357826	6.789389391	6.30303046	4.492942275	5.705043513	4.64539303	2.861533359	2.907867707	2.59003539	4.3559705	4.78929937	6.751351327	4.346636134	3.493215262	4.600045782	4.238263728	3.660611683	6.713511981	6.679235195	7.041807704	6.83883825	5.619909929	5.867980733	3.286258481	4.393294652	7.606194233	6.53136489	5.84250195	4.322292991	4.049408156	6.625386231	6.998331102	5.577989227	4.083473904	6.73324533	4.816700996	3.965901538	6.020486508	8.398094569	3.959435805	3.866034132	9.818838503	4.189953581	3.527958138	5.440305956	4.701539363	6.53372631	4.198991302	8.457823701	7.015418084	7.1833634	6.232415979	6.21040933	6.272258838	6.820550785	7.155389293	5.418105836	5.76855483	6.393672115	8.965055532	6.559254263	7.689534586	6.109895968	7.410771042	9.739947121	8.451282615	6.468189934	3.641682506	7.12856489	5.674074383	4.157511467	4.498793621	10.07983526	5.713402406	4.726249544	7.978386655	3.678185812	7.839997189	6.404646382	8.777261509	6.895314934	2.688091822	3.035230852	4.307550594	3.370710802	7.903121892	7.970008518	4.167597708	5.240768546	3.581864338	5.95157871	7.265766885	3.659498072	4.346300496	3.957139302	6.254019344	3.159216797	3.629874372	9.949204652	2.917234356	6.743812257	2.518255799	2.36935268	4.974984735	2.828989993	3.170969457	2.719609272	3.100745721	8.042513803	9.810447035	4.808795105	4.299726873	2.386920305	4.993909801	3.183339629	2.401449307	3.02244002	3.552250246	8.855563235	3.23604189	3.843639288	8.20875243	4.953564652	6.898135002	4.019603403	4.66676756	4.078381977	8.177712618	3.376139015	4.326054991	6.907072516	6.042553617	4.135496874	6.846877893	9.141171815	9.350755358	6.772989519	6.393244775	4.015284134	7.297631331	5.226229474	7.931686304	7.265567522	2.386314472	3.953223561	8.477603159	6.510222417	7.490276814	6.872044095	7.935536049	7.151828311	5.359824679	7.783262512	6.142682128	4.098177561	5.126578815	4.025395649	3.545426794	2.854006832	2.729318181	2.545675891	2.795751654	3.570272503	2.144386543	2.603823609	1.92474903	5.255254326	5.825211706	7.925950267	5.041613369	4.10265904	6.611729377	3.286178334	7.565287244	4.206023327	8.327235876	4.995803523	4.498575684	5.889720247	4.895199048	3.840713478	7.245191663	8.120444238	4.093012276	6.536779748	2.501120428	5.567841643	3.60590444	5.401232011	4.755381695	4.626249972	4.641789117	6.951345382	1.709058845	4.795085258	5.02611479	3.409327419	5.536180338	3.84480578	5.795447833	4.10318943	4.981697061	5.803666604	4.442192294	8.865872291	3.191667931	6.896919971	6.664238092	5.906323207	2.590196731	6.712182742	3.770093067	6.319881099	4.026753549	6.634906726	6.042700453	3.286650613	6.549125196	5.559314907	4.23628126	7.519555756	4.107417634	5.602075399	4.826598991	5.859718502	4.148555729	8.014318325	7.650713699	7.252234448	2.364932147	1.820438003	3.186307827	7.320215301	4.742743601	7.554137245	9.546171596	5.046247109	5.016797396	4.309285877	7.565274749	3.243346748	4.835109478	8.416212257	5.714002653	3.380669962	5.750255207	2.985410102	3.541442991	4.441850627	5.853866137	4.479640322	7.404174209	4.005447385	6.340743356	7.33315847	3.515858041	6.914018885	8.405549172	5.231366263	4.490532183	4.116627562	5.781203398	3.662298696	8.588994094	9.218650248	4.098460572	6.938871286	5.716067465	4.965417618	5.999250282	4.15815147	3.310024306	1.718207466	7.724246968	5.127774859	8.439666546	6.083366513	5.526254088	5.875065881	3.137881784	5.488255699	4.709932296	3.955765452	3.274658183	3.729122006	4.243665305	3.924514239	7.977241622	6.729986845	7.392432794	8.237024467	6.304860916	7.227445054	3.431847367	4.763531775	5.485109055	7.239773786	4.54753019	6.873776858	2.874352511	6.647062403	4.164721801	1.881732742	6.660767224	6.149293549	3.209744936	4.933338277	4.426262613	3.493144248	2.871204515	3.173787916	2.479862808	6.979837533	2.616217223	8.155393141	7.567669393	6.789047034	3.963418484	4.013971489	3.99675719	4.79858116	9.24850076	4.466709174	2.921966398	1.849850621	3.84305553	4.176438992	8.944206459	2.743705164	5.141075907	3.39138213	6.253400868	7.35004712	3.718801344	5.524308755	10.48056573	4.440236455	2.872934666	2.656759868	3.03789283	4.09789493	5.343281127	6.41552329	5.443294961	5.699412042	6.592530274	4.916751601	3.204087298	3.947585502	3.315058018	3.265272388	6.612968309	3.372729072	6.292020655	4.981783841	4.504977759	4.131514056	6.278766818	3.621672481	6.048165572	3.703290148	2.468919998	6.519668928	5.074039477	4.794040595	3.740545427	2.612793017	5.549743291	3.732652421	7.512182485	4.399204406	3.079816028	6.797406123	2.874130946	5.538483887	7.043968556	4.324170029	2.423535254	7.216199124	3.828620477	7.739102022	3.406983777	5.570625681	5.435281675	5.99720267	4.173676044	7.230207109	6.587302666	7.843924438	4.557412681	7.108037281	3.14817766	8.405594752	3.028488495	5.719640564	7.761087682	2.773220141	5.893664969	5.438141829	3.872503051	2.340660483	4.223922009	5.253342944	8.631956505	3.628490121	3.887764123	3.14709227	4.593917697	10.35429165	6.286986986	5.514257257	7.928453798	6.479133171	2.369988945	6.193904306	5.461844753	6.81405676	6.079714984	4.773243156	3.864284568	6.391550768	5.572939733	4.564958787	3.991229241	6.084163701	7.220573998	7.069245925	3.298113304	2.076321696	6.57867704	5.292775018	5.251625133	6.914930108	4.624384859	5.378856926	4.671930679	1.510171874	2.064946919	1.817891991	4.266927797	2.76104998	3.135968577	3.325761866	3.172259071	1.696790137	3.349609475	8.103584646	4.86333776	3.1101137	5.558920109	6.208012647	2.110685838	6.859497457	4.556229636	3.932817812	6.067507938	6.90956043	7.180649614	2.433536056	6.356178875	8.045015076	6.648729543	6.037412065	1.777235531	9.1129997	6.642831956	5.243478291	4.054974394	6.680137821	4.974106748	4.885979264	1.520721919	4.858464938	6.647400486	3.971787007	11.1043843	1.631328346	8.057083896	2.89443068	4.810043768	4.507181682	8.040888061	3.643211371	2.664734943	5.157390987	3.546301195	4.003175817	5.514575607	4.490006844	8.371478647	2.700608355	1.592998453	7.720663899	5.158890454	4.256979613	3.540786144	4.920984321	3.52088042	2.618371461	2.423937857	4.253144703	5.278834574	6.111232678	7.248058103	6.792840898	5.560341044	2.443275817	7.48587168	3.793277139	2.548668334	5.947343736	3.168635779	3.645392572	5.765590173	4.034436239	7.360102063	5.318077284	7.46978411	6.387380571	8.591570058	5.787731732	4.504068079	5.479132439	2.695207489	2.714014062	2.422640221	6.474605886	2.845673698	3.892848593	5.902882341	8.075455898	5.019045892	2.313892873	2.334252548	4.797408033	3.528055653	5.227763161	4.044746288	3.528052385	2.944958857	2.938667958	1.504183198	7.888326479	6.68079211	5.260173413	5.935181225	3.10195267	4.423742702	7.047267805	6.579973172	2.954154381	7.224598275	3.579802321	10.99567023	8.278279344	4.752180797	7.367255286	2.924733151	7.255682317	5.117594999	7.363395616	7.500937015	8.224725292	7.243985667	5.934089571	6.564155727	6.753820835	1.449025063	8.079005145	7.683030499	7.438489537	7.164761776	6.777929698	4.599535732	7.428648671	5.40312342	5.09747352	9.753669305	5.961207052	4.105673524	2.518253917	2.141274587	2.081522478	7.063378525	3.565181478	6.663353359	5.291039875	1.755708999	5.762694776	4.882455653	8.177624742	1.161184248	2.631321823	2.512235473	6.984574907	2.204475725	4.079503473	4.82978911	5.448450542	6.349059758	5.361900251	4.601364667	2.715445715	7.502306534	1.879427609	9.108345092	8.553024602	8.041081615	8.765570263	8.626051779	7.260810438	6.836682183	6.745153232	6.275529163	1.892747869	7.165736844	4.968699336	4.496793152	4.77337932	5.863541262	4.857999637	4.395434621	3.266411551	3.412322173	3.735953742	8.389812545	6.766357715	6.411560814	7.408162209	8.074955438	9.351981184	3.875210417	6.637300358	5.245391488	4.175775525	4.682573005	3.179846892	2.770402591	6.735529617	8.206028603	2.118489725	3.056337187	4.270949867	5.462361051	5.465631928	5.78195106	2.509761383	3.750641588	5.5496749	5.558349069	9.398940576	2.380754588	8.163953961	7.523521359	6.768126338	5.947136845	6.894916598	8.3957752	8.534525513	5.187568736	4.142856127	6.728521281	4.893100535	5.052097375	1.989204378	3.032082389	3.643697456	4.398492198	2.977903973	2.354108569	5.379719442	2.140076487	3.589485785	8.17942492	3.598778879	2.351739857	5.412863746	4.381387638	2.510723625	6.994979736	4.81277661	5.860402927	6.156041074	6.260022054	3.457503361	7.35784423	5.047827937	4.734591207	3.005512751	4.281879529	2.928977471	7.572657934	5.909786951	7.197338758	9.142965515	5.936073444	7.742964286	8.713635366	7.091818385	7.664888058	3.500744251	8.081904005	4.2064797	5.082179854	4.093395185	5.761733532	2.892791245	5.254723784	4.575889164	8.54936383	5.393705429	4.078047239	3.990300669	6.406456924	6.118090292	7.207559665	4.581496231	3.471747344	4.299333783	3.705736008	5.578334862	5.170156839	3.721339777	2.665459839	8.04266155	2.889141082	5.424643434	2.717834757	3.626071115	4.19355666	2.610331025	4.359957927	2.153631086	4.595553231	7.903699765	3.903157203	4.060577674	3.426549497	4.283508203	3.534702136	3.15797854	3.154895458	2.808376136	4.35751568	3.640167299	2.91432097	4.955515421	3.173921287	4.464773982	6.576073367	2.960545951	4.873568327	4.774620532	5.246504938	6.237244532	6.155466795	4.480523871	6.056528276	5.284192536	6.069563083	2.859756039	2.051933127	6.50428792	1.646464161	5.634858191	3.732736546	4.573918182	6.656197434	4.86504081	3.178609112	5.375095063	4.924180986	3.447494918	6.861960265	2.924006294	4.018175571	4.830426842	3.204375789	6.500910874	3.897416636	4.182999972	3.580169291	6.92702206	3.966062775	4.430248358	3.629604878	2.334074876	8.778902554	3.546313004	3.737236044	3.725857209	2.487288794	5.741417575	3.543503384	4.099707609	3.63231163	4.242999066	4.761716388	2.407640157	2.919696695	3.282738071	1.353269196	6.763058578	5.439410996	9.106383651	4.074448523	7.263014672	5.316105416	8.058858438	4.281712117	8.244066163	5.052970604	6.865130562	5.121021339	2.224101161	3.876138624	7.69579738	5.881689955	3.785225643	7.454928113	11.0916519	6.391776372	4.602260347	3.410812238	5.367250735	3.280674511	8.529221201	2.26177399	4.752599127	5.700952647	6.158515657	6.323710346	6.142882978	6.74865877	5.646968072	5.002575227	6.238990584	5.140079077	2.971603684	6.303192135	6.486420995	3.180278418	3.671962207	3.844679134	4.00967775	6.801200964	2.122211043	7.105600662	4.238372511	7.192000829	7.450732124	5.728728616	2.569101476	2.890299471	7.431811857	5.247663494	8.178217369	4.302359837	5.484109672	4.228353339	7.014972235	4.526420445	2.926682272	4.236495823	3.295140367	7.411132397	4.025343051	3.076386179	3.738782312	5.030352789	4.796044635	2.875782355	5.714824378	3.941415651	6.788486639	2.595375696	3.017149425	3.472708412	4.613326701	3.513274228	5.76360554	2.861349457	5.400242336	3.16297006	5.416797661	3.657343366	5.36725235	6.211398966	5.255829091	6.905681731	4.320013847	6.693348529	2.032294936	2.650371087	10.46258727	3.358240368	6.754041485	5.032293446	4.418843425	6.644254629	6.638434921	4.46318288	3.157772173	5.04205083	3.058308494	2.594057885	4.889912299	4.423194422	3.06855247	2.528999423	2.49669004	2.971401432	5.624957965	6.042139208	7.385330434	2.711603319	6.095080075	3.737359036	6.767088681	4.106894021	1.960577517	5.496928123	1.497519718	6.669127363	2.4146004	6.62378812	6.438333951	3.194387015	3.027247751	9.237048765	2.790747344	2.845306913	2.301944014	2.380449349	3.098646465	3.652619975	4.297137152	3.1456708	8.230343424	5.598364194	6.073424357	5.077086261	7.975311763	6.113358737	3.404824384	2.233573524	5.622248037	3.845510891	4.695251388	6.712752583	3.934190178	4.171500872	2.89200391	1.937079931	3.812041131	9.24442835	6.92821411	3.928167529	5.896941351	2.863204068	2.648980701	2.144226571	4.245038004	4.181230871	5.454879614	6.499040591	7.480349119	7.175348662	4.07734365	2.447816973	2.583223111	6.23243509	7.308620009	2.942244925	2.052609748	6.565308595	5.424063643	2.798911706	3.758321932	7.201038626	5.626030556	4.945844029	2.126342855	3.987107032	4.587090334	1.522711746	4.637255351	2.790742541	6.618288611	5.610094887	7.380020954	6.350213463	2.159389347	8.754892946	6.556461399	4.869801083	5.504660987	7.124584307	5.675143021	5.317557407	7.144331575	3.989195421	7.310346779	4.845440701	9.487474886	3.856341756	2.355324909	2.559109351	2.490240631	4.478209982	7.109056176	8.432012786	6.84988083	7.10923242	3.289887026	4.069719944	2.986372688	3.036198691	3.160432324	4.028112801	4.888309866	3.841855033	3.907536646	2.130077683	7.703494285	2.370649071	5.325703926	4.998729517	1.812914393	3.032971848	6.401380209	4.071941993	1.37752134	1.715638625	7.493207716	6.884691317	4.255563256	4.331466789	4.583628557	7.668408143	2.853274704	6.765368082	4.275411028	6.371862359	2.805847536	3.032374426	5.14920752	5.853413973	2.649793686	8.075562085	8.999846464	6.868746049	5.913203504	5.459144792	4.981373757	5.801997595	2.690185523	5.604223126	5.6933254	5.212978022	5.819101093	6.444624961	8.234160536	8.028871345	7.950447978	5.748944874	6.065439755	8.19806884	8.462993869	5.72088141	7.149284141	5.76521171	5.861074191	2.713919898	6.337897807	3.619865002	3.774583355	2.417104413	3.536938977	3.243203634	6.644088114	7.828156158	1.793878733	6.270632414	3.248136257	5.853065034	5.756930707	4.283232357	7.233596434	7.707793252	3.011548332	8.510826905	3.696084988	7.032476258	4.154680959	5.760275066	5.275786653	3.904457049	2.215803003	7.417786513	3.991833134	5.168293754	4.491695473	3.363689456	2.769508388	1.723044708	3.263267585	7.758436723	2.813690756	4.657645813	6.176471157	2.815400293	2.347315202	6.757073584	3.594194458	3.268386048	4.552878613	1.970643938	2.684431669	2.241565807	5.622461681	7.805356833	5.233544047	2.530041591	3.630418135	1.460478384	3.241986007	6.319567044	3.872434279	3.572935822	1.86949832	3.865158166	2.719070522	2.855956046	3.098947255	4.874934305	2.296411915	5.649487435	2.380172893	2.956711887	3.928228636	2.940326369	1.976440374	3.594576289	5.477285936	6.984079172	6.452003386	7.364881049	5.603380837	1.92307704	4.407501148	6.89827765	1.845980895	10.70275169	7.19113081	6.994314419	6.315016142	4.395319469	6.886855996	2.884319116	4.373207395	5.232942089	2.90950922	6.753623379	4.978691246	4.283392108	2.938191688	5.738651702	6.995627507	4.230799425	7.428584372	4.660016389	3.70509809	2.277825188	3.741238826	5.801203919	1.855765483	4.09632493	7.154297404	5.559621653	1.745900091	5.392248855	3.139129159	6.176771824	6.735265156	4.694681404	5.458877369	3.257780858	2.225721241	4.703690064	6.588937725	5.491144429	7.350872587	5.291831584	5.790090432	6.673247209	2.911017913	3.645157111	4.420647728	3.52564264	6.22543019	3.717638522	4.299403051	6.760044774	3.054931917	6.957870842	4.199041508	6.51007192	6.464154591	6.610818681	3.08691872	5.713660441	5.765836252	5.788257085	3.486541312	5.77584283	3.316036262	4.774369573	8.792063594	5.139927689	4.37872252	4.117761484	6.180745681	4.811099471	5.469843471	4.128132845	6.604447789	4.426414974	8.00976053	6.818593277	5.66573804	4.583385569	7.272309763	5.870333254	7.264777097	5.681745586	1.463472413	1.888166729	6.794864284	3.795023772	5.727020786	5.927915811	7.791176143	6.115109319	2.228036115	7.994845435	5.611187863	3.276310402	5.361836999	4.839201672	3.991379351	5.252299178	6.591306772	6.753081658	4.593772709	5.371254311	8.028669863	2.694315816	6.796958315	4.439823654	3.192354674	6.257297138	6.727907833	6.022274056	6.277166259	2.226770198	3.990324935	4.349930559	4.940555068	3.054775015	7.117749535	6.059438386	6.05901182	3.463856627	4.175527624	3.82558798	5.833490454	6.886711147	4.589017422	3.597435353	7.241606307	7.517506642	6.164345222	4.63321101	5.486893153	6.269337057	6.763489177	5.462651607	6.022232534	6.581733528	6.664319587	3.317479246	7.030768377	3.199553636	5.499846838	2.152005845	3.732716913	2.331290447	4.953515368	3.718224898	4.47744341	5.770945221	6.241556785	7.355264768	4.722559697	2.889103216	6.248374586	3.913229697	7.739802175	5.869732225	9.405702717	3.175917919	6.7905762	5.498722051	4.341492135	2.82718814	6.089323071	7.09530647	5.844435226	6.438071475	3.740084946	3.278507921	5.172761896	3.300259134	4.573053759	6.31392636	7.135059062	5.856539643	4.771796935	3.925566712	3.930002138	2.547370096	4.854267313	3.492889591	2.555718146	6.867799261	6.164679746	7.122411787	4.848251735	3.702848961	2.130080475	3.733935174	9.732709932	7.240769423	6.569152837	2.816046342	8.178773659	7.104807074	6.940237434	8.994849475	7.273632975	8.220480195	6.976741903	8.524539259	7.333251304	7.098861228	3.982525194	8.529164452	6.024735388	5.429240799	6.769304402	6.682950307	3.201783194	5.787751466	6.73635263	3.848892096	5.536761866	10.26509987	7.483703677	2.836426464	3.270250032	3.669833657	1.443098396	5.299822512	4.245719076	4.854236636	3.395193999	3.868630905	5.211579287	3.699614586	5.999692511	4.733377948	5.309697296	5.209286286	4.878037716	5.007186211	4.25869329	2.542844611	2.880135458	2.445999945	4.27979351	2.999899321	2.186867316	3.739411185	5.358047708	3.797011341	5.563306649	7.632464997	7.079556509	6.580602781	9.066411438	7.031818324	4.424875117	4.26201145	5.842793516	7.62378673	6.4258427	4.636043426	7.252433457	3.107361943	4.186218462	3.087481426	5.695237541	2.962539183	5.706568969	2.563309674	6.785535172	3.886874235	6.197355574	3.562812783	6.120498978	2.937269865	3.502855107	2.034603569	5.351860112	4.283889775	6.367449747	6.650834325	7.849676114	4.086635562	8.136884974	4.632773298	4.050798824	4.419557293	6.349383934	5.093317096	7.386061072	6.965675659	3.919094862	6.296558051	2.704858507	4.485382132	2.810619588	5.759131506	1.813400992	4.192331311	2.653509304	2.73770653	3.761266739	4.557899211	1.93094943	6.84610895	3.807059604	4.584753692	8.000030523	7.153222454	7.334907359	4.207720324	2.500367397	1.919954523	1.980238585	2.033855408	4.107696301	6.503489439	2.519244053	7.393967637	3.273232062	5.39430813	5.736461163	3.109317022	4.45725021	3.078005071	2.698885676	6.739808285	3.957503884	6.193615037	4.242003177	4.317049664	5.247879647	4.97409237	5.427847672	5.34983806	4.442787039	4.93061117	5.623512772	2.428538353	2.79653461	2.929384515	5.858775326	4.441094329	2.858465701	5.72586262	2.885787207	9.602888117	5.647265775	7.285409158	5.910814096	2.631967505	6.655744454	3.619158183	2.573221507	4.923450325	2.040054638	5.68234215	4.244124645	3.522173369	5.763965628	5.566196279	7.058086759	7.349340662	4.070456523	5.940417108	6.835583228	5.61318536	2.272907107	2.21579322	3.471818702	7.762390072	5.625781441	5.443193988	7.047594874	5.508341139	6.74763674	5.434734487	6.605545594	8.193343878	5.565882642	5.226480427	5.98513179	6.335310644	7.572118891	6.765323315	6.610402379	5.687438264	6.592768071	6.085763331	2.495485359	3.28458967	4.562229997	5.19020873	5.747046473	3.467498924	3.311368696	6.78656203	4.381272406	2.717097038	5.469780051	3.831456476	4.792649557	3.962882156	6.889901926	6.364126472	6.670609814	5.187937313	3.252030541	3.345302289	6.047559109	5.499370596	9.20931641	6.247727856	6.34240152	7.344708361	6.210917334	4.797145374	4.193550725	7.522393304	5.463324977	6.55697651	3.11699868	6.230865985	1.736783994	4.424823602	4.192896959	5.792137237	5.13683426	6.876834183	5.895278409	4.741373981	3.996494501	2.895124218	3.590871694	3.250696818	3.411762755	5.466431871	7.368057221	1.88880117	4.343074638	3.592141104	5.986293293	4.819345583	3.479754572	3.678895086	5.862444204	7.236544836	4.195951335	3.58873307	5.743910513	4.186290493	3.701807135	5.90219633	5.773191621	6.712543472	3.497899997	3.945013377	3.040190539	5.242107802	5.593592245	3.406716398	5.987826069	2.290262051	3.654731974	3.764242032	6.040800975	1.747577508	4.165821427	6.69363319	7.262458485	9.196878617	3.278038409	3.60007706	4.67698255	6.40358203	4.923295448	2.624561179	3.892586869	3.592158205	4.026360517	7.74058545	5.934330254	4.036482163	4.605294217	4.20142133	3.358234006	4.442552552	8.282204081	5.575222912	2.655266497	6.86067396	7.397631423	2.076697514	2.36393358	4.430873219	5.474914975	6.754858727	3.134100202	3.883909657	2.667799201	1.971505465	4.38887442	2.459371546	4.847306475	4.759551952	3.755031087	4.00349377	5.696710435	6.83186918	5.589217909	2.808237197	7.462828635	6.31471809	3.146459845	6.417472564	2.489855552	6.02314814	6.056625799	3.682977919	4.466991	6.509846954	4.617107248	5.460269583	8.576703824	2.769443051	2.07341567	3.941226102	2.543803836	4.15219236	4.791517377	5.364001332	5.43239717	3.879360337	5.312880639	4.969996436	3.076019502	6.529406225	6.819575204	5.180732592	3.706478933	3.762476929	5.522745153	5.719790327	3.544373578	5.307938091	6.151426277	3.669240117	6.629912832	5.010300239	2.805405438	8.56794312	6.839765217	7.296611435	6.920077918	6.506615167	4.151539463	3.511407566	3.617175237	4.26691817	3.397009935	3.40690247	4.221970421	3.014842031	7.155627389	6.071037117	3.676389101	3.741698407	7.006276119	7.754457396	9.314099473	6.166402837	2.716119676	3.015693113	4.821184239	2.905308774	8.059089684	5.481847824	2.490874301	3.225941159	3.36220588	7.259932313	3.739558859	5.316357373	7.271650783	4.988985139	3.701926468	6.40021155	6.515851032	3.548068036	6.10193368	4.968869557	3.120573676	4.730772741	5.249918405	4.872533498	4.707796196	7.570200642	6.494435661	6.038451778	5.253961552	3.65686749	6.407704395	6.132238895	3.274596677	3.781724233	6.465457373	2.170909203	3.648314594	4.452003607	7.065086856	8.481703122	2.03147746	7.201608839	6.823216421	5.568022535	2.662839629	3.114141362	3.729476269	4.099599341	5.214293002	5.858027509	4.671400106	3.138056455	6.601930393	3.506530632	2.305209199	8.251395136	3.169852752	2.394582579	2.710207062	6.702983136	1.582589304	3.393539197	6.060601019	4.518239576	6.182980128	6.773611745	6.692802118	5.305345077	3.832467992	3.034828114	4.729796334	6.308935692	3.064267728	4.909026692	3.23482206	5.571424219	5.821488965	7.204000726	5.958072081	5.980451429	6.798920171	4.154275076	5.189210264	8.576995854	4.974262226	3.996537709	1.868915853	2.080941588	8.046348396	6.218645005	2.018602122	3.202815733	7.308704285	8.423878917	4.576863196	3.086359022	4.400636672	6.190402455	3.032872742	2.508684933	3.331141362	3.09160533	5.863724758	1.784711063	6.213679544	2.85446105	7.462555696	3.9535621	1.978176588	7.289072658	3.380883651	4.432928878	4.82067336	4.58422954	5.238519969	5.606093056	4.396264812	5.906640354	4.89595265	4.549560407	6.699777099	5.454892895	6.380158217	2.052702203	8.86158726	5.80454797	4.924364244	3.091203185	9.188607994	3.483189258	2.92909712	8.064669005	6.15033073	7.771781106	2.417674544	4.799125676	2.944253952	5.8971329	5.560603227	6.33867866	4.534450888	2.953311632	1.70492655	6.631798509	6.518749979	6.258171179	2.653383105	6.09783915	5.315275343	4.83927328	5.682236351	7.090566104	3.805780158	8.930675208	7.641013998	1.958766906	3.226677677	5.164704795	3.807616878	2.630210893	6.193656898	4.951341182	3.59495476	4.365901683	7.638266257	3.665813646	6.834483856	3.22290874	2.882999108	4.843961268	2.915720872	2.424957565	7.51604846	5.229705693	3.545358167	6.978989121	4.303355619	5.315390198	5.394281481	5.192715658	5.500237662	7.59504374	6.461102885	5.113885029	4.113558545	3.756732622	3.223034383	4.461523213	3.96004111	7.815012485	5.257237832	2.703153355	6.913962139	2.924062241	6.630232789	4.342958548	2.324871149	5.36785005	3.042865926	4.786258431	5.822316656	5.792511503	9.879732154	8.109300264	3.128331966	7.671362317	3.499821936	6.157052357	5.616772767	8.137188732	6.568341941	5.68648961	3.954903835	5.309300086	3.905751317	4.197282058	3.532695673	4.240631844	1.968038903	6.133405755	3.223989244	6.974192123	4.902762673	5.505137686	3.99186322	4.883972915	6.093800076	4.935538126	5.685553035	6.296031837	4.214531762	4.441080235	6.461562529	2.781654109	4.400935958	6.63138028	5.788134532	4.006192553	4.242304	5.039406946	4.864575197	6.236003535	1.847701105	2.674779024	2.821610708	4.343623631	4.700367376	5.025182663	5.89160683	7.083108922	8.333111669	3.614116787	2.524132398	3.625016687	3.610870662	6.620596609	6.562815274	6.845390472	5.226574647	7.848646193	5.707454062	2.103316347	6.421411123	3.476334919	6.788823449	6.681813756	7.557912714	7.372889851	7.038156347	5.085273466	6.622994161	8.806929297	6.444391643	5.243385537	4.445018459	6.368976959	3.362297937	5.001191618	4.296934178	4.136504955	4.466886175	4.474416978	6.61305624	2.20454445	3.655722152	5.270218027	4.240485675	3.747121989	5.287002488	6.971799006	6.134336193	7.43720408	8.381877884	7.042768398	7.253833904	6.865570944	7.86301776	9.368571456	5.733780333	8.009628829	5.572955023	4.910036611	5.521253751	4.571445688	7.741375338	5.751637031	4.337343005	5.110990302	3.202030527	5.964116235	3.338165333	6.186363938	6.441360483	5.57224273	5.233693623	2.513407794	6.611295371	7.237814341	3.148703276	4.43794097	8.128915789	2.213881865	7.22411129	6.459838583	3.347748203	7.326671239	5.497379942	5.81455175	3.297680313	6.219336579	3.667325936	3.564416834	4.20543529	7.529766263	5.047934083	6.348413906	7.175321456	6.59363138	3.184828689	5.34493709	5.719145912	4.288174648	3.034501517	2.339969134	6.92207298	4.301092805	4.945181219	2.834088882	6.779382771	4.765249729	3.801972008	6.100882999	2.293936093	3.425639039	6.855078404	7.967836653	10.0636929	5.799187361	3.630323954	9.158940639	5.192766208	4.671497421	5.158331329	6.777368953	8.204703334	9.326167816	3.447411551	3.993727762	7.709986452	3.487355424	8.049256303	4.510176229	3.123109481	3.976074045	2.82721938	9.882666559	4.01165539	3.906021146	5.634880401	5.255798033	4.462697267	8.821212025	9.59904311	4.440678611	6.946167057	5.910965908	4.068576032	4.326372649	4.926770723	8.759880016	8.683100455	1.363580474	9.046694486	7.516739571	5.879503002	7.510957879	8.670144343	8.573873201	3.816471035	6.252058654	6.120090602	2.664908197	6.522358956	6.141855594	6.538531443	7.498127936	6.956780396	4.809605971	3.090975919	6.402188123	6.525473727	9.465150525	2.702231473	5.812862031	7.611472786	3.141666804	2.292509488	5.147875269	6.936805694	5.595761403	5.482957425	3.438930254	5.588697047	4.761906773	6.768451069	2.924004414	7.712443433	3.774223084	3.072950351	6.573046616	3.274709321	2.064391972	4.394550533	3.631834267	6.308088078	4.632141344	5.808463939	6.693381056	2.750444823	3.858167769	5.480292785	7.290460035	3.260514511	5.651777103	4.780152254	5.107909205	7.60523204	6.92031048	3.164976205	2.832825762	6.344633887	5.102724704	3.999769382	8.119141109	6.675335355	6.285053187	2.867682909	4.361375867	4.724378874	3.346770496	6.191651247	4.910011676	4.582579338
GSM508713	1	Training	PD	2.084390137	4.151002031	6.771992969	6.129312979	5.141331676	3.076723073	2.604683047	6.001031818	6.671052257	5.871969523	4.036075445	3.178119395	6.676621393	6.824031181	3.313101552	5.037933633	5.601826035	6.994219486	6.806565797	3.226668238	3.215779605	4.76072421	4.117934585	5.530636484	3.66695682	2.541071527	4.8394837	4.251562227	6.00083834	6.365916574	7.041427468	6.118991562	3.99535561	6.43767713	4.50147136	5.524759867	3.905638664	4.318571844	3.134731125	4.508182894	2.448505494	8.008716865	6.42069147	2.267625138	2.918265195	3.066606814	3.329121666	3.166654437	3.641022135	4.02834566	3.042859746	2.251954412	7.538351021	6.200041178	5.395638076	6.920096103	5.170849972	2.80413478	5.768465281	4.79233866	6.807922627	6.157099509	6.761972766	3.033735558	5.0837358	2.369532772	3.915133057	6.589946671	10.01533855	5.685241936	4.364386739	4.78721898	6.173389642	6.717959201	5.424918471	6.113497545	2.601459979	3.106217749	1.48246699	6.916846426	2.091973237	6.292008601	6.016205834	7.637154917	6.450134953	7.807464201	6.046585998	8.042182644	7.63478927	5.591879442	8.799814261	2.647648561	2.424005454	3.047139014	5.903758632	2.439484503	7.787523448	7.141831187	3.532173998	5.504025696	5.161293364	1.907485497	5.730719416	4.541723915	6.049860583	2.320443712	6.731232378	7.283488899	6.252599824	3.955172113	2.905679828	4.2714815	5.288094709	6.268983072	3.459307677	6.66655674	6.855146229	7.391224215	7.277519159	6.634731504	3.081570075	4.329819072	6.04575836	1.444700879	7.247886703	3.172470943	6.324438337	6.544103659	6.827068645	3.227374473	2.451276186	2.950827669	7.534124361	6.97180949	6.21548891	5.755848532	4.225071205	7.069906451	4.823238464	4.386144935	2.270467083	8.417563976	3.813812143	5.865603109	5.808586944	3.592494163	6.89168943	3.109334993	5.907838671	4.679953321	4.214339937	8.464457809	4.124408839	4.927685289	5.643133291	6.11530191	6.861679841	5.448859132	5.123856662	3.402157868	6.182087606	7.247569885	6.945352236	6.67744652	6.180218102	6.491628754	4.288660822	6.352203049	7.814577961	6.064785823	6.585563307	4.659688503	2.536087846	3.596426903	5.922067313	3.201328444	5.387811793	3.468648376	5.714919529	10.06315001	3.441468061	4.708374685	8.022514666	5.846084988	7.871212706	3.218528446	2.207810964	1.808170496	3.431763177	4.485458965	3.685187746	5.420688199	3.103459229	4.425195584	2.174857751	6.835175287	4.934159122	5.426315523	4.889892919	3.303885488	9.044703949	3.075003324	4.189097363	4.694924435	8.021135178	6.310950832	5.633980458	7.29403425	5.201719818	6.037988779	6.683143907	3.465186268	4.756984247	6.188933969	5.852263205	1.721021389	7.107015794	5.965060591	2.493318651	5.009373747	7.65080863	6.700861799	4.940833801	3.353319675	3.770322498	4.169856444	6.098575618	3.355287794	5.426166673	5.78675306	3.1023201	5.048691027	6.369546652	5.317269262	7.009328993	8.025507047	5.622429126	4.660352372	7.973221742	5.538829553	6.255138164	6.750972355	7.363684773	2.807396601	8.002356935	4.593896356	2.127643576	5.656551596	8.762592635	5.765814997	7.536535755	5.766670897	2.684669465	8.235143804	4.637769044	4.415549028	6.409304103	1.804266621	6.23203189	5.445846246	6.795253404	6.993743159	5.860960905	7.945700872	8.147014558	2.332391496	6.154145177	4.614259681	7.141727959	5.646740025	4.460966364	2.20720748	4.970355914	4.979985037	3.192242251	9.321508783	8.921552718	2.185027948	3.557218457	6.319049499	3.108166531	4.786388371	4.315086935	1.475478283	2.347644584	3.77254535	2.653978768	6.887733066	6.124434196	5.169878412	4.059900327	7.570044928	3.660525294	2.859267514	2.853397131	5.069270039	7.134930468	2.069799133	3.915823132	7.874357945	3.47494046	6.889705899	3.52738605	5.072710548	6.173282888	6.695935012	6.861118195	3.907888594	4.320818834	3.86123952	3.135794305	6.947519784	4.166918703	3.483240917	9.64145037	8.270815135	9.418196343	6.269967983	4.555428825	2.981961656	5.241388434	5.458849632	8.353753746	4.043555713	5.561362637	2.950068225	7.368496895	9.108548437	5.196033752	8.623683386	5.510920975	4.625759594	5.289997534	4.179520771	5.149650537	1.424856159	5.400470839	3.678604388	2.107617953	8.741636983	2.498705261	8.763176182	4.485601191	3.92172947	3.723471986	6.019300355	5.593919653	6.133286885	6.263642353	8.136462155	6.142410174	6.55655507	5.444069893	6.473227265	7.172329873	2.795146295	7.266132393	5.243083119	5.828040478	4.761976311	5.396693315	6.226730189	7.330981036	2.709990109	7.902499755	5.585516564	5.336559916	4.934644543	6.398013756	2.279471674	6.186588979	5.631037488	6.242860682	3.849348932	6.769959212	7.544689413	6.126631971	4.421297134	1.560235426	2.099165127	4.620680439	3.695755038	7.165929834	4.536483456	4.585335644	5.784988301	6.270827594	4.959584654	5.117257098	3.949962926	5.189218247	7.295698036	6.634738156	5.512970801	4.796773563	7.354695217	4.999388899	7.937533996	3.885105717	7.554235648	6.241515894	6.309663192	6.232150258	10.10806454	5.895826757	8.321222421	6.226464899	7.957696532	5.685270772	6.594440042	7.621683159	5.903934717	4.500007525	5.865650501	6.308307337	5.13812769	5.540284773	3.372963203	4.406229826	4.248953616	7.588340395	7.342801201	4.954974134	7.177405928	4.837342996	4.858376872	5.510606804	6.653346592	7.499661607	5.191932905	8.912934111	6.350874634	6.337835615	5.935809817	7.638121089	4.064217787	7.093129801	6.49024951	8.475469336	3.993685949	4.994164811	3.886489822	3.815857388	3.648506681	6.095292449	4.090444944	7.785627776	7.9889114	3.662247407	6.022996593	6.656272606	8.644045305	2.515356694	7.443214711	6.459293858	7.408137137	5.013216998	5.673037158	5.492015053	7.37997364	6.130285846	2.406414912	5.137118849	1.429571594	6.757787637	5.960122444	2.506025477	7.481053696	2.409187448	3.058768461	5.692464314	5.266938342	6.44889189	6.895215518	7.709186736	7.367872371	7.970852159	2.825947632	5.751182083	2.239617677	7.860684308	7.522476482	2.904329627	4.794228254	2.950263246	4.229645846	4.999001674	5.898308387	2.192750107	5.323156083	5.054890662	7.169120164	7.037915825	2.445594519	6.440796997	3.684131642	6.115163915	7.036253964	7.22189731	5.257921398	3.209426369	4.116106113	7.845992887	3.936714245	5.802741598	6.318718208	3.142268212	5.300746957	7.065743521	8.178567753	2.827527967	2.717678318	4.563389795	4.251881272	4.955613315	6.586833325	5.273562214	8.223100261	8.128034505	3.988778219	2.973662704	5.310016436	2.700246772	8.403509978	5.47801085	5.855413738	2.837683853	3.931018588	3.001098347	5.657898599	2.197424643	4.321474039	6.063575775	3.374884121	1.44563787	3.478420753	6.478864109	5.675959849	6.181238238	6.070312779	6.345967002	7.545269708	7.673777415	8.129578083	2.399667727	1.354148074	2.636511137	3.606502256	6.558262017	2.407211612	2.672185198	4.360796632	5.811709124	4.616015964	8.04217585	8.092947235	4.036884141	7.786811685	3.685055598	4.952341893	3.116119229	5.848341429	5.473034957	3.628884129	2.449904461	7.809086846	7.181149918	7.400646759	3.63187916	2.589050194	4.28520619	8.011190395	5.689508439	2.970305898	6.687606719	2.531531789	5.971251204	4.545915012	2.12472965	10.1746429	3.157351377	6.61055518	7.632709037	4.655277787	7.18609731	8.889263048	7.446404947	7.276426303	3.541686521	3.039548235	7.50549645	2.521121685	4.167481804	3.766582537	3.758880201	5.402870023	3.835915663	2.23358267	4.063974247	3.184026508	1.773399412	5.29110861	2.55866418	7.044484466	3.265542392	6.684636965	2.646635058	5.723691416	4.701270451	7.173959367	10.22615796	3.974550905	8.333123098	5.837796272	2.632607673	6.35867758	8.540162301	4.807542581	6.169075543	3.338561661	2.455476312	8.121802825	2.3369458	5.032992057	5.954938785	2.212082751	4.804926816	2.4336966	7.714881153	2.416621843	4.446249455	6.698126389	1.956850907	8.131773567	4.429756266	4.527217298	5.421392969	2.745003356	2.266535258	3.471401139	7.136705865	4.027717714	6.675954911	3.379991583	3.107931162	6.21823989	5.431312988	4.578856855	5.060742582	3.963980505	4.588890946	2.497044872	2.413141063	6.787654388	8.719427245	6.977731967	3.69901116	1.891532202	4.658160696	3.623411327	2.035757651	5.54495972	4.964785952	2.540905596	2.373194169	5.760903067	2.520280531	4.413897261	2.994355795	3.163619091	3.07533771	1.868801097	1.869900203	1.58217796	5.568136518	5.579087185	5.071398135	3.460677723	4.611187318	3.204120455	5.869116404	3.958992035	1.304575079	2.700375518	5.857226193	6.54847596	7.949075211	5.963325405	7.379717742	5.489563933	6.842565163	3.805667863	8.07014919	7.010938793	5.915682275	7.81406058	6.465184576	2.309102534	3.695792463	3.791602154	5.874234199	6.437143864	4.452326342	5.619832172	8.145531776	8.188360516	6.687463685	8.329525703	2.990689832	5.503497468	6.651308704	3.241088473	9.884848306	7.484425435	3.744800632	6.180981149	6.539688236	2.700480681	2.056023168	5.803270012	8.31776171	4.421959686	5.896930542	7.072410157	4.513664095	7.203681507	6.027050332	7.647068644	7.385479603	6.025592475	4.448571258	7.877108029	7.318593826	6.360735809	8.127329299	5.146302985	7.329916385	5.881996702	6.132889501	5.634510426	8.354633827	5.784454266	6.244675943	9.710597765	7.992443745	5.926249678	8.60342259	4.710721558	7.077499041	4.803060969	7.8551346	9.422093254	7.67258148	7.15278723	7.312177155	2.463079034	4.627116112	7.329740542	5.839969363	5.671742238	4.488947723	2.642471037	3.601440099	2.854029915	3.253027448	7.256000867	2.877361665	2.849672976	3.990008732	5.371626835	3.384210141	3.269532126	6.920397193	3.873786427	3.616983971	5.093746187	6.110361422	6.062422679	4.729084776	3.799326606	2.45355457	4.680149901	1.746576103	4.091231339	1.654756658	5.250292941	8.503983788	8.24492618	9.415652779	2.730782392	5.046672428	3.778710542	3.78030147	7.927915565	4.563507264	5.970160384	2.768069478	6.199853347	4.630055986	5.229809999	5.765138487	2.314274635	5.296611284	4.647723198	5.543012369	3.826344014	4.616251339	3.182778853	3.445639688	4.432310528	5.440902293	6.869549429	5.435395693	6.307512106	5.55656489	4.659160884	5.444922095	2.592824361	8.350004249	7.239679827	3.389023558	6.268891091	6.538459019	7.17850107	5.617054149	1.960391997	2.135461307	5.966195128	2.596177833	3.594001658	1.872862122	5.161111573	3.015958472	5.589991635	2.765908156	3.167035712	4.553008592	5.665748288	3.509854225	4.548226581	5.196554532	4.805074511	3.686737092	5.992467889	3.275577719	4.792584214	3.164573687	4.55740579	6.004922197	6.103446614	2.923552374	3.572205368	6.258173532	2.897249044	5.398140597	6.257582341	6.41582295	4.49795843	2.22212792	4.399701479	5.023018695	5.531230483	3.405364071	6.890834059	6.927754361	5.284425111	5.960677667	6.741554479	6.183919156	3.180304503	8.199354219	4.649651924	5.221497512	1.924325455	5.083892478	5.113317745	5.026616326	5.695187443	6.12084245	5.028360681	8.715238621	5.728816319	6.071297419	4.132032829	6.44727875	7.054859362	2.395080881	6.892464826	7.380744286	5.4012024	10.03193588	8.197001115	1.903953515	3.639830198	2.623600154	5.610690668	4.366802889	4.159279143	5.619765074	1.673348051	1.675406438	5.357096018	6.352899972	3.616995211	4.471507879	3.854155585	8.034083041	3.645761823	6.0815881	4.57322492	6.453184166	2.892614628	4.844786343	3.434523012	6.914045173	2.573558331	4.701909748	6.113456712	2.543077259	4.556157904	2.88815794	3.392760807	3.960476844	7.182798044	3.329043974	8.216831329	5.346013599	7.13504797	3.610758069	4.250767491	4.903917532	7.315991658	9.306196541	6.096258511	3.693277979	8.316109122	7.139184944	3.563221235	4.773959786	7.597597833	6.463227479	3.807433616	3.420882646	6.464744031	6.015026638	3.560455695	2.234263511	3.814491656	7.509234753	5.99448991	1.543301231	4.221707103	5.356122046	7.520832881	2.908228175	7.225769431	7.417864136	2.90549473	4.385061138	5.184361726	6.332165775	4.819976801	4.223328893	3.853616595	7.743038896	5.915443299	4.84373975	3.119468406	2.83026224	2.129052845	5.23946785	2.650265554	4.858897527	5.360819764	1.9189882	4.3691131	5.550024288	6.627148552	3.48650576	6.730707925	6.157897578	9.138081515	7.228784121	2.594872469	2.742987585	5.64987584	2.479379706	4.280944466	6.076247611	7.674214065	5.22078361	5.21023577	4.660144304	3.498861045	8.403407547	7.309828918	5.368834436	6.537365798	7.427557219	9.365486176	6.139540275	2.386238657	9.245013081	8.343831531	4.584972672	9.282725323	4.960940621	4.579557747	3.480903346	3.707528004	2.744214792	4.264565507	4.429450121	3.309680178	6.645438893	5.125534436	4.692617702	2.678440246	2.719512883	3.270545932	2.842578898	2.799627001	5.034871545	5.494972583	5.025086089	3.035009089	5.193421936	8.855553571	8.504612009	3.050447674	8.979205063	2.054397425	7.113093923	5.283112163	2.357395491	5.13718111	2.572213527	4.178044739	5.264604447	4.44418122	2.891885418	5.164780643	4.462800172	7.785465929	4.756532686	7.972007173	8.040246522	2.390314499	2.370974247	7.77652809	2.510910533	8.228356708	6.933719073	4.51858661	6.340774831	3.151012827	2.042229753	4.572224846	10.7940438	5.712989563	2.875360898	6.879780624	5.44943629	5.352725149	9.029895394	9.114225727	8.017727859	4.935146551	5.38842609	7.452518873	2.598687689	6.576761646	8.915626177	9.413426347	2.319657987	5.190093599	5.784328206	2.630204299	2.552392882	3.37059511	3.464505002	2.702583058	3.344103944	2.931104398	3.050564175	3.185095988	3.702423858	6.282069311	1.772985736	2.519919591	3.693030301	2.853416956	1.946835164	0.966598317	4.086340185	2.825511064	4.245118568	7.875269662	3.533253308	3.536153327	4.157562272	4.013599864	6.351060203	4.778774077	5.675268108	7.04393663	2.29972416	3.424052093	6.31997776	4.001220707	2.781079956	6.989395209	2.853304293	3.485302327	3.174936557	4.668846323	2.631944593	2.374352191	6.727681752	6.973998869	2.05955822	2.668588316	2.730569697	4.743324749	3.425222354	2.913661433	6.793431229	1.48569034	2.817071173	2.131186322	2.438937895	7.537520099	7.638915443	5.85997866	7.922845738	5.442561058	4.227843987	4.67843471	7.664493342	5.568381007	4.623569407	2.953626166	9.45366116	9.178231375	7.134739763	10.16496257	3.836101248	6.407697589	8.576217265	9.661396643	5.504063697	8.966706672	8.693097422	3.843594105	9.297651529	8.93800623	5.442049564	6.804100641	5.899575094	4.355080366	2.766115035	3.809922082	1.557407945	3.634581302	4.151044395	2.045918731	6.073080939	9.000000545	2.585060638	2.875140329	2.557840228	5.061155688	4.036137662	7.066678745	4.949277142	6.132660189	4.546503325	5.234944773	3.289028475	1.736958263	4.826672954	3.495133328	6.77105204	5.151289854	5.937671282	5.873511073	3.463970469	7.109362292	5.344256519	2.071301189	3.559604824	6.133067754	3.058175702	2.622609405	4.755120799	5.592772105	7.13886825	6.329262275	6.175526985	5.08213655	6.772058905	1.84411541	2.687492966	7.012633505	5.347001856	6.6776473	2.978501099	2.975790016	10.25081065	1.040652005	2.279674232	1.546833427	2.689705403	3.704567429	1.990503801	1.484636588	3.208656181	6.964024971	2.227669176	3.468013378	4.475082884	5.366127786	6.090018922	5.526310457	7.596044559	5.614242476	6.440256474	3.207124064	3.218046248	3.625812387	3.329650084	3.538076581	1.90406297	2.177475137	3.143844318	5.756237405	2.097404353	3.331501215	1.854312355	7.78909034	6.575254796	6.557252905	6.684579628	5.047708581	6.62866403	4.976115376	2.970688247	7.941508812	7.207313386	7.414526618	4.220429657	9.347875499	6.535561762	3.397090918	2.123488482	1.110431372	3.514632529	9.610022528	4.670350813	2.048315333	1.773497259	3.697258548	8.62291439	4.105013373	4.758764036	6.243036491	3.521377966	2.179570168	2.139864793	4.365874385	8.216104473	7.321042821	3.294354408	4.756350823	4.69896213	2.357028579	7.938711889	6.604771143	5.034163745	7.09695875	1.31993189	3.804835727	6.459276626	7.881330637	2.226622795	4.203651936	2.598161311	3.072947316	8.524089869	6.402912344	3.052790752	3.455252385	2.590762157	6.892415085	4.254646475	7.032520096	4.237033093	6.019845914	4.728933985	4.70380308	2.058976638	3.93397505	5.847510373	7.829585487	7.353477729	1.998953745	6.149233937	3.329283991	5.126640821	5.313137769	4.12866725	7.636916349	2.618784963	4.267291487	2.359394033	3.314848399	5.671452342	4.688079835	3.20729809	2.78445771	9.161584989	1.821193757	3.404376195	3.436894386	2.840200974	3.637772165	4.907752783	3.043753375	5.096991286	4.376214132	4.524135638	1.632994137	5.841968963	4.663414899	2.614997609	6.267912912	2.526617608	1.101798621	2.062077428	2.278361068	2.565577215	3.368938149	2.566834379	2.031775155	6.234654909	2.086172332	2.699185805	5.697993292	2.338227591	6.824870094	7.889752704	3.634992448	5.1864465	3.278423031	7.549084094	6.045320748	6.808013162	4.223021178	4.142487583	3.103722038	5.744713352	5.712169782	5.93080596	4.841479711	7.564462847	2.969823922	2.471592266	6.220427665	6.048617618	2.018342759	9.348477154	5.866045693	4.851281054	6.971664811	6.422057676	3.608181231	5.410007033	6.698432739	6.023074961	3.638828772	8.140222727	5.293960288	4.138433653	7.544037396	3.494999942	5.970859357	6.268619719	5.722555482	7.359240801	4.891564463	6.594278985	5.817557171	7.804873767	8.328457305	9.118859668	4.935811527	6.855332711	3.450375078	6.559882279	6.183812045	5.538707429	5.166900989	7.585163658	6.541055374	3.205869967	2.182701684	2.241323888	2.515409397	2.291156941	2.6649544	2.043691288	4.51917667	3.152015397	5.893160105	3.756634555	4.640428749	6.996017329	4.43298347	5.67366474	6.646101401	6.495207609	7.71670779	5.934944354	6.197510511	8.515105565	6.243000412	5.27166445	2.374177783	4.61686081	2.040307841	5.302998334	3.435813439	6.496300592	7.59175684	8.020202006	2.494846019	4.698061818	4.974218089	4.450004458	3.425198974	3.541350028	2.651230469	5.329071888	1.350501764	4.647705823	5.724713482	3.544354372	2.887050701	8.00754891	4.790975138	5.008920345	1.945140445	1.969173295	2.903308697	2.749984515	4.953060439	2.022470398	3.052879526	6.182699879	6.469842285	8.157095139	9.216604981	5.377383846	5.558915022	3.459806442	2.963455948	3.495665243	3.284901686	6.321240211	4.66014914	5.931327872	4.968157197	8.472589437	2.777593092	6.089139125	4.471926017	2.392734249	7.231739204	2.666781418	5.381104505	3.958984889	10.1077674	7.80928446	2.633677893	6.304635001	1.810551316	1.685134019	5.624614345	1.544949853	1.727360871	4.519092764	5.042669982	6.110626445	2.870924634	4.108185695	4.709001125	2.089467516	2.63955379	2.79351545	7.506980365	1.86309884	3.041999577	9.445564848	2.30599974	3.254296048	1.544364837	3.894437675	4.75370791	7.043149815	4.27854732	5.566464152	4.226414274	3.855597937	7.681332552	2.138311917	7.416598521	3.613032461	3.821865937	5.23950683	5.113277135	6.391127428	3.111597248	7.844745746	6.461962711	5.276655774	6.088116209	7.278803661	2.736419048	5.702882432	4.764002274	7.964727527	2.359341168	4.58629326	6.160358874	3.068940728	4.193727372	4.932857659	3.979538686	5.690785296	3.020157827	4.496405539	6.953467553	7.86725939	4.282279151	4.096238052	6.34435538	3.775048651	6.565521148	8.354872035	6.297864405	3.039810655	3.50629409	4.946949582	6.409223878	6.95347621	5.294162536	6.833247993	10.96275966	8.180267764	9.03952201	8.433821766	9.457726137	5.896969443	6.835493113	3.473074165	4.504684017	2.133421591	3.832197715	4.276664612	5.562573822	4.841660231	2.309475191	5.520985447	6.356751705	5.558039718	5.837767113	2.268216091	5.175376291	3.808311182	4.462825145	3.577209865	8.061697612	6.565670067	6.418706446	3.760801639	4.231485389	2.94603101	8.596089174	9.621404769	7.637544392	6.632952408	4.427320446	5.766668115	6.601827675	9.020352666	8.750922362	5.71795525	2.242506688	2.501850426	5.061095765	4.958493966	5.6450834	5.86333272	6.749060158	5.311365079	4.365218239	8.94976351	3.443257579	2.136866493	5.46563488	5.14267204	3.86983866	3.829155783	5.473497522	5.05331505	3.052325205	5.569858719	5.188753832	5.032833971	2.142763986	7.315711256	5.418683688	4.281542016	5.324664225	5.974058452	9.009318668	8.327452953	3.013434993	3.195259299	7.453305846	7.605543247	4.325887642	8.823785728	4.745250631	8.493911056	3.001397812	7.674576699	1.976133118	6.343140001	6.147433463	2.198847054	3.720228908	3.535278596	3.057289744	3.406921917	4.461872129	6.325215279	4.605206427	4.752282058	8.134379125	4.761884795	4.946799441	4.795559971	2.57111956	6.20328144	6.945346299	7.254580974	8.154164986	5.026810483	5.227617016	7.297438702	6.581056727	5.925040802	2.919170568	5.806677538	3.979850931	5.665288368	3.421498176	5.933243048	3.166575897	4.11714785	8.573740937	3.496291108	3.772063072	3.255697302	6.570355168	7.587973481	2.132673581	5.644314311	3.000014416	4.814032124	7.033291421	6.927327345	7.531207142	6.283440965	4.770267801	4.042809495	5.961860775	4.748831205	6.059519857	3.502954521	2.155938306	3.238133608	8.287247661	3.17526228	4.803222368	3.425756795	6.915410351	4.678295192	5.429206433	3.193170376	4.147471552	3.530745004	4.164311333	8.273102038	4.334779202	7.139613641	3.192984346	2.810816769	2.993073305	4.243730616	2.867059308	4.546271843	7.590623985	2.870077299	3.308354082	5.879247945	1.695373814	3.165986879	8.312406224	2.478805597	3.863081176	3.872653945	1.686194407	6.384558519	2.178908818	2.552050631	3.110579588	9.265627962	4.552299312	8.33977017	5.340020601	7.491294188	2.797039422	3.730032453	3.051406874	3.438915569	7.394249837	7.722928619	4.79890709	5.704499027	4.103273846	6.24736963	3.870665701	4.294492443	3.830408357	1.856634507	4.183874361	5.863359401	7.029577463	7.100258521	2.616233456	9.470133079	3.327208209	4.393111486	5.080987564	4.988434987	2.667503619	7.56436037	3.69676126	3.771950011	2.246221408	6.175221887	1.752477133	4.995341518	5.070526285	7.29823056	4.409675483	3.03941162	4.493528003	5.05567103	5.738659287	2.808640032	2.022722693	3.64476454	8.220737877	7.1221126	7.783060494	5.68948969	4.377149331	6.162303623	5.698324606	4.31907816	7.142580685	4.496217005	2.824865778	3.261815442	2.290070307	3.726781912	8.875894548	6.151190805	1.527055869	3.438524339	2.529390016	2.693226206	3.150107339	3.239371287	1.178825987	5.141134546	5.861731726	7.18507723	3.112742162	9.391605886	6.872495868	8.894449013	5.821627897	8.262823154	2.445897812	3.422424687	6.453974147	4.876391495	8.681407454	3.325903296	3.294800427	3.218816594	3.158750684	5.649598556	3.01075315	7.760838434	5.097990564	4.208566013	1.782742275	3.191861796	5.886818036	5.31913654	6.303646444	6.178315955	4.346722591	5.76260484	5.943410546	4.494220916	6.714545586	6.639396547	3.220216825	7.900743488	7.644696932	6.88681183	6.564577419	4.289099935	4.212958645	2.596970754	5.727012814	3.633517735	2.157216198	6.359541591	5.072555262	7.685974088	7.605058615	7.923271682	5.405472935	2.908809041	5.475289192	6.229512583	5.789720623	5.558867118	7.345142903	4.929253122	7.120633483	3.716090046	2.904595215	4.305694209	3.641456593	4.355657338	2.494100851	4.979608561	4.946541849	5.034619442	3.304677343	2.748162994	5.216712741	6.383497763	3.826130401	6.35531782	9.439952315	2.555816793	6.590875382	7.165919817	3.269909816	7.475201418	3.278962164	1.938128586	5.129068877	2.015140575	5.978678998	7.163907686	7.932580518	6.89545017	4.047551524	7.970520153	6.520844908	2.513240957	5.169203002	6.117112094	5.09703371	6.62117089	6.217590113	7.532092222	6.164035781	2.747575578	2.449840968	2.422127088	6.072650214	2.100507259	3.757308327	3.09560915	4.951419138	2.962121788	6.858162432	3.747568505	7.201354298	7.732443204	5.126231697	8.52117493	7.412320685	8.285814941	6.567775429	4.179704758	8.273856021	5.28835435	2.768234774	6.204341017	4.960709873	4.928853177	4.828677467	2.409096957	4.66720062	2.780463848	5.598198531	8.679894673	4.858816124	5.403867163	6.00632269	6.908189761	2.266059865	3.356737471	4.985314164	7.91553841	2.194060441	6.943487691	4.043126509	2.050638106	4.458887916	5.922587364	8.217367117	5.467049308	5.800371808	7.040570903	7.727790445	6.131368441	5.845454735	4.975925828	6.572531719	7.024632974	5.295415596	5.584345327	4.581750605	7.329388858	7.797437348	7.876372068	7.15214114	5.595384816	4.484953821	3.763629882	5.325438669	3.944248931	3.060367237	8.73005942	3.98957588	1.965187725	2.290833309	2.29023803	10.42481351	6.092629864	6.161639652	7.24558788	5.004262923	3.277044972	5.47842048	5.938101227	7.578088665	2.602966888	3.449671569	6.911981416	4.627896705	2.368543696	4.38134772	2.704519023	5.559224944	5.667453962	6.603657316	6.430584742	2.283669492	4.411389665	5.85546149	3.514269754	3.568044954	4.296411501	2.150920189	3.618346163	4.673075757	4.40286275	4.878638267	6.063946876	2.260735559	4.758531107	5.327241481	2.7166267	6.487570201	2.592899665	5.475680929	9.298676116	2.639054966	6.170467997	4.689736454	7.1901928	3.880350552	7.373027678	5.700737385	2.294643578	4.000655036	2.915909361	6.387352337	6.301877248	4.112417141	6.440107094	5.340360378	5.613255302	5.252660971	4.577392674	2.430845196	6.490602394	4.384495691	4.273599982	6.572397184	5.910374738	6.75052402	1.615812132	4.094730787	3.631736779	3.655039438	7.476827651	7.944714002	6.777214873	1.848511299	2.802122729	2.585067742	2.363118027	4.584612567	6.261782726	6.650112335	6.098469038	4.80772268	7.780676152	3.377991227	5.722625486	7.587271649	4.979587254	5.470776066	7.204499698	6.695177546	3.417858891	2.702086727	7.20462783	6.604845099	4.498391504	4.530917985	3.919246131	4.384318507	6.845680146	6.181566994	2.143181665	5.317194162	7.478439702	7.950658887	3.69499743	5.100627894	3.175787937	4.571857428	4.236660599	7.725601184	5.192316706	3.622475036	5.378184449	5.566355395	3.918947708	5.74781176	5.869718993	5.774198741	5.520932162	2.686241035	5.520460109	9.525321652	6.508925831	2.312984428	4.727077141	2.142365642	5.993605705	5.85059228	2.60752477	6.816004203	6.226991419	6.062349663	4.355463184	3.444295432	4.127089797	5.189777347	4.950177037	6.307467833	4.381494809	1.860910199	3.67934757	1.717647491	2.42253042	6.321147974	3.667824259	1.575562368	6.333496929	4.672582993	2.879927796	3.947241495	2.809156623	2.163997531	3.08131438	10.7644767	6.842258233	2.40725693	1.761333882	3.476816344	5.854436732	3.816001083	7.46331451	3.501578318	3.299007118	3.766953934	3.426543163	4.161652057	5.621588904	3.675256527	6.555491808	6.399734954	4.859837686	4.328176646	8.29187339	2.136980401	5.98372143	2.962889372	2.620962794	8.030802652	5.642195511	5.618528683	7.870606284	3.069822283	4.866401851	3.701478433	4.077380499	1.599122096	4.555728046	4.273306709	7.704578549	1.257439612	7.44753701	3.845409541	4.119809569	2.65382901	5.835195691	1.903632087	5.43571654	2.147559157	1.960974082	2.269828615	3.806065343	6.635411214	5.406499683	2.021380565	1.960868753	1.941908009	5.26723516	3.087390187	5.769600286	2.150842661	5.551785993	8.127339174	1.474461918	6.133772277	4.663109597	4.3018091	2.648587199	7.003106662	7.573767132	6.916572357	2.538177192	4.78064846	6.749313799	6.53158311	3.380076271	7.291545932	3.562986802	8.615734324	3.1749433	2.510743775	3.743916887	4.198652421	6.202405072	3.651641925	2.488581203	4.13098793	6.815310605	6.90517094	2.822455617	3.285631766	5.153995771	2.159514861	3.569777887	3.483947505	3.912478737	3.377200311	2.245748	8.226036006	4.758495487	5.99244705	5.06651567	2.09124936	6.891292342	3.213031511	2.023429072	5.882155988	6.02650809	8.312691581	6.257600672	8.10595228	3.938430216	10.93540034	2.632950065	1.946126826	5.679756997	5.756687324	5.324629015	3.477510416	7.055729549	3.265641127	4.64460479	5.974987562	7.708052316	4.592856058	2.096680998	4.909819249	5.949002429	1.623018662	6.910753257	4.257676258	5.48664378	4.093632421	6.025397271	6.74440238	2.560606542	5.429976559	7.232628187	3.556328523	6.905498867	1.650238639	5.752840916	2.327118354	3.545359838	7.479043633	3.201770324	3.929364904	3.79683963	2.18683038	4.745358746	4.993455307	6.145024306	4.214246747	2.251204042	3.014071781	2.268288394	4.954871176	2.637036152	2.714422769	2.181275449	3.019780346	2.832071984	2.190254207	2.833371563	5.968704131	6.629723633	5.407930883	6.343901338	6.637707196	2.251526072	8.254367816	3.769390615	3.215967287	2.290108427	5.890363689	2.979634184	7.386312983	4.968956384	2.255930341	2.3068371	4.307835461	5.057870338	2.820734971	7.400809788	7.223806764	5.230920002	1.749173998	3.37982052	4.821694689	8.533824235	6.455557027	7.597826991	1.900416816	1.196997357	5.28853227	1.376337714	2.036432006	5.164977501	3.356410445	3.266407725	2.370008496	3.24872859	5.721501324	7.399961761	6.480735914	7.25777544	2.731290309	5.864591335	3.049434361	3.167400877	3.242999575	3.025185521	6.011009183	4.71016198	3.314114137	4.363310984	3.421582734	4.992136606	2.703896615	4.304365074	4.904369912	5.453667309	6.068767601	5.878782978	2.350729505	5.859531222	8.177158129	5.697898992	3.100228658	5.752029762	2.625333578	8.501379224	1.913531114	2.636472742	1.732075556	2.705459011	1.792123041	8.876166753	6.443222226	4.597060394	4.25022915	3.20158299	5.332311071	3.149552255	1.659627723	2.370156025	5.232379786	5.657007282	3.693282786	2.340102651	6.073379273	3.24120974	3.563941947	8.788346533	8.49931966	1.815476689	4.071525854	6.248433256	2.656131088	4.519498106	2.156779274	4.961429171	11.05280631	1.72961168	4.366675972	2.1314994	5.089458374	4.523469131	5.261602781	3.417340458	6.464417416	2.429585544	3.055923836	5.002613766	4.148979319	7.061806946	2.016606988	4.670028885	5.439647846	3.290185304	1.955921597	2.000954752	2.397940607	3.289288232	3.295184343	1.984122154	1.817486948	2.332483062	3.243556111	6.376281948	1.986855863	5.911676805	9.803685862	6.157620311	4.107032992	8.481408158	5.268017484	8.128322001	2.453030066	3.847318829	2.060811197	1.870673277	5.489047172	2.558866986	4.459222588	3.831414583	2.338113518	5.890821374	10.14498935	2.586856937	2.66102818	8.495152891	1.435353452	1.779781048	2.151176565	4.956342257	6.311250416	1.510623555	5.531647291	2.312500672	3.839916882	4.795615325	2.181962226	4.226167276	5.619768237	5.786071074	6.263129658	2.630688975	6.001394486	5.770507696	6.937686506	8.684541111	4.180244561	4.46476172	6.577702861	1.756414593	7.36185619	2.104987816	4.810586526	7.802576989	8.69488476	1.534679167	4.014996219	2.867146563	2.131597871	5.787394221	5.048869	3.507533648	6.745471679	4.061934133	7.251836032	7.132363088	5.728131862	3.936464033	1.968388232	1.713574301	9.351499786	2.075271337	3.987514582	4.441154034	4.246461907	4.017174684	7.06098887	4.725363385	3.369515062	1.270494941	5.22737085	2.59289751	4.037671546	3.636259302	5.026392684	5.868772304	6.025669391	6.139925937	2.665549213	3.133887778	3.551898173	7.277372481	5.218043455	3.459311642	2.298140675	6.645576352	5.126275211	3.444709115	6.396693799	7.042625639	3.625685421	3.262127817	7.180369583	5.474723402	3.985808659	3.446216549	2.937643118	7.406979855	7.689813993	6.461169378	6.502527045	5.511377155	7.649239176	4.777600415	6.944028327	7.01247913	3.420833577	2.112371229	2.33792603	2.024986676	2.13043933	4.646953694	6.632017003	2.583655277	2.163703381	3.982365577	3.715479176	5.441914298	2.22719388	6.548601254	5.981327204	5.670551844	3.765662982	2.755976299	4.47708131	3.05776054	3.761492373	6.210036343	5.046826265	3.977464849	5.351824347	5.166724721	3.344968608	3.769010118	3.539285525	7.291228184	2.535748018	8.54916818	7.681386724	5.673445727	6.901594417	7.051834457	4.213796753	5.379390535	6.257476753	4.022837295	7.457743968	6.367189098	7.809215771	3.953999745	4.466877881	5.239610174	8.243401948	8.242696107	4.276448515	1.882153948	2.231127796	5.884330243	5.483334082	7.442965441	3.593900816	3.865812022	6.373700138	8.467059833	6.711071662	5.208543624	10.21795154	4.730124564	7.031873708	4.789896991	8.51858744	2.113027714	5.607888533	6.737088473	6.165603203	3.92986241	6.5730943	6.553118385	6.847188624	6.367554835	7.830600254	8.680193102	9.540358495	2.831491647	6.536510575	8.655412538	6.784892712	3.999021275	7.737787246	4.92780149	7.459338193	6.211449934	7.98640785	5.724348307	1.486770197	5.854301187	2.68474031	2.777147831	2.527861749	5.899189774	4.61159204	4.665884876	5.59466899	6.242400847	7.048853217	6.260824765	7.426189626	7.348413156	6.016637585	4.464888688	4.980240035	2.921129474	1.922559208	2.059348029	6.445707904	3.895687115	3.234160127	3.030960391	5.804745698	6.124185612	2.067237431	3.20173292	3.309266356	2.710412967	3.757321556	1.677505126	3.979807825	2.313711307	3.141177866	3.435201889	4.444608902	2.825221924	5.403677998	4.775806717	1.921773946	4.535874697	2.933988896	2.993884494	2.823973866	3.791026615	1.497614113	2.800701895	5.989941669	6.918763266	4.432532518	1.440936153	2.765808121	4.258951031	2.038274121	2.448708327	2.460674122	4.324330286	5.178067786	9.151448095	5.551684629	7.074650501	6.080781575	6.325962333	3.517340891	7.561849953	3.515810667	7.985309591	8.658927998	8.929528847	2.102874473	6.342220873	2.821639683	7.785440613	2.52691911	4.211902178	5.742748299	8.436482079	4.42912585	3.627996443	2.371976199	4.268411421	6.08583583	5.868476711	3.546683596	4.17121758	4.779516074	3.065963857	7.110639006	7.671023401	2.529897513	3.27046226	4.779638507	3.768560274	2.848556052	5.197309502	3.362819734	5.802995455	7.049592962	5.878746454	7.363285194	5.977138656	6.398050292	3.718462297	6.654338512	5.427789758	4.533324944	3.822236313	3.78979223	3.973488033	6.104940516	7.833826879	6.410584056	5.389849655	6.534309078	5.888620815	3.558915772	2.161579245	2.430050225	2.406499642	4.652757764	1.931602006	5.102784419	7.453989237	3.661967165	4.776607491	3.81407483	3.28769796	3.81411935	3.379854764	8.285172479	4.590810741	4.073456538	4.479240094	7.39869251	4.189935989	6.632184802	1.268157955	6.434785035	5.511061306	8.320335495	6.215905502	4.3858025	6.372738721	3.801223288	2.846339618	7.394773198	5.814305791	6.444235276	6.904408537	4.712901964	5.622250408	6.857835815	5.871533673	3.200865309	5.288089996	6.125411169	4.008106452	7.445647865	6.155552521	5.315791598	5.289286166	6.007408199	4.81180664	5.656992879	5.043495003	5.915716872	3.69275659	9.118569509	7.623834033	4.789285349	1.206340101	6.743366967	6.4770067	4.257249681	5.63845214	2.917743067	4.94673836	3.127821241	3.80131778	3.916142156	2.963291343	4.913082627	4.159917389	8.910392613	2.561822652	7.01903045	2.384182814	7.380141615	1.877414725	3.169572629	5.435841151	5.244758322	2.829486724	8.034522657	6.823401219	2.037951057	5.707309329	7.413440514	6.995131638	5.047135731	5.03661782	5.529583854	4.787059708	5.529550909	2.315112481	5.723725325	7.237591774	6.055053439	2.829590655	4.359973681	1.650567784	4.511080413	4.691970988	4.15893119	5.926831392	5.29899413	8.02073574	5.039355035	6.064042198	4.199178189	3.720259922	5.213888099	6.399246773	5.105304074	5.223189773	1.901144805	3.317666073	3.357423135	2.623179751	1.722664437	7.312932532	3.827407756	5.132338401	3.440171927	5.073224287	4.111319909	3.777896711	2.228045486	3.453461641	2.751582901	5.72399952	2.386475444	3.972201411	7.470101802	4.616622495	2.000010178	6.265362638	5.957394984	5.268152701	3.243139472	6.624810778	5.891707738	7.54791148	3.441644079	7.345416468	1.323878219	5.811297325	2.806464949	3.979873959	2.015638308	4.906347754	2.131507764	3.837437957	6.724793911	4.836252926	8.634523954	5.122502178	2.623133317	7.321541791	2.083916111	7.726300314	4.425013449	6.136381585	3.375008555	2.793531923	2.719445128	2.864821373	2.264044299	3.369228344	2.063563384	5.878471258	4.609348408	2.261265386	2.354791246	2.116153657	1.84456625	5.699899079	3.346742985	2.285771173	2.133944252	7.089632896	7.226528372	5.217025311	1.862661105	7.621626426	9.368707934	1.966954257	3.094167141	6.818257824	6.298897366	6.913225706	9.07199768	3.614713306	7.541944862	3.498245951	2.696789363	10.66814246	10.67054774	4.413888954	3.873079291	6.057475365	1.801956447	1.706612419	5.465662703	1.938476352	5.964759947	4.680543482	5.07737565	4.74758079	2.693667082	2.018676458	3.749646204	5.721900649	6.369348842	6.670074902	2.573268906	7.222999362	6.727534706	6.039746845	3.979280843	6.367012369	6.618344987	4.659267902	4.924726049	7.856872928	4.407462278	2.526944901	3.005428477	2.261914148	2.135455776	3.018128115	3.324204646	4.607152209	6.607241396	1.935180295	4.922387005	3.242751538	6.995866741	5.164448063	6.873179274	4.766175312	2.451784275	7.862396254	3.296271082	7.042870267	2.239610644	8.435209251	4.831283578	6.247340455	9.076055659	4.584040529	5.761716257	7.849397519	4.866658966	7.397929974	7.569437478	2.125518913	3.458261639	8.559511147	9.262193918	9.33732335	5.649444442	6.050355587	5.531325227	2.850226959	3.819581632	2.827360887	6.587807534	3.25607036	5.139499725	4.400235404	6.547878971	7.747229484	3.490640153	5.620175339	8.134907707	6.778918868	7.333303853	3.049964918	4.78173735	4.50780577	2.676530366	5.27153986	9.279285101	5.280160853	7.639917313	9.108799944	6.236479653	5.906057597	6.379163327	3.160746188	5.646443	2.618875955	4.0928751	6.452713387	5.160898073	3.397665609	3.937983278	3.916167221	4.167389022	2.698318708	2.247063849	6.31515315	4.154328198	10.0897411	5.427981312	8.704155486	6.980132832	7.754266793	8.300400082	4.871185894	8.78988113	7.300335772	2.476987286	8.393668282	6.123097859	8.363437854	2.017987339	1.452998951	2.023178542	5.2440937	4.956040731	3.526702346	2.263896986	2.025955848	3.134880319	4.274455616	3.535199707	2.826935459	1.977092002	5.337438803	7.505097781	3.6215648	3.161191944	3.171808448	3.494209379	2.517265532	3.621622504	1.481457684	6.165708485	3.97062291	3.784907331	2.845637079	3.302449037	2.71132967	3.65685327	3.164305637	5.59404718	2.984777145	3.753451433	3.731997708	1.828659398	3.600829054	1.383579555	2.419844961	7.466461811	4.489335065	7.291352929	1.379872859	4.674724569	3.945308732	3.158324484	4.403104878	7.121031371	4.575217202	4.020259427	3.468183009	7.021267361	5.635731657	3.916318196	3.074067443	5.875435771	2.159511136	3.357357984	2.737074004	6.899593373	6.972284684	7.118925971	5.737652018	7.649346561	1.711443672	1.851471887	7.246199564	6.479086273	1.346131093	2.66499407	4.911999467	1.009110082	8.141769122	3.996996058	5.387458915	3.929268526	2.773018401	2.658555267	7.100908164	7.740029678	8.246813327	3.673870357	9.301309573	4.128434203	3.531890836	9.935035867	8.049577712	7.217737433	4.171813042	2.074488659	10.44764124	4.606203697	9.515967101	9.006443963	9.104455793	7.509537737	6.460599333	5.167955677	3.757081894	8.398315523	6.16119523	4.330109364	3.137830195	1.099920186	2.453655803	2.979327707	2.498197854	2.66672691	3.300426208	3.463033545	5.880979052	1.424473131	4.712722	2.948239645	1.843924348	4.967264515	2.39237624	4.13009177	2.798016117	3.820277734	3.221512978	6.865737861	2.451998585	1.623890772	7.912569556	3.11450203	3.437504002	5.005795583	5.568931639	5.856926802	3.780260639	2.390588471	2.6000796	4.892864428	5.794227918	7.780501302	7.988151584	6.582483977	7.099760239	8.214989252	8.574833157	4.915825712	6.565090955	7.346058087	6.516091676	7.180455903	7.082726167	7.668272663	8.978875283	3.979891481	3.707832981	7.192859805	6.90209544	2.467825821	5.472797325	6.792437981	6.376837354	3.036240149	6.466517165	1.263202076	2.395711053	2.711631435	3.034178928	2.716433852	1.600427274	2.29678402	1.816555561	2.344107086	3.173013468	3.298571304	2.677067521	2.918228857	4.70330518	2.219083716	2.152016664	7.97290111	6.467694047	2.161042765	9.747628988	6.794707751	6.318318033	2.891885917	3.333124536	9.18576804	5.281329751	5.373524563	5.759890125	3.589353245	3.276239659	3.199891059	5.453478681	6.059216838	6.690159961	4.390608268	8.389168102	5.510220997	2.149032261	5.481697317	8.143322178	1.624974103	8.31550092	5.701780518	3.520855256	2.210309071	5.859715257	4.068901515	7.124999589	2.861356584	4.850276899	4.807021832	3.908916671	2.72888604	0.955231182	3.546244321	2.684737079	3.338945984	3.646270368	1.434242256	2.607274305	1.908409151	4.426272387	2.753984342	3.14296972	3.125549291	4.851807227	4.465935368	7.961834287	3.320754053	2.240076005	2.706579594	2.010662026	2.816095375	2.580194521	8.828957586	3.626724031	1.731485144	3.834905497	4.505017753	3.122569139	3.736366121	4.327147424	2.409906606	2.560104493	2.79071559	3.310954137	4.874265525	6.651504886	3.181933456	4.592809358	3.399202454	2.930659328	3.526248639	4.368698347	3.361076313	2.478455072	3.235589203	5.752567317	6.448874634	7.300278574	7.801619884	6.811155717	7.597128756	4.10207533	5.367040075	7.353336329	2.186143736	2.903880702	2.854888078	2.747663882	4.991787546	5.210151988	2.223620896	3.043830407	4.542215644	5.007454123	3.793968277	7.595447613	4.201138633	2.070691501	5.946548886	6.273272426	5.582137444	4.72172878	6.844619205	3.176261017	3.304516607	2.74168379	4.760598361	6.325805427	7.998773158	2.202330146	5.177862117	6.933613654	6.137874918	4.366932938	2.684755914	5.37063938	5.503030994	3.105339812	4.431607298	2.733809107	3.946127205	4.855759623	3.313929931	3.767817555	3.486025477	4.029775677	4.763653764	4.123840236	4.010599108	2.039919077	5.122753936	6.532620622	3.587212995	3.421413098	7.337033466	4.100683389	5.231020062	7.992871907	3.422294187	5.677803331	5.766002202	3.898979502	6.378807561	6.261435764	6.465378639	2.587886	3.173053894	4.687565701	2.19896812	3.474824975	2.123920336	7.053239856	4.278005185	2.904484356	3.799060668	6.299850949	7.730040173	2.3074161	8.422992719	6.499577374	5.344693334	3.892341199	5.953154527	2.936094809	6.464833052	7.20305527	3.727046338	4.108723119	7.574209719	6.334636749	6.527791573	6.295564919	9.013981952	4.939038748	4.631413586	6.850440653	6.297482534	6.352025082	8.101592344	3.937083519	3.686046314	3.202734841	3.023370438	2.089629947	2.373949317	5.231386513	2.865963788	2.270166339	5.960471509	4.65595953	2.625543687	3.58375838	8.639198766	1.92984575	4.915858668	7.210126281	1.662352406	3.499939502	2.600212323	1.886033206	5.616082861	2.024642003	6.536064224	3.496556928	2.12024815	4.464937438	6.83849935	4.455633924	3.800119129	5.506179385	2.952313541	8.203309082	2.869363759	3.524308988	6.253196368	6.623880296	3.152302375	6.251993512	4.811087591	7.955870426	4.604256732	4.212870292	6.471129213	3.887976844	2.909028969	6.179082363	4.952704517	5.088469617	4.397734489	5.283501178	5.354230933	3.549003233	3.927264769	6.799844241	7.259380194	5.35766709	8.75332896	7.691528892	9.293409491	4.132499964	4.00283503	4.838875272	2.865742911	3.942989182	2.702394536	6.433078712	2.913468141	2.479144353	1.962645034	5.09555728	3.94090553	2.810129918	3.379642803	2.401560786	3.720772767	4.162890327	2.736487811	2.078847989	2.886081736	8.646496211	2.409209962	3.805673203	4.756311874	6.121063421	7.129286436	7.276878326	5.385555182	5.192494882	3.776249126	8.031947286	6.743053162	7.005525404	1.635268053	3.37018702	2.262524785	2.733457367	1.987153047	2.728390025	4.496554197	2.404199853	6.582391607	1.89912459	1.309048823	1.836213078	2.010898146	1.79140795	9.061271312	3.919933951	4.641739069	9.511380479	1.415867309	3.664975825	2.787268293	1.773522229	1.614246411	1.969100613	1.92249485	3.983599356	4.313941372	2.371728078	6.634254818	2.804711423	3.581162483	8.179869922	6.121451522	3.81547284	3.860619626	2.767026007	6.116472432	4.760759978	1.557395273	4.629074489	3.388043194	1.780830756	2.150987571	4.483896961	7.147156243	5.4507916	3.457019492	4.389572499	2.578464573	5.468407225	9.526991477	3.026569303	7.991045714	7.5326996	6.810734701	7.381489167	2.311291954	3.26653808	6.020267178	3.959924082	2.48385701	2.165629242	3.716297126	4.894047065	4.51088665	2.450898192	9.304483145	6.699272461	10.23075824	1.703803082	5.335008008	4.731568597	2.009867933	2.698528988	5.660728921	4.747524675	9.088241609	2.795570301	7.300705372	7.290975683	6.646946389	3.400048984	1.505823866	5.337196008	4.990964173	6.422372286	2.662348954	2.059277088	2.176869659	3.940207295	4.608048913	3.250485797	6.016700601	4.16611825	4.430153581	3.016740009	8.074311787	3.681165386	6.198087804	6.820018304	8.223239155	1.98429264	1.691133253	6.288841051	7.905076636	4.386443859	7.960448491	6.154613419	5.652296928	7.36342953	4.324725819	5.0534863	6.519506636	6.179045569	3.218795911	4.218595983	7.156941903	3.329468719	2.629338512	2.573726661	1.660916412	3.937092716	6.078940241	1.789296732	3.685117656	3.685814144	4.126135042	2.066015036	7.136973535	5.415137398	6.276778665	6.310750674	7.158671789	4.170726832	5.869700501	5.538089921	5.138844711	5.594120981	5.796480213	2.738835439	6.340870787	4.208145452	2.681081223	7.022658101	7.462442992	6.679506926	2.388758331	4.602018088	3.553826873	4.544603051	5.905638132	4.190685586	6.452699294	4.880715491	3.191402342	1.798450235	1.893794747	4.703596617	4.981655505	2.715650822	5.913183211	5.570696587	2.85336583	3.704317559	4.328414292	4.236786075	3.589508275	3.405395256	3.526497872	4.426380736	5.825449068	6.887867656	7.651295355	6.295277488	2.625085247	8.400781126	3.025561634	4.47424137	6.159808382	6.795991661	5.343149552	4.635328239	5.102725686	4.603098042	4.577155767	5.699562118	3.741849422	6.063186916	5.755654418	7.377848117	6.14257668	3.843089683	2.007758458	2.859553822	1.763764779	1.895702608	2.984403095	2.684653581	1.505949508	2.772471539	1.705059855	2.919433265	1.634194974	3.364006039	1.271086288	3.112442986	2.02557238	2.485190423	4.904111597	1.712840196	9.182075863	5.111179416	4.840348924	7.92975137	4.936482685	7.445640107	4.532625262	5.158825505	6.870204805	8.068207899	9.490709851	9.523447289	6.418135577	8.955752286	8.471469511	3.288253055	5.958602016	7.051749417	2.594950529	1.98210855	8.736779364	2.997300689	3.156533501	6.877831737	4.221667539	2.577392418	5.684834019	3.522557718	6.342199896	1.066001393	7.068889629	10.71836231	3.833782805	3.362724337	2.27792241	2.765148808	2.795171752	1.676637347	7.274528738	5.395859821	7.146554938	5.630591613	3.831140004	7.422218287	4.315524434	5.009240198	4.063664451	5.77004587	6.932686723	2.424424466	3.505777091	3.098732006	7.480834127	3.825575354	9.45709202	8.040522733	4.811431329	4.330186401	4.03148432	6.792682502	3.026732827	7.225941666	7.803430445	6.461882686	6.759241665	1.894280343	5.817074865	4.396966255	4.921208663	2.907990894	5.37170284	5.178124754	4.714160348	6.156615131	7.219322718	6.509889747	5.471642216	3.166825098	2.299932068	3.011518029	3.252486325	6.454616745	3.277666208	4.688086461	6.28301889	2.916725679	4.877073426	5.260131879	3.271710705	4.612011809	5.992199531	1.094693896	5.220315941	5.619243517	6.606319649	2.100457531	4.073102201	3.259591292	5.673425906	5.076040959	9.028043542	4.262243352	8.200100245	8.67147115	4.002983759	5.127785543	8.60124048	2.25886059	2.37517715	4.435299895	6.005258174	4.87146201	3.468212978	5.117137103	5.683579682	5.656791075	6.802533493	3.892882696	2.582424143	6.150052913	6.54370911	3.096374377	6.958481785	5.804333145	1.159057425	5.080063934	4.689980845	5.598601385	2.017484208	2.460563213	2.072698033	3.896566991	2.177697935	2.515586269	2.416164651	3.887930568	3.249141229	2.735886112	3.423083338	2.320904995	1.705433683	5.098035827	2.783543137	4.506474271	2.578884974	3.325558864	8.283569106	2.310105237	5.837329283	4.726895194	4.186954217	6.687509167	9.390903899	6.079156512	1.873050413	8.244246748	2.584119348	5.127212249	5.032220138	5.452166335	4.05875869	2.925681131	6.624441225	6.361338473	4.399873733	5.923576616	6.191683299	2.983419256	3.729020181	3.444372818	5.749102673	2.968253349	2.024769736	4.066227661	5.901666412	8.973597782	7.31453673	2.038964183	7.151944992	3.654931642	5.423751464	5.579525397	3.336706843	4.618626446	7.248314304	2.766136656	6.025806243	1.90978738	7.572184408	3.235465386	6.589280619	3.516912092	3.728877726	4.367695456	2.872199234	7.861514458	9.289680789	9.885854449	10.37916704	9.170444739	3.257356738	5.460843733	4.01227156	6.143886516	4.553818682	6.142248955	4.710977289	1.838749027	2.071269559	2.222240398	5.454053705	6.728447909	5.961267028	3.290255931	3.597727047	3.078375114	2.45585103	6.948191751	5.718740424	4.011001241	5.998271687	6.84724151	4.049711184	8.629802213	2.997209099	7.535272252	3.860232441	1.44807165	4.003456614	2.291270301	3.555644393	4.611903086	6.215227817	8.02610049	2.327239315	3.225709221	1.547419229	2.856510627	2.568656077	1.698435054	3.49327227	5.424776743	5.403646458	4.556834318	2.121201841	2.499162186	3.69963901	4.497642655	9.349374043	8.569415115	4.456163	6.323046299	7.214692343	4.114974493	5.8409515	5.79215243	7.61326273	3.080564672	2.558700358	6.017937291	4.096179184	6.117868632	6.579814193	4.480931864	9.985529092	5.312951465	5.410839513	5.161659425	7.329745023	4.401199462	8.405236477	6.995075603	8.057916518	7.220121132	8.755778487	6.814172268	8.201163197	2.966091093	6.838397433	4.376113406	6.471737201	8.188987332	3.830661769	3.693263899	3.07485417	3.113107101	5.74042482	8.576564865	6.871318668	6.286260115	8.923667165	7.635160744	8.652747798	9.524781717	8.099887722	7.816607258	7.939664609	6.449486723	7.438417842	4.095579618	6.717468087	7.671839237	8.609155847	8.556548534	8.958170682	7.463591024	6.675065361	8.850997695	8.175554944	7.654080031	5.912382596	8.709180188	8.390205809	8.441788198	6.689363568	5.352296466	7.597887445	7.600190299	7.859063132	7.362896424	8.940840724	7.028442181	7.20646142	7.671962188	6.945641801	7.548791081	9.045068186	9.423945478	7.675480576	5.005952243	2.235636555	8.819027089	8.567157831	2.441542589	9.031799083	7.758829322	2.45693935	6.833892912	6.014028151	5.5023832	2.537757894	7.684216015	1.628389281	2.774738122	2.65157588	5.571357792	9.957833805	6.129238795	4.785666059	4.420016884	4.127006576	1.363898833	7.911898384	6.639779232	7.614637234	7.43714195	5.777854413	4.945175254	3.849527817	3.181357755	5.169199002	3.333631712	7.382519134	4.4398287	3.239866028	2.856555762	2.55212001	4.661184046	5.695458023	5.791607425	4.742605566	6.769600112	5.534629088	2.717485873	3.25038199	3.85508903	5.570529601	8.157350846	10.26939485	4.552155041	5.840770879	6.193065604	6.514734921	1.44367428	7.74216271	6.706282239	6.52282081	3.971390171	2.708448132	5.750032076	5.781405013	2.76834477	7.349150626	7.352068181	8.227411618	5.66858733	6.137406935	6.755992008	6.278937451	3.76564539	5.589021391	8.182772607	4.172588789	2.270210119	3.00735694	6.773763262	4.929821214	5.59755339	4.342430769	6.601907489	6.083894265	5.338755686	4.520300053	6.475704373	4.147601714	3.104749983	4.537600803	2.63785307	4.136728832	4.79955466	7.418457806	3.351937176	3.532047479	9.325709114	2.3954248	2.819989092	7.979958117	1.085063355	3.956932542	4.888110279	2.895462107	3.08918933	2.662972915	3.030678487	2.089175552	2.771790867	4.818941813	6.910689298	1.965800418	7.998020051	7.51778539	4.582005917	2.933280433	4.817884676	6.120885845	2.642599967	0.604351816	8.329007185	8.419180367	5.212518083	2.640960206	7.265447085	5.119788113	9.079500879	6.513481737	2.06494844	3.576857786	4.856916901	2.228679879	6.174359383	2.449907023	4.753847893	6.811487166	6.118992517	6.44379897	5.593302366	4.152263945	5.372588188	6.724018322	4.651412441	4.021995406	4.619252958	3.309485718	5.071778082	9.100864546	9.724341411	7.100753602	3.208281329	1.657643762	1.801934857	6.154691868	7.304097935	3.01284531	3.022163559	3.562555986	2.182414731	5.603307997	5.291960923	4.015795349	8.395723185	1.308676281	6.183839287	9.693531608	2.898410187	8.035588716	2.299793928	4.139775494	2.884491811	2.070907475	4.031625983	3.04904358	1.662551614	3.025434518	3.447928848	2.886903675	2.219274623	2.504824442	2.878825771	4.459515643	8.514832603	6.628007677	5.333031986	3.976845094	3.304976166	1.953694914	6.388041716	1.991822391	1.421269831	7.068445621	4.324358252	2.937992891	6.58569438	6.99386173	1.834295579	5.51658534	2.549731625	2.98682501	4.256458162	4.109536665	4.736858475	2.706780712	2.456008511	2.982366994	3.786487114	1.582865963	5.852339794	7.079352618	10.1164526	7.860771224	5.026975259	7.364613512	1.323580769	7.98272955	5.174229888	4.806216449	1.827591341	1.863879819	4.373769534	4.777202053	2.046932354	3.311210796	1.286717357	4.95769607	3.925075361	4.779527264	2.710368157	3.506353146	9.298216524	3.461674234	3.758651506	3.194241778	3.153040688	8.830036857	1.887901988	2.812127698	2.974189607	3.269202992	6.240228636	3.621985122	6.196860592	3.185574082	3.698394334	7.051654889	6.430666163	6.891150422	6.708012774	5.777737455	8.001989144	2.067530218	2.250860985	2.715467723	3.594679883	6.164815481	6.049164207	4.749426316	2.864309649	2.554026007	2.536315058	5.659435573	3.925897654	1.979733788	5.687065942	2.587203648	7.095041515	6.905175318	5.078734746	4.81863708	2.121206965	1.560393142	2.33349179	2.199171872	2.95724036	2.616581628	1.81203708	2.182217059	1.274790848	2.66803042	3.355870707	4.42927152	3.231374152	8.129212092	5.04975753	2.784893557	7.074567015	4.49221801	6.077739302	5.933526661	7.129203271	7.135409911	5.066843142	8.229791309	6.663155299	6.342855243	5.522000529	7.224153013	3.097129484	1.924420206	8.044566875	4.12125401	2.650923422	5.192311183	6.631049264	4.219680334	8.737548144	6.083967442	5.310054848	5.105840522	8.899802301	3.570659811	2.240682297	6.380555338	3.319168096	5.031516914	2.834742473	3.428250761	2.585264205	2.975594754	3.512858931	5.820403148	2.880043793	7.633710574	4.473909472	8.572076769	3.233366892	4.624699378	5.620054837	6.989389071	6.25627763	6.664805408	3.368522445	7.297192959	4.507465582	3.299052182	2.774630415	8.900121005	8.540764825	6.240600144	6.405050272	7.879327834	8.28590261	1.944402547	6.692707357	6.16139259	6.715710627	5.977019104	3.5377798	3.87659047	3.036568666	7.276512585	9.276699362	6.625092737	8.250642624	3.219914745	3.349565744	5.068871334	7.53298878	2.746259495	2.358514302	5.320798529	5.787064854	2.486916281	7.030444829	5.567459211	7.055853475	5.783490557	4.995704508	4.056434684	6.466327753	4.95821507	3.289791741	6.132935496	5.008816152	4.811896062	4.036957339	4.185259594	2.93406482	2.513740878	7.25075087	4.764189965	5.747082517	7.110447082	7.170215985	6.906171878	6.590720148	5.866605225	4.80503663	5.28654021	3.939762064	3.812123085	5.04087224	1.879440302	4.304747786	2.918923735	5.024307073	4.464621868	3.148203979	3.531626282	2.626323838	8.28799334	2.289931817	2.2401709	5.3876884	5.681480118	2.373052534	4.52610461	7.100842076	6.494919477	6.561755761	5.35654591	5.737899619	3.674105286	5.63071959	4.131624851	2.352728874	3.230826638	6.155192938	6.115716455	2.210058825	6.496100993	5.681420224	5.436907525	4.753755363	6.563604597	6.94264186	3.363007821	6.325367969	5.670641348	3.207704488	7.372880168	7.191047898	1.360530218	4.308953642	6.410802233	5.620835961	3.504596474	3.449016139	1.951218935	6.322121168	7.345026443	5.251517983	3.823574358	3.462177048	5.785592971	4.686593696	6.273314545	6.670072264	6.742385058	2.554853239	1.675774782	2.442699737	7.069314526	6.845749159	2.933824393	4.114695404	4.012324475	2.977181308	9.446092128	3.757137303	3.650526651	2.727702449	5.683790867	5.898400225	6.432353275	2.043166652	1.911915678	4.226314636	3.435629588	3.66832695	6.004492544	3.081925624	6.137034196	3.72905336	6.193197498	4.888560418	4.621510812	7.107184365	6.369809323	5.558539902	3.83436632	5.269471602	5.435166852	4.836856981	8.057230157	3.273086731	4.114379721	9.550383744	4.077189358	7.092087359	7.534089623	6.14713521	2.456498581	3.783835764	7.439689674	7.041381596	3.681465035	6.550921339	7.356603153	6.30954558	7.929953121	3.048541519	7.441217688	6.086257814	5.14753929	6.762510801	5.642347713	5.216140006	3.921474799	3.786194379	2.587550521	1.357292591	6.229594118	6.550196452	1.481825166	5.978229408	1.921763298	4.037441985	6.229616223	2.626677692	3.548941137	2.119904566	6.957913463	3.920991293	6.376117062	4.629627476	2.553196	6.024472299	4.890637462	5.093166718	5.109291446	4.792091709	4.721222838	3.992705798	7.341782237	2.82590523	1.510061303	7.217821469	8.038104803	3.754041748	2.194657865	6.774233086	3.99963988	7.379528471	6.123360697	5.589235466	4.448238037	5.226114172	6.771450078	7.453819042	6.528651434	7.884523014	4.695265256	6.139380141	7.072933214	5.386912494	5.40939057	6.75306297	3.173887833	6.437314032	5.157165266	6.764053456	6.401507161	8.063581448	3.943643132	3.190315145	5.976977708	4.300070378	5.873796744	5.896441997	4.798825628	4.859524804	8.245516809	8.178229068	6.166725338	3.175321213	6.521095132	9.022512101	4.334398818	7.442636357	3.667778107	9.587984417	4.234211921	7.162106077	4.392722226	6.925411817	6.427451933	8.113517565	6.025713876	5.889724049	5.429133986	3.446075593	5.159711283	9.629028188	3.142580154	7.010304722	4.248328416	7.45997966	3.592753064	3.102483372	7.579894849	2.848841662	5.132649392	2.606766584	7.598554472	5.207326995	7.185034905	2.547535454	2.672557834	6.408451809	5.443770903	1.917068213	6.930580319	6.901987545	2.27471034	7.553204436	6.058345113	3.355238568	5.351148734	4.543852444	4.44511436	5.865030315	4.214344061	6.887499698	7.170069284	4.677859377	5.43390246	2.029606958	2.871363746	4.829576329	4.386056739	4.733251686	3.243382558	6.632173877	3.29738998	8.816938421	4.942104461	1.764910983	1.934791328	6.162652057	6.39552432	6.48488689	5.749710783	6.215127194	4.313434224	4.295323406	5.391220548	5.794707798	3.983061371	6.021861169	2.653032867	1.07991631	1.928478232	7.190547326	6.658770648	7.818920048	6.751850238	9.066279934	6.383755077	2.503040097	5.222023413	7.984191056	9.248788403	3.490137962	6.45290135	8.146944201	7.624347187	7.494528999	8.893346832	7.544597669	8.944596649	9.404926073	3.649265232	3.097752001	5.965582525	6.143315254	3.53026098	8.248486333	9.1730404	7.567398773	3.081093196	3.358307652	5.540333906	1.524290496	6.362204643	1.900528393	9.162946877	3.68130088	7.218135685	5.1384768	4.826530453	5.282697315	6.439793503	8.443508415	3.830243884	4.84649755	6.461247994	4.856786472	2.80009795	3.801643655	1.718234557	7.227374526	8.895783022	8.707764918	3.650668714	5.852210118	3.345000997	8.923246677	4.323964735	2.807532442	4.782343136	5.418493436	6.360672743	5.436231291	3.201624626	7.130345096	5.9170329	8.580350768	5.470249098	6.428628398	4.918923526	4.477080474	2.681738874	4.300868085	8.153906131	7.073503422	6.079633706	6.649903871	3.996166751	6.777048489	4.018239702	8.671043189	7.146902641	1.656377974	2.453361543	2.949435189	5.862061956	6.240142952	3.54501495	8.686941062	4.187189519	2.327373495	2.977925784	1.724165312	3.058190626	4.983498218	4.018217398	3.60088131	3.903450603	6.170909684	2.588278452	5.236284619	7.73713798	4.232087056	3.468219876	6.132782351	6.757717307	4.780220673	7.768895919	6.022936046	4.798023749	4.865642166	1.620449395	5.662895041	5.195815777	4.992803263	4.645678594	4.984777956	6.373519402	5.614472762	5.73387999	5.362732196	5.45513171	5.404348477	3.643670247	2.86751047	4.577785716	3.302402684	7.386732689	5.165547767	7.658541959	3.373315282	5.71890926	5.544306592	10.53046316	4.188153711	2.966832517	8.208798083	6.384473068	6.299774952	6.519333964	6.006396119	4.323017116	3.421603208	7.138070914	3.426030777	7.360468954	6.182799383	2.713402373	2.33389977	3.508526733	4.243051955	5.950829482	3.357031004	9.052072489	9.042683682	6.213596829	6.549981567	4.958001634	3.502103347	6.397591001	7.06862256	4.397509827	3.184955529	3.046968904	1.909727856	4.611674638	2.034317121	6.195757255	9.066212467	2.162810862	3.092581186	6.083858207	5.863420646	5.914345899	2.10606327	3.939588337	3.207606411	5.679498415	4.398772903	2.499939724	3.661100081	4.62872636	3.069865318	3.633657966	1.656503112	3.29429836	2.75043057	4.462834436	4.941720963	3.699901462	5.713077838	8.179957823	3.075174577	8.183919266	8.441168598	3.965239566	5.808338409	5.648692356	7.215474986	9.069465517	4.504062509	5.437150795	3.217916342	4.331176573	4.114796256	1.714663818	6.315797211	3.521758937	6.153533066	4.484109936	3.080573292	5.772333342	4.084737352	6.073692311	7.289895194	6.729052307	3.755870093	3.469573432	5.119433902	4.651879153	7.696448885	5.848877441	2.168959322	6.598597784	7.474475855	3.00422927	1.775578338	3.095857601	8.237120388	8.76345084	6.0898777	7.695094987	7.200769766	5.614452745	6.068175033	3.043242609	5.703040312	3.520784093	3.982489625	8.622217895	1.573114412	7.782617686	3.695088124	5.690407177	7.336279231	5.793713039	4.136206007	4.848964509	5.203361367	2.08090202	6.167490504	3.772916935	5.139836798	3.505780461	4.863076124	1.346578155	3.711648325	5.522008776	3.350527661	4.342954301	7.346363412	5.054316059	4.977318374	9.530859103	1.203309357	3.591199647	4.133356412	5.38321614	2.405610654	3.322568075	2.639897744	4.087890316	2.768747646	2.5338554	3.846214979	5.027626625	3.430781459	5.007027362	2.43577114	7.248557682	5.344634419	4.943376546	9.159962507	3.85413665	6.702489349	4.644935753	5.502629775	1.614896414	5.348340315	5.868258276	1.585998474	4.579392992	4.310856281	5.330923207	3.482387131	4.868122177	2.209102347	6.380198098	1.832469986	4.290838252	2.838718903	4.258504656	7.916391697	3.892855859	6.81258007	8.078465037	2.244748468	10.44674511	7.719858806	4.674382492	5.372024964	6.143862457	2.808606896	7.103211806	4.779401353	1.696148087	6.758990763	6.642009811	4.745066054	5.613305329	6.622883348	2.245166961	6.25358057	7.318579656	7.641103707	6.708500578	6.342160289	1.573601489	7.572525242	4.92160745	1.918067271	6.734621869	6.392235802	5.424281079	7.748129469	9.666062137	7.272842726	5.13274776	2.279480696	7.035731921	7.661579555	6.193568641	6.941728174	6.500473626	6.377256027	6.731950021	6.400831376	6.104862153	2.805911906	6.894658303	5.039758339	7.380951083	7.382689163	6.122617342	4.340481878	4.100006136	3.723466834	3.675832627	8.580864308	5.260230381	6.399983738	4.724779342	4.47557492	6.505720613	8.392413951	2.177976637	2.124832371	2.012899413	4.585533753	5.164229538	6.072816995	3.902941729	2.944981221	2.729192736	6.008286498	7.744006459	5.534068446	4.489841015	4.367600889	5.181395007	4.505984801	4.910424349	3.009444001	4.870723804	3.589582364	3.54268498	3.141753269	1.749306533	4.172534807	7.162467504	5.911372389	2.717649927	2.600085883	5.925143731	2.697390341	6.798279038	4.705442874	3.815475255	6.856774686	5.57724165	2.911742639	3.854152801	7.35271994	3.496838549	3.715911831	4.414485516	6.373652091	4.07590912	6.666803527	8.939330033	2.982443268	7.065515904	5.785035401	6.408768422	6.299749166	9.08862525	5.056120731	5.957380748	5.584025684	6.961251259	5.847194048	6.653585726	8.46843853	6.557474961	4.774755777	6.459573983	3.576535877	5.792914782	2.079271975	5.581126625	5.230955842	4.930720846	3.601453217	5.785340103	2.182036113	5.476149015	7.693035018	2.792446605	3.181643626	5.945433479	3.85245651	4.716898643	6.846024358	7.082415927	6.734606531	6.362760122	4.107641365	4.740903503	7.87455167	5.817456252	2.553431312	4.869151735	2.584850898	2.546157786	5.961412118	8.662623203	8.260291981	2.961063005	2.543060129	7.234292941	5.076098408	3.4823102	4.738011703	5.566081629	8.246629664	6.313518469	5.934173835	6.923163599	4.536217441	6.220513607	1.861021091	5.430113084	6.120118381	2.443463145	8.373383919	4.563366121	3.503212437	5.939262102	3.337127526	4.164132854	3.935191086	7.273997071	2.937560929	7.273746114	7.644007819	7.458396631	4.173583905	5.485341132	4.724500335	4.673814253	5.296109542	3.206215751	4.902556666	1.919331883	3.021785089	6.770216328	7.301819048	3.788133794	2.066081232	5.573641221	6.491959071	7.542909163	5.634909481	4.490452493	4.598600975	4.973525778	4.247563913	6.47749784	1.823626964	4.344229676	2.828172594	2.380006325	6.454419294	3.402831897	3.497643926	2.461126838	1.998863468	4.771900301	3.10571787	2.42682278	2.315038881	2.795609325	2.800247186	2.101249906	2.249206388	3.062234249	2.822968668	2.746906432	2.037585576	1.572156983	2.255659539	2.939431903	2.426820242	2.614115927	3.762272813	5.147323442	2.825306784	2.447458072	1.252350915	9.365642196	2.368885491	1.660118922	4.112280429	2.062605673	3.020536988	1.318394144	5.729448671	3.872179762	4.735707297	1.852153958	5.317683204	3.503049225	5.371830218	2.588581087	2.505265735	3.686506499	6.813464661	2.660599763	6.239723838	3.929989298	4.035249374	5.164383631	2.907514776	6.687843116	6.717965038	6.870354036	2.144785686	5.073256954	2.952216886	3.628511783	3.578648834	3.635706482	4.123116356	3.580297543	6.341910323	4.348847203	5.804981688	3.721528635	5.055494847	3.427328083	7.372698072	7.945264968	8.962608906	2.745629288	5.329768352	3.413290648	1.332071988	1.728370103	9.53113325	4.076892467	3.229968841	3.684686638	6.950857073	3.878026776	5.495545907	7.333265865	4.464861323	4.78633344	3.89215831	2.067577925	9.851883316	7.274327932	2.887258614	1.949430171	3.947452826	2.252662188	3.35046971	10.2204063	2.461812267	2.558946721	3.080201003	2.163290012	2.31707584	5.116856859	3.294468535	2.675612631	3.321098419	2.670065854	8.082980242	7.155684579	2.425431382	6.945005117	6.679808919	6.937168252	6.295259342	7.522226302	6.426859855	4.743648338	6.886883146	7.02579735	8.39981414	4.603773829	2.851358	4.13844912	5.857038561	4.004212302	7.237551632	7.433199976	4.665445358	5.181864244	2.151411367	5.984629686	7.391788844	8.358742123	2.835804695	5.614652855	2.922834038	4.020897459	8.321924241	5.962032004	6.366778854	4.085002195	4.526824456	7.616477106	3.999861193	3.341997272	3.764988808	6.526488413	7.789542349	2.781620848	5.336801793	2.699596429	4.027083906	3.913170452	2.002008222	2.183551707	2.27108607	5.410792018	4.319511729	3.957305039	3.83817537	7.45656376	3.776415114	3.396055133	5.760919778	2.288971568	4.928329228	7.171259915	7.128488828	5.280195296	5.886723817	4.466682721	1.986160657	7.873578267	7.714423831	2.064566799	6.632613584	6.827876186	3.761840193	6.32471385	3.579260085	3.028817975	6.438148577	8.118371013	5.524018695	2.659477156	6.765465352	8.342575171	7.536409217	7.69262145	2.457692956	3.810421244	6.822876598	3.032866515	6.457098108	2.102781976	8.049529155	3.734329426	3.289872037	3.444346228	5.245129439	4.759608493	8.444255153	3.587288135	5.003890064	5.03887915	4.395762109	3.856556142	4.187639061	6.007506926	4.911961731	0.951811433	2.872116594	3.936714942	2.140549416	5.530677203	4.601768843	5.102570198	3.536804241	2.89575767	6.886168403	6.604289818	7.658636878	7.262399228	10.46618801	6.525455735	2.922247895	2.851851782	7.384006742	4.693358458	6.498545464	5.191152836	7.171517737	6.678005718	5.538939336	6.064671278	3.06300424	5.172406419	5.793388836	6.988407465	6.905972097	3.72383139	4.606601072	5.968804736	6.192852857	5.183288372	2.73342351	7.16914757	10.99723086	2.994245536	2.355135356	7.088328344	3.442627553	2.230448689	4.058832815	3.94889872	3.10933907	4.339688373	3.632931149	4.532647922	7.561508319	3.571337993	1.85275879	1.606045705	5.00493211	3.761941165	2.366382072	3.181067308	3.419106464	6.159259745	3.10914221	1.526749336	6.002814053	4.876155184	1.87853995	2.755722614	7.288012307	9.154538646	5.342939861	1.540730645	7.331048439	8.054355161	2.764730093	3.008038931	3.401748845	7.121366441	9.465146959	6.279456623	4.103446018	7.223161251	3.927723324	2.230213917	1.996265716	5.661597045	6.376845438	4.570339265	5.076454381	5.881933346	2.223860428	4.149187632	4.832491667	3.993364435	3.870066769	5.768766072	4.581616394	3.856697726	2.761116052	5.047073812	3.827948726	3.408031383	7.796721897	5.773742374	3.241351817	5.266343074	6.479000187	5.84999513	4.02941502	2.929400152	5.701295561	4.814612455	6.411021999	3.398435279	2.852440352	3.355565248	7.11487133	6.830051281	5.073851584	4.86465629	7.619338526	2.322253996	2.415422429	6.403170684	7.59000015	4.240099857	4.271760323	4.213537063	7.268288026	6.685304043	5.914488637	7.199680908	2.846741425	4.729585812	9.609684997	3.211582089	4.175984503	8.858581387	7.511852383	2.957098446	3.69181056	5.139321682	8.486634252	6.92355874	2.594089746	2.11438564	4.84796699	5.207587943	3.620751867	5.629747938	4.837116428	5.981566095	6.296310845	6.167785874	7.497647966	4.632860317	5.241583898	6.123288851	5.224416994	6.596015725	5.135036817	5.450497931	5.993021296	7.414701286	5.382990234	5.063421956	5.7038476	10.05093892	6.890456488	7.94446736	1.487512107	6.440397793	4.96615157	3.746523754	5.935948295	3.321072698	2.008075488	2.499584455	3.131328183	1.963071835	4.835613291	4.750417741	6.24840802	4.355620073	3.113287638	7.004891542	2.860392578	7.563807845	5.800318401	10.09663283	8.961043712	7.892295447	6.057375358	7.166474693	4.295193004	5.401018733	6.956477434	8.729039759	6.70965876	5.421407949	8.688179224	2.275689088	7.274931647	4.618236844	4.85778424	4.974502954	7.174457474	5.24594201	6.468365223	9.698849349	3.661744101	3.530909229	4.008917726	5.864583057	8.390802774	7.128657138	6.986178639	3.907490476	5.621613334	3.35754077	4.293396942	3.798510215	3.865337945	6.633247307	2.582733405	5.415637341	3.29525559	5.08448707	7.040096647	7.029195334	4.74592875	8.091574479	6.949318672	6.339359335	6.012766985	6.970692076	1.97486751	7.278040916	8.504820201	8.141168097	5.509960861	1.742596675	5.131046616	3.73612583	3.665890066	5.438669205	3.557234231	5.915024898	6.231483756	6.936460606	3.578577027	3.792167236	5.907947463	4.631472024	3.779972661	4.952691629	2.80299065	6.673765912	7.133382635	3.682192035	6.425772621	6.117521182	5.965725265	7.29772591	5.231475179	2.897756018	3.164070512	1.769392145	6.011481048	6.813077296	1.958765238	2.201767612	6.188739452	5.108161205	4.007889492	3.448118162	4.085914198	5.402664923	5.942819695	1.788209827	6.128456137	6.806296812	4.134929135	5.342539229	2.226166708	6.811291751	2.100643448	6.18865845	2.953304329	5.535778205	7.399195982	2.170212817	3.755147223	6.1209209	3.495966792	7.57595536	4.409265184	2.301742473	2.253828062	1.810212482	2.67047475	6.149602595	3.175677111	1.710736176	3.580456878	5.27255512	6.474661306	3.954583211	6.539568615	5.524731566	5.749926469	5.897267598	4.118670205	4.608090759	5.133528344	6.977643631	5.910445592	3.25378264	2.945944631	7.452293826	3.672635626	3.743419203	4.774543641	6.362664913	2.833196042	3.075493334	6.58066196	6.921876394	7.006723704	7.367412719	10.96886062	6.408613665	5.491011921	4.723115891	6.089275845	2.794318217	3.16758778	3.082873362	8.010791601	4.217649572	2.676638958	4.561246178	6.769798374	4.315610168	2.838104934	4.858078009	3.041291833	3.890304831	3.047201689	6.564352422	5.749312382	8.825417945	4.410605636	2.515832188	3.386119932	2.668471824	4.077011935	7.112400189	2.903675655	3.777420616	4.062827781	3.842972345	6.885362054	1.58585792	3.718899455	6.863888532	6.951895402	8.4643198	2.939628437	6.335613056	5.407238443	5.973139465	6.480896305	4.136789584	6.714809206	6.094943813	3.354357923	7.292588649	4.768761913	7.301023975	3.345279098	5.645888471	5.841108345	2.539836539	6.12352148	1.945206846	4.808237747	1.979198495	9.644225901	6.733358535	7.030378452	5.059052384	4.440998319	2.891932245	3.828706946	2.835784873	4.388683359	3.545432205	4.343948865	1.727056297	6.841598421	6.125557765	5.877177569	4.075331171	2.141783933	9.852696796	9.663238445	10.41758564	6.256709736	9.401937414	9.051328088	10.1695336	8.947211578	9.580208239	9.361476413	9.602145512	9.689611692	9.808056875	9.354019613	8.991776481	9.461768517	10.37702781	9.461509201	11.03027839	6.208463553	9.752165313	9.936005616	10.28660419	10.64402486	9.633386924	8.889319438	9.622126378	10.19021247	10.40384067	8.413563654	10.10056793	11.07536731	9.647064552	6.113629179	10.17675778	10.89417006	9.440786158	9.361386544	10.0773669	9.758015228	5.968636196	5.640399337	6.389248698	7.253350987	9.256928208	10.5779177	9.924477762	3.48774734	8.868886929	9.978045023	5.509319135	7.561734837	5.2868216	4.378025721	4.198979225	9.113345423	9.231177198	8.858622397	10.37621745	10.08583451	10.08679723	9.845580039	10.2226892	10.21707004	9.376104243	9.553194204	10.13425276	10.49119488	9.436352764	9.769945799	9.625304058	10.42493928	10.43138692	3.681841492	9.483083105	9.466621975	10.50776659	9.70550565	10.210743	10.03147387	3.065197389	4.923000957	6.32557332	4.907973379	2.831297355	6.328255346	2.84677212	3.432351631	3.705114317	6.642151137	5.325081423	9.195721148	6.167763805	6.475351769	6.167755413	3.44095202	5.056629055	4.406704366	4.167178647	6.004378675	4.11254441	7.345138896	3.708713145	3.746862465	4.044631022	2.167020045	8.171940446	1.747106813	5.053241609	3.649669777	7.759320902	6.32331532	3.034694646	7.90054491	9.575491231	1.823684983	2.57168147	3.843464105	2.881215098	7.535021772	6.25165939	3.227698538	2.349883534	6.246169181	4.805147276	7.971819333	6.780610001	8.428410755	7.7515518	7.343345851	7.317282151	3.910312802	7.047231856	6.630186837	5.444293311	2.007009442	9.862302024	4.083427285	3.646725887	4.503171351	5.869805618	4.254338663	4.954041673	2.336779993	5.443544202	3.457506853	3.560634532	2.993940195	3.219585526	4.527041665	4.115206266	2.181087725	2.496466812	3.988068623	2.030704729	7.260306642	1.929976751	2.797563537	1.936102237	6.299146793	3.800497186	2.580550385	4.194303166	4.354338427	2.409128337	3.942538048	2.572016301	3.358235592	3.219253129	5.842794048	2.065243662	2.281325681	2.426115255	3.9755051	2.647077438	2.877197862	2.380432054	2.593231582	2.411268735	4.096626123	2.226785831	1.794516194	2.037744441	2.331917032	1.973894624	6.021729744	2.385811418	5.046320487	5.542495036	6.381174887	8.325817391	8.551422532	4.602791768	5.755346832	5.484450835	3.571424709	6.434701031	7.281873266	6.873124288	4.267489309	4.583316314	3.758472737	2.076140884	4.436043153	5.351240112	5.883248411	4.27077057	7.366117395	3.166522833	7.505964824	2.598666259	4.969915407	3.489019812	2.804113906	3.634798954	5.842464149	2.287791143	7.40271155	3.820630674	4.602531583	3.029757744	5.318518951	5.57929598	1.379745715	6.778076986	6.20228641	4.015045987	4.070523828	2.309078005	6.732761089	1.893031948	7.724426946	2.655963375	4.615130074	5.716463898	7.467753559	4.190001737	6.194848982	4.39889878	3.541116766	3.894192063	2.023285652	3.117505966	4.071259882	2.961995893	3.040485273	3.242888182	4.136090526	3.085296251	5.824251059	2.437409949	8.626247983	6.947370586	4.879410174	5.624343327	7.284591133	2.218045743	4.307378249	2.080783753	3.900569492	5.54695831	4.332685658	4.322943797	4.953600081	9.68856319	5.254566535	4.281163235	9.387327667	4.514576017	6.973484453	2.98008413	2.981936735	3.984916189	1.898759735	4.167239075	9.060466953	1.884267558	1.275057963	4.743609497	4.917346013	7.23512228	5.980826031	1.843412841	5.383338059	5.325429419	6.722116875	5.14145536	5.768160417	4.907184399	6.017834306	4.133099721	2.89339578	6.164569101	3.644474796	1.646825571	4.717165771	2.688039221	7.514545357	7.534296434	8.140479102	3.561647304	2.405426458	4.609472386	6.868851384	2.091594618	8.17217288	7.253167696	6.771788777	3.71877656	3.982829781	5.253410085	3.743396312	6.797855766	7.800570185	5.739004966	5.193411942	4.889931305	4.391593498	3.936733199	4.396318737	4.651113907	4.121546719	2.299979069	5.066869195	7.134407786	4.633911449	7.30338537	4.602550294	6.148589872	5.435445766	7.957008791	3.530672712	1.699669783	7.684573485	5.150193798	5.987464097	4.749151596	2.315035854	1.546892398	8.095510965	8.818977701	5.612911409	5.72504883	6.075840186	5.459856577	8.546243388	5.620476875	6.153387091	5.281368941	6.596257003	8.208255348	4.047135273	1.98275059	3.244424835	2.680239212	2.52328543	5.962669665	5.060294579	2.301673018	6.66428395	2.237313597	2.942301427	6.93239557	5.114314968	3.244161637	2.653265569	3.717086532	3.171652877	5.315129939	8.526348926	5.29702943	6.817326592	2.970547188	2.029828499	6.444078808	6.746047643	4.787997569	7.761072606	1.106224016	5.79811445	4.279008708	7.27028295	6.630394408	3.125442981	2.369789314	3.874920777	4.933418999	7.247227295	6.739733086	4.601992778	4.971570272	5.608184232	5.333718561	9.329043194	5.053548581	3.741026811	2.958181062	4.313832561	3.287291304	4.599605092	3.060553687	2.701250439	2.95995525	3.790044866	3.871856196	2.659438405	3.593317074	6.40165134	3.869811227	6.688104658	4.650513914	6.03842618	3.531692918	9.965824433	8.605695036	3.042295462	3.593666685	5.264789697	5.270179334	2.526426258	6.481134451	6.634414879	8.666698058	5.658588658	4.57787448	7.086025927	1.906750986	4.147212944	9.614404718	5.971596792	3.346395611	7.563611559	7.317347099	3.049939434	2.438171344	8.649261695	6.537645803	1.066210102	6.172655436	1.897079572	5.610952451	3.62663517	1.941694621	5.975047845	4.279085837	4.6336222	2.164051753	4.450611262	4.393322181	6.120923483	4.500046162	8.306864264	3.05339551	3.220677595	7.219485132	2.465034135	3.396066772	1.842538353	2.006889892	3.122259577	4.827395214	7.887764588	1.913478792	4.266565547	5.437071595	4.892556792	3.890445646	4.640395593	6.509704862	2.596623868	2.931115112	3.862033811	3.44939509	5.901307652	1.6361985	4.268905746	3.690543539	2.828234712	4.961355473	2.301734501	6.35587997	2.913618374	3.090471657	4.568837614	1.474962983	4.028462431	5.227162106	6.493391503	4.499208142	2.73673012	3.124700921	5.505789679	3.93088648	6.659171792	2.32788137	4.662533014	6.873042874	6.079091266	3.823904367	5.342736315	4.427876819	2.838031992	3.014373522	2.248151523	4.05613438	4.9262972	6.459084882	4.259908897	3.269473368	4.342897892	3.883941937	3.636537673	6.46836037	6.590105212	7.271065244	7.007520084	5.381829606	6.03188861	2.6261167	4.300361989	7.757825555	6.594348697	5.854692712	4.801415571	4.043170789	6.711045114	7.019901993	5.928315696	4.210305127	6.35272579	4.324101437	3.171074837	6.396282702	8.113188403	3.585598349	3.764850345	8.745248879	4.316749403	3.344424812	5.02507831	4.46377369	6.322470855	4.33220865	8.375950108	6.567185653	6.581711328	7.011016558	5.957947286	6.829287202	6.117179838	7.185114665	5.772789836	5.623715664	6.596355035	8.747769494	6.566318878	7.801010277	6.13692682	7.623195832	9.511770408	8.415451937	6.354717316	3.587747581	6.710702542	5.768742759	4.528864306	4.32235698	9.990882258	6.472651837	4.322124027	8.160828484	4.23257163	8.013191533	6.153329529	8.709624706	6.929706953	2.673460288	3.274228837	4.402826305	3.358781243	7.727421416	7.730403284	4.51791847	4.906342946	3.56861641	5.67923341	8.121029658	3.470415729	4.297846361	3.861450511	6.249526942	2.785390651	3.529394075	9.406781798	2.941640337	7.162425386	2.186646103	2.017044447	5.016228327	2.298290218	2.764005795	2.655828476	2.661546476	8.365792643	9.930630141	4.743810572	4.150028573	2.164293724	4.815798025	2.55693669	2.214688511	2.308299714	3.505384789	8.592931916	3.036407622	3.926777734	8.981770072	5.010663804	6.431075343	3.939246567	3.811120491	3.958174484	7.94105307	3.150738092	4.782488049	6.962264173	5.939134799	4.50911717	6.739715273	9.13825989	9.492051381	7.051875599	6.682130252	4.00145369	7.251644981	5.159413839	8.105414743	7.131901561	2.233627228	3.897400738	8.645849744	6.929156005	7.531968833	7.290960337	7.967789268	6.848712583	5.358011288	7.593914509	6.183187177	3.214518733	4.50870394	4.219155421	3.461663864	3.130832694	2.334158632	2.664949924	2.747966312	3.565371132	2.065129896	2.509796257	1.80269136	5.5315508	5.850642646	7.970599721	4.933130245	3.354953674	6.784407522	2.552617904	7.517147876	4.344734155	8.378210479	4.461842714	4.704721594	5.879302772	5.053520301	3.259707625	7.234788363	8.023137129	3.709371363	6.854201818	2.462968448	5.470799974	3.472157391	5.55041857	4.824625565	4.549296974	4.34785863	7.14107765	1.517316556	5.247543751	5.03360623	3.175098558	5.439326792	3.679545393	5.624695787	3.930757285	4.792375253	5.864858257	4.143505905	8.439081986	3.417109438	6.985387407	6.593922939	6.348777044	2.199351785	6.63530307	3.728107651	6.148345515	3.460018437	5.999666626	6.596589429	2.429146224	6.496969293	5.713731775	4.616869146	7.269156788	3.419466861	5.532999228	4.481828019	5.081078288	4.081234985	8.527214587	7.669682831	7.129324168	2.125728366	1.761188788	3.224314796	7.026631137	4.235987851	7.413366024	8.731053656	4.654080283	4.626143636	3.857588734	5.522986925	3.17593331	4.282974365	8.489248764	5.653582714	3.366075044	6.628184881	2.573308581	3.408761668	4.368709805	6.043674523	4.822102168	6.300079961	4.057757061	6.270263901	7.554635442	3.266396545	6.819980517	8.438766384	6.098263296	4.733002998	4.342243443	6.83301966	4.001273759	8.481581621	9.114748936	3.935288127	6.501353433	5.955839801	4.920081495	6.061074619	3.652320359	3.297928011	1.42734581	7.311747628	5.303650646	8.4815591	5.705595258	5.892518133	5.921393569	3.581307942	5.97433291	5.02663739	4.103881786	2.986657122	3.458824372	4.187636298	3.551734163	8.027316521	6.774626274	7.265090088	8.232417373	6.493387181	7.439426781	3.241918356	4.421231465	6.168348024	7.263043121	4.490741889	7.192040464	2.886033873	6.267953297	4.181023642	1.748849068	6.580915793	5.845783756	2.94093577	4.402417787	4.417802402	3.441041526	2.696788704	3.39914796	2.118223989	6.61059695	2.431759755	8.005623974	7.378687847	7.105126145	4.714163594	3.729145623	2.986302193	4.706070095	8.888864467	4.353647702	2.961559744	1.590083145	3.789660952	3.872059812	8.774318163	2.744697349	4.927475708	3.437310269	6.198760916	7.171926578	3.581339695	5.665954195	10.40684494	4.693723276	2.734535548	2.508568609	2.901721757	4.077203702	5.632613955	6.453999906	5.40196703	5.311029838	6.324658221	4.31801581	2.85880414	4.003603477	3.393147596	3.345124892	7.082968517	2.970780982	6.295748112	4.805452857	4.123312615	3.999498007	6.41185137	3.400013808	5.283555359	3.608974154	2.354109895	6.396145312	4.92474803	4.781824537	3.828503558	2.146471417	5.682467579	3.490885928	6.777727612	4.087027699	2.644008614	6.565674259	3.03811491	5.139028662	6.553822014	4.240534025	2.261435544	7.115960365	3.695707905	7.381491418	4.587035884	6.43331062	6.169222166	6.217240548	3.690668716	7.271400097	5.911420898	7.552661436	4.57330292	7.204015432	2.718502601	8.64014907	2.791330512	5.665752119	7.125465452	2.959362154	5.77536695	5.759207943	3.95696046	2.306053885	4.464869514	4.764642862	9.080453402	3.704436109	4.073795248	2.945932903	3.836989325	10.34556982	5.693451166	5.544958067	7.696497131	6.00619996	2.100221256	6.083724458	5.197323304	6.750132798	5.761233465	5.508762974	3.891245269	6.260296705	5.762648335	4.510102316	3.729876318	5.516894595	6.913489283	6.330832934	3.212168909	2.106924533	6.563061985	5.216426579	4.692969704	6.763714462	4.55675626	5.601039967	4.788043867	1.608754804	2.065081949	1.950227933	4.18817899	2.100644581	2.693525644	2.774477387	3.056688039	1.683978914	3.173106081	8.132105436	4.730726826	3.101363268	5.368065389	6.275854784	1.848745614	7.094247055	4.228284075	3.929044694	5.882222126	6.853943363	6.899916995	2.132893175	6.088021117	7.993133644	6.947975026	6.45713849	1.746448285	8.827422	6.810800279	5.255233937	3.453183046	6.345373619	5.446809235	5.096539014	1.294682461	4.686871689	7.021650559	4.328389313	11.06163626	1.689776165	7.926042358	2.493666651	4.83190705	4.453098656	8.262163123	3.939444357	2.883172701	5.119171468	4.125832259	4.073408658	5.448672254	4.029765143	7.79001344	2.155785852	1.429849822	7.624838538	5.623835686	5.428426524	3.798162278	5.841626528	3.502376423	2.517123699	2.213163263	3.972930938	4.949379452	6.273258328	7.355519762	7.358044207	5.715201365	2.292651643	7.263291935	3.439513092	2.682780059	6.54998335	3.15509764	3.755439019	5.751166946	4.041007294	7.125620941	5.123720306	7.322508264	6.495933075	8.865851116	6.23701754	4.786219892	6.028828989	2.735562848	2.793506316	2.358947553	6.256862031	2.869575574	3.485151735	5.764303954	7.911598638	5.002827978	2.179711365	1.931785291	5.14069739	3.093524468	5.428890308	4.14432915	3.278043021	3.037933374	2.491235892	1.537219921	8.012921234	6.979339857	5.524396658	6.725948482	2.794995414	4.235583081	6.878148244	6.174578063	2.237792631	7.161056211	3.394550398	10.87248812	8.262121955	4.779521717	7.449277263	2.56970092	7.119509092	5.001370872	7.281373038	7.838164287	8.311784534	7.035820949	6.463388084	6.305826745	6.449014874	1.285121146	7.785539631	7.504993083	7.38193702	7.241116367	7.431222818	4.458500546	7.568748636	5.947596003	5.15329403	9.425100897	5.75119023	3.634462443	3.007509423	2.192444663	2.115152436	6.422639742	3.486048729	6.363029544	5.250498613	1.348731305	5.805655588	4.920683671	8.184475211	0.96394851	2.938398072	2.067512365	6.738254251	2.095463464	3.850746619	5.046598114	5.530488447	6.758142991	5.177204413	4.947382446	2.540430354	7.126769008	1.8265377	9.20310709	8.062955254	8.20819113	8.699897471	8.63232725	7.031470782	6.76695425	6.733602746	6.344063621	1.26399229	6.892358678	4.935466283	4.706376641	4.663526971	6.037528436	4.510465328	4.342540581	3.233179616	3.157117501	3.458824943	8.357561657	5.971396929	6.421063181	7.038433604	7.828031526	9.226112548	3.647490028	6.519085921	5.327678018	3.509178944	4.682573005	3.291860563	2.50201246	7.268976153	8.287060019	2.275803578	2.807543518	3.993954658	5.319059865	6.008975716	5.485990614	2.576253656	4.453275406	5.599514731	6.054181283	8.192824616	2.685959028	8.044627429	7.897085385	7.030889286	5.937411333	6.958362623	8.41983389	8.419746913	5.325519295	4.093516783	6.637699558	5.031395626	5.005852741	1.899098579	3.02723163	3.784686186	4.295935209	2.803792895	1.900214003	5.216724458	2.359558235	4.075390692	8.074474663	3.956878614	1.944480064	5.343692773	4.078000393	2.0483907	8.838225801	4.546468906	6.507155731	6.307697813	6.850930013	3.065379254	7.732673606	4.955491325	5.060916101	3.064563922	4.588192523	3.020441127	7.416509119	6.354805103	7.40005004	9.108377556	5.968485948	7.986500196	8.439727214	7.159851951	7.101486968	3.524023472	8.347428416	4.695814364	4.911844238	3.866618601	6.163057474	2.982613816	5.294618169	4.788883796	8.573493434	6.569086553	4.268475147	4.032943414	6.39209064	6.2186082	7.244128281	5.181458851	3.250888557	4.253624827	3.49239218	6.215667846	5.491726154	4.439976637	2.629695428	7.597969587	2.778370815	4.743148361	2.747594058	3.559061777	3.741319908	2.381906459	4.484047112	2.259614321	4.790135073	7.803594785	3.5840252	3.573019385	3.165060001	4.283508203	3.549863518	3.220015241	2.976000804	2.713950104	4.634593366	3.537451907	3.061817628	5.773312802	3.519013738	4.62430218	6.042789383	2.808996689	4.786589044	4.758621089	5.363818979	6.617582892	6.925351833	3.870388373	6.52424695	5.487301868	6.191477741	2.926162366	2.531400308	6.702025969	1.393177348	5.499621951	3.63589478	4.577964719	6.722987802	5.359079729	3.251733503	5.599101491	4.718828533	2.762846905	7.30943044	2.30331036	3.842836431	4.999886041	2.945486598	6.689551211	3.784075026	4.170501248	3.654689631	6.837016423	3.955338407	4.015867665	3.276600073	2.03178149	8.783160565	3.558949466	3.439726831	4.003407437	2.639678922	6.010264135	3.105277632	3.977714159	3.491050013	5.175792958	4.764899393	1.99281749	3.000033874	3.144542497	1.486723462	6.467211199	5.892119238	8.814498704	4.238120224	7.196175129	5.402570648	7.622641781	3.952961795	8.356301083	4.955083413	6.898529368	5.327976018	1.914566438	3.711567576	6.820167537	5.805123835	3.835791837	7.349615819	11.1379453	6.054564036	4.372577852	2.866863635	4.954925479	3.663958175	7.904371189	2.052482302	4.758199714	5.467129807	5.816528557	7.654208283	5.688032327	7.106480512	5.514130793	5.204307562	6.251942059	4.830089017	2.729016037	6.205598378	6.313846906	3.150008308	3.146420313	4.103769788	3.879181565	6.73391215	1.997222703	6.387525929	4.214973608	7.409620404	7.325543712	5.626388448	3.286919941	3.022137242	7.414774133	5.034768931	8.420203428	3.64574989	5.413480694	3.849830313	6.911823829	4.415234867	2.712788216	4.043304732	3.169112017	5.708672023	3.806469785	3.579546192	3.422361718	5.054824216	4.689005222	2.349383431	5.971003257	3.464821779	6.608920312	2.625032819	2.737977696	3.353528597	4.581697689	3.301455231	5.954735421	1.948197116	5.079405262	2.843302267	5.2558172	3.461759968	5.083104925	6.094362618	5.300040999	7.004372172	4.562447428	6.843063909	1.919632854	2.574156233	10.6336968	2.57721325	7.027792217	5.584164043	4.297099683	6.699792632	7.1985544	4.524850043	2.902574461	4.881178456	2.905740202	1.991455208	4.744178543	4.806476135	2.703002151	3.436831623	2.324087469	2.713426365	5.357918777	6.040151284	7.26977508	2.267702173	5.760309465	3.098773113	6.834614078	3.890311264	2.545275284	5.291811255	1.716251472	6.726162444	1.990858089	6.698408773	6.179900284	2.51360239	3.183391951	9.283874578	2.658073768	2.8394846	1.950468761	2.159527018	2.944450585	3.324334431	4.107652417	2.645703459	7.963813271	5.61672357	5.509211397	6.446022651	7.47604558	5.783221811	2.999697903	2.147181023	5.401421046	3.505774795	4.317589679	6.967304663	3.990554199	4.539606396	2.54783468	1.743680845	3.945675546	9.087617829	6.821578975	3.601000663	6.027420056	2.694183639	2.215657306	2.300367029	4.117453802	4.370905801	5.493505374	6.505046104	8.421216641	7.125428616	4.380423616	2.267752274	2.685354563	6.231844675	7.531014492	3.06078432	1.879967969	6.753957168	5.424063643	2.792849118	3.469867393	7.363812507	5.841772091	4.694980066	2.148387448	3.818841989	4.195382417	1.299995042	3.853253244	2.269453296	6.394866693	5.347046692	7.704687988	6.042334162	2.055107244	8.8213567	6.717610556	4.747290904	5.441627779	7.07294278	5.796909633	5.387910529	6.976488615	4.419910582	7.204496861	5.15349862	8.945293126	3.645551847	1.996077109	2.418122121	2.40833048	4.643214982	6.882873345	8.254831144	7.090958803	6.973640393	2.871719704	4.072595939	2.268230167	3.248616225	2.987780655	4.070314275	5.158275105	3.746175575	3.690411491	2.042604282	7.58307018	2.441130147	4.626005926	4.736185742	1.573857298	2.60693153	6.463804562	3.992364221	1.207951441	1.548437043	7.291010516	6.565868979	4.083965987	4.712621818	5.116914389	7.493159299	2.867953167	6.432451424	3.745513077	6.476395111	2.269940196	3.001133971	5.371636782	5.984467492	2.586474416	7.965064768	8.961953421	6.561875583	6.12638903	5.4356773	5.116445382	5.833788186	2.662538962	6.02905961	5.288367581	5.865509878	5.90696795	6.645741199	8.138060464	7.942470756	8.24556625	5.671752433	6.503783033	8.187321009	8.16919844	5.806703679	6.876119134	5.720310078	5.272671778	2.259055829	6.293254064	3.353272745	3.220569095	2.704775842	3.013153097	3.496883229	7.304316384	7.935592458	1.965078238	6.270632414	3.650816829	5.628679317	5.427159879	4.466675622	7.096231909	7.933661371	2.940048906	8.145557321	3.800693627	7.26989219	4.215880752	6.108330625	5.296576522	4.351636877	1.753780795	7.505899502	3.607164907	5.109602148	4.463423892	3.290677228	2.793194132	1.559044184	3.3327614	8.134032826	2.856192659	4.201084674	6.361948591	2.845248286	2.600189713	6.289739544	3.669208234	2.911098631	4.002944696	1.887418691	2.292613861	2.022700108	5.28094909	7.620043376	5.225528128	2.292992765	3.782335447	1.491242978	2.726609268	6.446646241	4.349399933	3.414260692	1.235134945	3.971293523	2.745494353	2.60644462	3.344133485	4.756497794	2.274660437	5.535970927	1.958250183	2.532887137	4.072528772	3.711499777	1.85874893	3.578287839	5.193594375	7.152760063	6.169517015	7.267712573	5.663872876	1.846975446	4.511743756	6.475126306	1.763428732	10.53784151	7.134014832	6.975600221	5.940815751	4.336556366	6.799607089	2.952176456	4.339581351	5.305894074	2.516421743	7.018232122	5.793525225	4.446671966	2.364085761	5.954996457	6.197841697	3.730298185	7.358556889	4.255564422	3.469092378	2.392609509	3.514316729	6.045891943	1.726012326	3.877775022	7.133435454	5.581389674	2.414226813	5.910255427	2.87365229	6.312119942	6.852217991	4.480350451	5.712369058	2.991776993	2.022266981	4.312869587	6.539766623	5.713511706	7.5128116	5.468069604	6.022357175	6.538084837	2.356037735	3.647583796	4.405053647	3.148678652	6.295137134	4.416261283	4.277564326	7.148816296	2.90643663	7.201586102	3.667184003	7.265844489	6.509907311	6.916752497	3.098186868	5.799975849	5.872915421	6.647135895	3.367206629	5.674209299	3.403473589	4.862127856	8.52751875	5.459195114	3.480994901	4.066802883	5.921055403	4.889439453	5.622207767	4.177500688	7.015738308	4.326230886	8.150283243	6.54552488	5.774683146	4.573960492	7.134789643	5.93107238	7.086259054	5.825114272	1.526686643	1.823083034	6.432802248	3.682847285	5.6748476	6.482466721	7.22841063	6.056981714	2.191846582	8.07321471	5.311631303	3.073462853	5.690863852	4.958218768	3.798474647	6.705503964	6.783238549	6.780840286	4.223870827	4.887862028	8.367421666	2.477103386	6.895629447	4.534572141	3.233347335	6.273910446	6.839173536	5.966223029	6.037454401	2.299954375	3.971833195	4.431784466	4.969144218	2.94551826	7.46113629	6.149369421	6.72670102	2.997913025	3.91583506	4.142527463	5.546678536	7.089612098	5.10587419	3.022078063	7.439013655	7.72079485	6.275195617	4.598490338	5.773845634	5.706935143	6.942698348	5.402397171	6.150390819	6.411583536	6.456345647	2.834635558	7.527985345	3.363487671	5.515281597	2.19880891	3.372999899	1.90109775	5.067531385	3.551484419	5.565027231	6.008382978	6.113697254	7.414360165	4.377351129	3.132182668	6.263112986	3.527029469	7.253475261	5.679486723	9.308858255	3.175917919	7.048475697	5.136801948	4.626468963	2.951468273	6.462712173	7.024596682	5.779576842	5.906139341	3.19147359	3.469094603	4.350840953	3.227820768	4.591141058	6.30791232	7.349903872	5.785806399	4.659334191	3.353884262	3.649784791	2.352430137	4.319297769	3.351807065	2.404005835	7.036384975	6.109238873	7.304254453	4.793050934	3.653860215	1.744369381	3.53803808	9.549021124	7.307354791	6.387499412	2.646092647	8.321438236	7.455096331	6.960243829	8.660738296	7.323862317	8.161896499	6.948278948	8.309204831	7.406976307	7.232964882	3.816854041	7.704402092	6.298184286	4.795009294	6.899802242	7.180811266	2.890115662	5.832136591	6.825510775	4.253522239	6.012077902	10.17831987	7.472268993	2.156989959	3.028930252	3.586230131	1.391095103	4.965996629	4.406582464	4.309946857	2.651426143	3.626776102	5.205679494	3.57676703	6.543951644	4.568538912	5.172468225	5.138926608	4.655942145	4.944307102	4.355837181	2.427719363	2.368468481	1.966460734	4.271059778	3.3557722	2.347194057	3.538355592	5.378432885	3.766964658	5.537881337	7.65869048	7.059454865	6.522483371	8.9243642	7.182054128	4.399118716	4.311880072	5.678238491	7.756701878	6.442681122	4.963449904	6.910703193	3.054885533	3.946015001	3.351877253	5.448885854	2.386259356	5.354191494	2.78745677	6.325830158	4.34867763	5.964382944	3.732262989	5.919358901	2.846049784	3.362195465	2.011861718	5.716482027	4.384652422	6.545929314	6.782101221	7.995409285	4.120707854	8.026445449	4.676176667	4.64279155	4.373413664	6.601177742	5.062685357	6.901196361	7.060497809	3.674392432	7.238109659	2.714316582	5.510070804	2.837787133	5.292971719	1.747576411	4.244685568	2.566227495	2.800243872	3.507237278	5.404743568	1.779779805	6.633446927	4.376052648	4.618388124	8.094479544	7.050653935	7.341145718	4.311871494	2.182096816	1.878965426	1.994117128	2.24852485	3.841538911	6.818371932	2.403648216	7.20396817	3.057091333	5.420216325	5.730231609	3.313276925	4.064240675	2.858589022	2.500021276	6.838258773	3.131797844	6.306900593	4.019590706	3.51865417	5.26718796	4.592809328	5.315413215	5.140051444	4.143229709	4.768028379	6.667670199	1.916552486	2.066121692	2.630780915	6.075330835	4.625980476	3.008553035	5.788246635	3.119714615	9.425224907	5.38294267	7.619261141	6.118754151	2.103884456	6.264025376	3.447073779	2.425785847	4.373757071	2.016502917	5.68433816	3.82979604	3.285760247	6.003794494	5.644970663	6.972194153	7.388993771	3.406228617	4.896811141	6.883673773	6.056356281	2.311348495	2.038908103	3.322479492	7.953691651	5.515979955	5.503111858	7.250359882	5.548835681	6.894612954	5.738112808	7.113690193	8.369176845	5.745169483	5.728840531	5.74407649	6.200432657	7.823409013	6.840234089	6.661464322	6.042954291	6.149978075	6.209353809	2.052992353	3.096167613	4.010090636	5.493445718	5.795973213	4.043500264	3.23774304	6.613121804	4.220471416	2.471409096	5.326703746	3.830476342	4.992387251	3.850048634	6.976311888	6.481071055	6.98651254	5.146891986	2.813262559	3.387806713	6.52494754	5.806832434	9.045371166	6.394893438	6.125984591	7.11481114	6.236759461	4.906090515	4.027911866	7.666424291	5.015614547	6.658183878	2.722255842	6.674683659	1.760365075	4.232616724	4.285677295	6.23894337	5.039607035	6.792136941	5.772302755	4.656056914	3.732581398	2.619030789	3.323765781	2.903751264	3.408363484	5.379088314	7.189429036	1.995550982	4.24763701	3.342925534	6.304350961	4.984545794	3.325597095	3.587919239	5.715796397	7.226786064	4.054148927	3.848646344	5.750321064	5.138495081	3.872505811	5.807909088	5.534584861	6.636808733	3.32576494	3.856525945	2.80260019	5.511517638	5.938404416	3.358621784	6.220019062	2.20981447	3.542037794	3.012924102	5.688485482	1.710761892	4.273779478	6.340163332	7.254293637	9.307782202	3.203672551	3.366100139	4.596995128	6.379826394	5.38389138	2.646276173	3.599329724	3.243698388	3.677446184	8.191926489	5.90735011	4.067947701	4.668592332	4.449239267	3.092003701	4.856805575	8.067074031	5.331267724	2.635270881	6.792718366	6.466263235	1.758084242	2.155699799	4.359241496	5.299501778	6.892580781	3.05131802	3.307526727	2.493700739	1.667269258	4.145115858	2.533093315	3.841076319	4.53577695	3.670057464	4.091083251	6.121075231	6.923718734	5.389342272	2.767364723	7.426152893	6.865952582	3.092610438	6.478362264	1.865166646	5.86813687	5.5252754	3.323949453	4.328116838	6.541431132	4.981133426	6.242725218	7.555907134	2.279995731	2.149879307	3.910689832	2.463165249	3.683011629	4.704841789	5.245085433	5.526686273	3.777610853	5.448391561	5.453063248	3.033304032	6.855435379	6.7502023	5.52051884	3.792236314	3.334083136	5.462273712	5.41622512	4.14275261	5.529886134	6.156487755	3.185696755	6.759750266	5.506712722	2.822317747	7.767037791	6.623375642	7.176637759	6.856346239	6.85077414	4.195208325	3.211667532	3.233412086	4.284191449	3.495640455	2.480857044	4.51571564	2.415306414	7.084848161	5.970990115	3.320969818	3.428695049	7.105342899	7.815364691	9.21985656	6.3452469	2.12559247	2.565456039	5.159331107	3.4278369	8.243604019	5.263221713	2.34338113	2.442622901	3.380828061	7.309376288	3.024137515	5.260136892	7.238572741	4.952620708	3.661563666	6.552151015	6.613034005	3.055871394	6.139843534	4.914159173	3.263511609	4.676520534	5.165576451	4.555002665	4.391518739	7.094942944	6.546166793	5.953285837	4.809151681	3.651882691	7.344931939	6.430305157	3.133725306	3.531511051	6.694846347	1.886897761	3.169299246	4.080626296	7.026102456	8.475432025	1.908705831	7.604928861	7.003534388	5.777765072	2.363684361	2.717133193	3.519097261	4.08011393	4.862546373	6.088070223	4.551769424	2.78812887	6.544083681	3.944881418	2.264300227	8.246427169	3.413160111	1.980298308	2.509490846	6.440161585	1.400099571	2.763982771	5.74241638	3.498603184	6.820881025	6.452733521	7.183417056	5.481690326	3.645635094	2.709895512	4.429320951	6.426603143	2.956813996	4.503619805	3.140312877	5.139847947	6.288273997	7.067231418	5.160857741	5.870883798	6.943965307	3.986716268	4.970216378	8.637815315	5.514255146	3.744406838	1.821740771	1.487196616	8.330321656	6.424066679	1.707694695	2.863866784	7.925654887	8.168858532	4.498265834	3.277628072	4.519357962	6.220406859	3.063178954	2.470459606	3.554939701	2.766254563	5.856478823	1.485006427	5.379876541	2.339945195	7.38242333	3.534686432	1.935564204	7.298450785	3.474705141	4.399041631	5.012160971	4.359526743	4.976445089	5.855238468	4.394505771	5.866440284	4.070310879	4.179594009	6.472102163	5.694980298	6.303591312	1.68800805	8.759050975	5.463703169	4.616992723	3.032084101	9.314786646	3.139287953	2.90304513	8.12692889	6.259596298	7.859043737	2.055304007	3.6698557	2.844916715	5.984132382	5.248933145	6.328974552	4.463581459	2.726737445	1.800070102	6.472664916	6.408523179	6.052247572	2.566978246	6.162777145	5.260785175	4.892619269	5.515030684	6.77869251	3.414317506	8.756016451	7.390849901	1.708968379	3.168554023	4.746734641	3.784166059	2.241130285	6.55716295	5.025332131	3.656376878	4.681107373	7.919849905	3.444475149	6.730747802	3.043867071	2.675357248	4.833789984	2.807597189	2.233189739	7.477761962	5.166566615	3.061384229	6.829122347	3.852805359	5.304263567	5.665824143	5.861311426	5.152743352	7.904198734	6.51896922	5.06623616	3.526997898	3.708934573	2.663700884	5.017862896	3.834486805	8.213098613	5.706138575	2.791790157	6.095098023	2.954980163	6.612385794	4.388722044	2.213352132	5.685992315	2.885170205	5.075200367	5.577218187	5.803199403	9.434451308	8.103751782	2.984144362	8.139939928	2.538549701	5.810311086	5.533907018	8.054064268	6.474561284	5.721908448	3.904605395	5.61468025	3.690925171	4.089460427	4.047749023	4.480728002	2.202390402	6.013723459	3.245408751	7.266941879	4.831199546	5.56002381	4.086368428	5.010477769	5.984784605	5.052851123	5.319305331	6.275983585	4.089358154	4.225369158	6.720497437	2.76531271	3.756984345	6.527661077	5.828138222	3.947675416	4.321115456	4.884399158	5.189984019	6.460648685	1.788299732	2.074125334	2.784294389	4.370406225	5.546288497	5.428961114	5.432046792	7.731060503	8.202687681	3.403386563	2.010314504	3.768783415	3.30850525	6.578629804	6.854411514	6.457773705	4.82880992	7.90059247	5.544782703	2.345052229	6.463304857	3.935519386	6.660828536	6.610112278	7.497573713	7.010389488	7.04974155	4.293949023	7.438384343	8.619655701	6.407988481	4.577134185	4.238915177	6.55877127	3.473893666	5.184450568	3.970380549	3.86324921	4.482034936	4.258403067	6.459608003	2.321929338	2.965203081	5.195778649	4.198424014	3.643888132	5.466718784	5.29850692	6.103600857	7.786317393	8.071672252	6.855183981	7.174681182	6.688264482	7.89320278	9.218472406	6.257473566	7.863178145	5.290699624	5.141109708	5.412536993	4.479000724	7.237403451	5.856879622	4.43677012	4.684067027	3.074808873	5.955068604	2.991759855	6.043071685	7.308174136	5.505260037	5.394817793	2.395494673	7.036756278	7.640365192	3.170315796	5.92520304	8.105359417	1.670459411	7.064993909	6.438007892	3.067118379	8.380443329	5.165646192	5.956675453	3.164834401	6.079875861	4.229513106	3.366993527	4.226476253	7.655828132	4.973860131	6.374175114	7.677985792	6.674831097	3.250520136	5.572356656	5.360843896	3.900496385	2.897672331	2.287883694	7.234713364	4.126291677	4.971344648	2.729045205	6.534920001	4.533176668	3.721593016	6.347354742	2.280677651	3.389899452	5.766828985	7.896066988	9.892877656	6.300021665	3.595298421	9.322957131	5.898527005	5.199569778	5.418356151	6.691141902	8.276581855	9.18200267	3.586745517	3.290122248	7.6791667	3.548333554	8.081349951	5.252287238	2.736941387	4.183835897	2.286079163	8.383610563	4.030614587	3.705656787	5.779990545	5.313235893	4.101536253	8.46498419	9.422297331	4.289003325	6.701497023	6.025209583	4.754674562	4.426085062	4.995800064	8.751709086	8.705352215	1.493064395	9.278975078	7.218638159	6.079003029	7.465861013	8.620842324	8.587795976	3.815081555	6.287402035	5.826380092	2.519178659	7.479388119	6.555348675	7.043310773	7.374381784	7.370854237	4.649687632	2.985843424	6.669267628	6.415550419	9.519970276	2.657024121	6.281526959	7.682619994	2.186899777	2.358287563	5.918290522	6.979205264	5.755730014	5.627569711	3.279646514	5.729684579	4.473664884	6.864222512	3.093674349	7.536158822	4.195651487	2.934648641	6.638572577	3.248821249	1.92960625	4.255487839	3.557794399	6.181620504	4.824473239	6.304930553	6.901213279	2.729604488	3.466545648	5.225181286	7.358372091	2.940690274	5.92317648	5.793996482	4.57195618	7.490371987	6.350307156	2.85180089	2.625820795	6.620121934	5.170667763	3.903961804	8.401321766	6.867861178	6.407878937	2.884222193	4.192860678	4.412154726	3.084183736	6.385989995	4.973496891	4.529882744
[truncated: 9,979,531 more chars]
