# Supplementary material for: Efficient and biologically relevant consensus strategy for Parkinson’s disease gene prioritization
Source: BMC Med Genomics. 2016 Mar 9;9:12. doi: 10.1186/s12920-016-0173-x (PMC4784386; doi:10.1186/s12920-016-0173-x)
Supplement: Additional file 4: — Details on the genes sets prioritized by the respective approaches. (TXT 23 kb) [file 12920_2016_173_MOESM4_ESM.txt]

OFFICIAL_GENE_SYMBOL	Species	David Gene Name	ENTREZ_GENE_ID	ML_Relevance (Mlreli)	RANK_Final_ML	RANK_Final_LIMMA	Min_Rank	Mean_Rank	ML	Limma	Module PD_02	Module PD_07	Module PD_02+PD_07
SLC18A2	Homo sapiens	solute carrier family 18 (vesicular monoamine), member 2	6571	0.773630595	2	1	1	1.5	1	1	1	0	1
Agtr1	Homo sapiens	angiotensin II receptor, type 1	185	0.848036983	1	3	1	2	1	1	1	0	1
GBE1	Homo sapiens	glucan (1,4-alpha-), branching enzyme 1	2632	0.535017004	10	2	2	6	1	1	1	0	1
pdcd2	Homo sapiens	programmed cell death 2	5134	0.688149025	3	22	3	12.5	1	1	1	0	1
aldh1a1	Homo sapiens	aldehyde dehydrogenase 1 family, member A1	216	0.562200158	7	5	5	6	1	1	1	0	1
CCNH	Homo sapiens	cyclin H	902	0.669528451	5	10	5	7.5	1	1	1	0	1
Nrxn3	Homo sapiens	neurexin 3	9369	0.50185978	13	6	6	9.5	1	1	1	0	1
slc6a3	Homo sapiens	solute carrier family 6 (neurotransmitter transporter, dopamine), member 3	6531	0.586559483	6	17	6	11.5	1	1	1	0	1
DLK1	Homo sapiens	delta-like 1 homolog (Drosophila)	8788	0.439697577	30	8	8	19	1	1	1	0	1
GPR161	Homo sapiens	G protein-coupled receptor 161	23432	0.546661505	9	32	9	20.5	1	1	1	0	1
SCN3B	Homo sapiens	sodium channel, voltage-gated, type III, beta	55800	0.520897856	11	15	11	13	1	1	1	0	1
TH	Homo sapiens	tyrosine hydroxylase	7054	0.515705654	12	14	12	13	1	1	1	0	1
PCDH8	Homo sapiens	protocadherin 8	5100	0.462470395	20	12	12	16	1	1	1	0	1
ORC5L	Homo sapiens	origin recognition complex, subunit 5-like (yeast)	5001	0.50185978	14	54	14	34	1	1	1	0	1
Heca	Homo sapiens	headcase homolog (Drosophila)	51696	0.493099836	15	89	15	52	1	1	0	1	1
slit1	Homo sapiens	slit homolog 1 (Drosophila)	6585	0.477629501	17	27	17	22	1	1	1	0	1
BMI1	Homo sapiens	BMI1 polycomb ring finger oncogene	648	0.464147993	19	18	18	18.5	1	1	0	1	1
QPCT	Homo sapiens	glutaminyl-peptide cyclotransferase	25797	0.457680513	22	81	22	51.5	1	1	1	0	1
dld	Homo sapiens	dihydrolipoamide dehydrogenase	1738	0.413281108	41	23	23	32	1	1	1	0	1
HIST1H2BD	Homo sapiens	histone cluster 1, H2bd	3017	0.45490982	24	103	24	63.5	1	1	0	1	1
PBX1	Homo sapiens	pre-B-cell leukemia homeobox 1	5087	0.45281472	25	34	25	29.5	1	1	1	0	1
SRP72	Homo sapiens	signal recognition particle 72kDa	6731	0.403716524	46	25	25	35.5	1	1	1	0	1
DRD2	Homo sapiens	dopamine receptor D2	1813	0.411094917	43	26	26	34.5	1	1	1	0	1
EN1	Homo sapiens	engrailed homeobox 1	2019	0.44133722	28	86	28	57	1	1	1	0	1
TRIM36	Homo sapiens	tripartite motif-containing 36	55521	0.43131718	34	29	29	31.5	1	1	1	0	1
Insm1	Homo sapiens	insulinoma-associated 1	3642	0.441246129	29	40	29	34.5	1	1	1	0	1
mdh2	Homo sapiens	malate dehydrogenase 2, NAD (mitochondrial)	4191	0.411914739	42	30	30	36	1	1	1	0	1
Cirbp	Homo sapiens	cold inducible RNA binding protein	1153	0.438733528	31	85	31	58	1	1	1	0	1
Fabp7	Homo sapiens	fatty acid binding protein 7, brain	2173	0.429222081	36	37	36	36.5	1	1	1	0	1
Ptprn2	Homo sapiens	protein tyrosine phosphatase, receptor type, N polypeptide 2	5799	0.427855711	37	58	37	47.5	1	1	1	0	1
PSMG1	Homo sapiens	proteasome (prosome, macropain) assembly chaperone 1	8624	0.390872654	50	39	39	44.5	1	1	1	0	1
vwa5a	Homo sapiens	von Willebrand factor A domain containing 5A	4013	0.418564402	40	48	40	44	1	1	1	0	1
ITPR1	Homo sapiens	inositol 1,4,5-triphosphate receptor, type 1	3708	0.371561304	61	42	42	51.5	1	1	1	0	1
BAI3	Homo sapiens	brain-specific angiogenesis inhibitor 3	577	0.410001822	45	61	45	53	1	1	1	0	1
Cpt1b	Homo sapiens	choline kinase beta; carnitine palmitoyltransferase 1B (muscle)	1375	0.350337038	72	46	46	59	1	1	0	1	1
CACNB3	Homo sapiens	calcium channel, voltage-dependent, beta 3 subunit	784	0.3977045	47	66	47	56.5	1	1	1	0	1
ACP2	Homo sapiens	acid phosphatase 2, lysosomal	53	0.349881581	73	47	47	60	1	1	1	0	1
CHORDC1	Homo sapiens	cysteine and histidine-rich domain (CHORD)-containing 1; cysteine and histidine-rich domain (CHORD)-containing 1 pseudogene	26973	0.392967754	48	74	48	61	1	1	0	1	1
SHOC2	Homo sapiens	soc-2 suppressor of clear homolog (C. elegans)	8036	0.365822554	65	49	49	57	1	1	1	0	1
vbp1	Homo sapiens	von Hippel-Lindau binding protein 1	7411	0.304009534	91	52	52	71.5	1	1	1	0	1
PPM1B	Homo sapiens	protein phosphatase 1B (formerly 2C), magnesium-dependent, beta isoform	5495	0.389506285	52	108	52	80	1	1	0	1	1
YME1L1	Homo sapiens	YME1-like 1 (S. cerevisiae)	10730	0.373018765	59	56	56	57.5	1	1	1	0	1
NDUFA9	Homo sapiens	NADH dehydrogenase (ubiquinone) 1 alpha subcomplex, 9, 39kDa	4704	0.374658408	57	62	57	59.5	1	1	1	0	1
TRAPPC2L	Homo sapiens	trafficking protein particle complex 2-like	51693	0.373838586	58	83	58	70.5	1	1	1	0	1
Hist1h2ac	Homo sapiens	histone cluster 1, H2ac	8334	0.370832574	62	94	62	78	1	1	0	1	1
RGS4	Homo sapiens	regulator of G-protein signaling 4	5999	0.368099836	64	104	64	84	1	1	1	0	1
CRYZL1	Homo sapiens	crystallin, zeta (quinone reductase)-like 1	9946	0.265622153	108	71	71	89.5	1	1	1	0	1
RCN2	Homo sapiens	reticulocalbin 2, EF-hand calcium binding domain	5955	0.355347058	71	113	71	92	1	1	1	0	1
SNRNP70	Homo sapiens	small nuclear ribonucleoprotein 70kDa (U1)	6625	0.176352705	139	87	87	113	1	1	0	1	1
VPS4B	Homo sapiens	vacuolar protein sorting 4 homolog B (S. cerevisiae)	9525	0.257241756	114	100	100	107	1	1	1	0	1
clk1	Homo sapiens	CDC-like kinase 1	1195	0.443067954	27	38	27	32.5	1	1	0	0	0
DDX17	Homo sapiens	DEAD (Asp-Glu-Ala-Asp) box polypeptide 17	10521	0.423027874	39	36	36	37.5	1	1	0	0	0
ndrg1	Homo sapiens	N-myc downstream regulated 1	10397	0.426580434	38	116	38	77	1	1	0	0	0
sesn1	Homo sapiens	sestrin 1	27244	0.370377118	63	98	63	80.5	1	1	0	0	0
LRP2	Homo sapiens	low density lipoprotein-related protein 2	4036	0.362816542	67	106	67	86.5	1	1	0	0	0
syt17	Homo sapiens	synaptotagmin XVII; synaptotagmin VII	51760	0.323920568	83	70	70	76.5	1	1	0	0	0
USH2A	Homo sapiens	Usher syndrome 2A (autosomal recessive, mild)	7399	0.675358292	4		4	4	1	0	0	0	0
ROR2	Homo sapiens	receptor tyrosine kinase-like orphan receptor 2	4920	0.556537317	8		8	8	1	0	0	0	0
CACNA2D2	Homo sapiens	calcium channel, voltage-dependent, alpha 2/delta subunit 2	9254	0.478176049	16		16	16	1	0	1	0	1
paics	Homo sapiens	phosphoribosylaminoimidazole carboxylase, phosphoribosylaminoimidazole succinocarboxamide synthetase	10606	0.46962106	18		18	18	1	0	0	0	0
Nppc	Homo sapiens	natriuretic peptide precursor C	4880	0.458591425	21		21	21	1	0	0	0	0
ATP2A3	Homo sapiens	ATPase, Ca++ transporting, ubiquitous	489	0.457316147	23		23	23	1	0	1	0	1
Crim1	Homo sapiens	cysteine rich transmembrane BMP regulator 1 (chordin-like)	51232	0.451015668	26		26	26	1	0	0	0	0
PDK4	Homo sapiens	pyruvate dehydrogenase kinase, isozyme 4	5166	0.43851339	32		32	32	1	0	0	1	1
Reg3a	Homo sapiens	regenerating islet-derived 3 alpha	5068	0.432630412	33		33	33	1	0	0	0	0
Pnmt	Homo sapiens	phenylethanolamine N-methyltransferase	5409	0.43058845	35		35	35	1	0	0	1	1
AZGP1	Homo sapiens	alpha-2-glycoprotein 1, zinc-binding pseudogene 1; alpha-2-glycoprotein 1, zinc-binding	563	0.410275096	44		44	44	1	0	0	0	0
taz	Homo sapiens	tafazzin	6901	0.390963746	49		49	49	1	0	0	1	1
tmod3	Homo sapiens	tropomodulin 3 (ubiquitous)	29766	0.390637335	51		51	51	1	0	0	0	0
MT1G	Homo sapiens	metallothionein 1G	4495	0.385589361	53		53	53	1	0	0	1	1
Pcdhb8	Homo sapiens	protocadherin beta 8	56128	0.385391996	54		54	54	1	0	0	0	0
CHGB	Homo sapiens	chromogranin B (secretogranin 1)	1114	0.384769539	55		55	55	1	0	1	0	1
Selplg	Homo sapiens	selectin P ligand	6404	0.378218558	56		56	56	1	0	0	0	0
GNGT1	Homo sapiens	guanine nucleotide binding protein (G protein), gamma transducing activity polypeptide 1	2792	0.372510172	60		60	60	1	0	0	0	0
Tspan2	Homo sapiens	tetraspanin 2	10100	0.364775005	66		66	66	1	0	0	0	0
PF4V1	Homo sapiens	platelet factor 4 variant 1	5197	0.361070626	68		68	68	1	0	0	0	0
SIRT4	Homo sapiens	sirtuin (silent mating type information regulation 2 homolog) 4 (S. cerevisiae)	23409	0.356774154	69		69	69	1	0	0	0	0
masp2	Homo sapiens	mannan-binding lectin serine peptidase 2	10747	0.355422967	70		70	70	1	0	0	0	0
Kera	Homo sapiens	keratocan	11081	0.349517216	74		74	74	1	0	0	0	0
SC5DL	Homo sapiens	sterol-C5-desaturase (ERG3 delta-5-desaturase homolog, S. cerevisiae)-like	6309	0.348606304	75		75	75	1	0	1	0	1
TLL1	Homo sapiens	tolloid-like 1	7092	0.341812413	76		76	76	1	0	0	0	0
Col5a3	Homo sapiens	collagen, type V, alpha 3	50509	0.339952633	77		77	77	1	0	0	1	1
SLC25A32	Homo sapiens	solute carrier family 25, member 32	81034	0.336855529	78		78	78	1	0	1	0	1
Cyp27a1	Homo sapiens	cytochrome P450, family 27, subfamily A, polypeptide 1	1593	0.334487156	79		79	79	1	0	0	1	1
ZMYM5	Homo sapiens	zinc finger, MYM-type 5	9205	0.332430012	80		80	80	1	0	0	0	0
FBLN5	Homo sapiens	fibulin 5	10516	0.330790369	81		81	81	1	0	1	0	1
CHEK1	Homo sapiens	CHK1 checkpoint homolog (S. pombe)	1111	0.328604178	82		82	82	1	0	0	0	0
esrra	Homo sapiens	estrogen-related receptor alpha	2101	0.317817453	84		84	84	1	0	0	0	0
Cxxc1	Homo sapiens	CXXC finger 1 (PHD domain)	30827	0.314264893	85		85	85	1	0	0	1	1
PRELP	Homo sapiens	proline/arginine-rich end leucine-rich repeat protein	5549	0.314173802	86		86	86	1	0	0	1	1
PDE6C	Homo sapiens	phosphodiesterase 6C, cGMP-specific, cone, alpha prime	5146	0.311714338	87		87	87	1	0	0	0	0
ITGA7	Homo sapiens	integrin, alpha 7	3679	0.311661201	88		88	88	1	0	0	0	0
vat1	Homo sapiens	vesicle amine transport protein 1 homolog (T. californica)	10493	0.308161778	89		89	89	1	0	1	0	1
Lman2	Homo sapiens	lectin, mannose-binding 2	10960	0.304973584	90		90	90	1	0	0	0	0
SS18L2	Homo sapiens	synovial sarcoma translocation gene on chromosome 18-like 2	51188	0.303880488	92		92	92	1	0	0	1	1
DRD5	Homo sapiens	dopamine receptor D5	1816	0.302445801	93		93	93	1	0	0	0	0
CHST3	Homo sapiens	carbohydrate (chondroitin 6) sulfotransferase 3	9469	0.290763345	94		94	94	1	0	0	1	1
Sycp1	Homo sapiens	synaptonemal complex protein 1	6847	0.29039898	95		95	95	1	0	0	0	0
ZFP37	Homo sapiens	zinc finger protein 37 homolog (mouse)	7539	0.288121698	96		96	96	1	0	0	0	0
VRK3	Homo sapiens	vaccinia related kinase 3	51231	0.285115686	97		97	97	1	0	0	0	0
Fkbp1b	Homo sapiens	FK506 binding protein 1B, 12.6 kDa	2281	0.282656222	98		98	98	1	0	1	0	1
SCN1B	Homo sapiens	sodium channel, voltage-gated, type I, beta	6324	0.281563126	99		99	99	1	0	0	0	0
higd1b	Homo sapiens	HIG1 hypoxia inducible domain family, member 1B	51751	0.27609765	100		100	100	1	0	0	1	1
LRRC6	Homo sapiens	leucine rich repeat containing 6	23639	0.275627012	101		101	101	1	0	0	1	1
bmpr2	Homo sapiens	bone morphogenetic protein receptor, type II (serine/threonine kinase)	659	0.274313779	102		102	102	1	0	1	0	1
MMD	Homo sapiens	monocyte to macrophage differentiation-associated	23531	0.272180725	103		103	103	1	0	0	0	0
FKTN	Homo sapiens	fukutin	2218	0.270267808	104		104	104	1	0	1	0	1
LILRA1	Homo sapiens	leukocyte immunoglobulin-like receptor, subfamily A (with TM domain), member 1	11024	0.267079614	105		105	105	1	0	0	0	0
HK1	Homo sapiens	hexokinase 1	3098	0.266350884	106		106	106	1	0	1	0	1
iars	Homo sapiens	isoleucyl-tRNA synthetase	3376	0.265713245	107		107	107	1	0	1	0	1
CYP39A1	Homo sapiens	cytochrome P450, family 39, subfamily A, polypeptide 1	51302	0.265622153	109		109	109	1	0	0	0	0
Rlbp1	Homo sapiens	retinaldehyde binding protein 1	6017	0.265295743	110		110	110	1	0	0	0	0
PTPRJ	Homo sapiens	protein tyrosine phosphatase, receptor type, J	5795	0.264893423	111		111	111	1	0	0	0	0
IVNS1ABP	Homo sapiens	influenza virus NS1A binding protein	10625	0.262433959	112		112	112	1	0	0	0	0
Pkd1	Homo sapiens	polycystic kidney disease 1 (autosomal dominant)	5310	0.258737171	113		113	113	1	0	0	0	0
TMEM5	Homo sapiens	transmembrane protein 5	10329	0.256877391	115		115	115	1	0	0	0	0
H2BFS	Homo sapiens	H2B histone family, member S	54145	0.255055566	116		116	116	1	0	0	1	1
FKSG2	Homo sapiens	apoptosis inhibitor	59347	0.250045546	117		117	117	1	0	0	0	0
PLOD1	Homo sapiens	procollagen-lysine 1, 2-oxoglutarate 5-dioxygenase 1	5351	0.24620453	118		118	118	1	0	0	1	1
Eif4ebp2	Homo sapiens	eukaryotic translation initiation factor 4E binding protein 2	1979	0.237695087	119		119	119	1	0	0	0	0
AHSA1	Homo sapiens	AHA1, activator of heat shock 90kDa protein ATPase homolog 1 (yeast)	10598	0.235470942	120		120	120	1	0	0	1	1
NRG1	Homo sapiens	neuregulin 1	3084	0.233375843	121		121	121	1	0	0	0	0
IL15	Homo sapiens	interleukin 15	3600	0.225124491	122		122	122	1	0	0	0	0
Nnt	Homo sapiens	nicotinamide nucleotide transhydrogenase	23530	0.222262707	123		123	123	1	0	1	0	1
bpnt1	Homo sapiens	3'(2'), 5'-bisphosphate nucleotidase 1	10380	0.218436874	124		124	124	1	0	0	0	0
PIK3CG	Homo sapiens	phosphoinositide-3-kinase, catalytic, gamma polypeptide	5294	0.214337766	125		125	125	1	0	0	0	0
ACTG1	Homo sapiens	actin, gamma 1	71	0.21032975	126		126	126	1	0	1	0	1
Cops3	Homo sapiens	COP9 constitutive photomorphogenic homolog subunit 3 (Arabidopsis)	8533	0.209965385	127		127	127	1	0	1	0	1
PSG1	Homo sapiens	pregnancy specific beta-1-glycoprotein 1	5669	0.209874294	128		128	128	1	0	0	0	0
Sptlc2	Homo sapiens	serine palmitoyltransferase, long chain base subunit 2	9517	0.209145564	129		129	129	1	0	0	0	0
SLC22A8	Homo sapiens	solute carrier family 22 (organic anion transporter), member 8	9376	0.205995324	130		130	130	1	0	0	0	0
galT	Homo sapiens	galactose-1-phosphate uridylyltransferase	2592	0.204226635	131		131	131	1	0	1	0	1
C11orf58	Homo sapiens	chromosome 11 open reading frame 58 pseudogene; chromosome 11 open reading frame 58	10944	0.190745127	132		132	132	1	0	0	0	0
TMPRSS5	Homo sapiens	transmembrane protease, serine 5	80975	0.187739115	133		133	133	1	0	0	0	0
BAGE	Homo sapiens	B melanoma antigen	574	0.18527965	134		134	134	1	0	0	0	0
Rbl1	Homo sapiens	retinoblastoma-like 1 (p107)	5933	0.184733103	135		135	135	1	0	0	0	0
P4HA1	Homo sapiens	prolyl 4-hydroxylase, alpha polypeptide I	5033	0.184733103	136		136	136	1	0	0	1	1
strap	Homo sapiens	serine/threonine kinase receptor associated protein	11171	0.177992348	137		137	137	1	0	1	0	1
RAD21	Homo sapiens	RAD21 homolog (S. pombe)	5885	0.177901257	138		138	138	1	0	0	0	0
DAPK1	Homo sapiens	death-associated protein kinase 1	1612	0.175715066	140		140	140	1	0	1	0	1
runx3	Homo sapiens	runt-related transcription factor 3	864	0.171980324	141		141	141	1	0	0	0	0
pex3	Homo sapiens	peroxisomal biogenesis factor 3	8504	0.167152487	142		142	142	1	0	1	0	1
MSTN	Homo sapiens	myostatin	2660	0.165786118	143		143	143	1	0	0	0	0
rfx3	Homo sapiens	regulatory factor X, 3 (influences HLA class II expression)	5991	0.163326653	144		144	144	1	0	0	0	0
Diablo	Homo sapiens	diablo homolog (Drosophila)	56616	0.158225542	145		145	145	1	0	1	0	1
FOXO4	Homo sapiens	forkhead box O4	4303	0.151940244	146		146	146	1	0	0	0	0
DAZ1	Homo sapiens	deleted in azoospermia 1; deleted in azoospermia 3; deleted in azoospermia 2; deleted in azoospermia 4	1617	0.142193478	147		147	147	1	0	0	0	0
LOC399491	Homo sapiens	GPS, PLAT and transmembrane domain-containing protein	399491	0.140736017	148		148	148	1	0	0	0	0
Cdh19	Homo sapiens	cadherin 19, type 2	28513	0.137183458	149		149	149	1	0	0	0	0
Abcb9	Homo sapiens	ATP-binding cassette, sub-family B (MDR/TAP), member 9	23457	0.132522621	150		150	150	1	0	1	0	1
TLR6	Homo sapiens	toll-like receptor 6	10333	0.124066314	151		151	151	1	0	0	0	0
SCNN1A	Homo sapiens	sodium channel, nonvoltage-gated 1 alpha	6337	0.121333576	152		152	152	1	0	0	0	0
NFYB	Homo sapiens	nuclear transcription factor Y, beta	4801	0.119602842	153		153	153	1	0	0	0	0
smpx	Homo sapiens	small muscle protein, X-linked	23676	0.114775005	154		154	154	1	0	1	0	1
IGSF1	Homo sapiens	immunoglobulin superfamily, member 1	3547	0.106030242	155		155	155	1	0	0	0	0
E2f5	Homo sapiens	E2F transcription factor 5, p130-binding	1875	0.104208417	156		156	156	1	0	0	0	0
POLG	Homo sapiens	polymerase (DNA directed), gamma	5428	0.10302423	157		157	157	1	0	0	0	0
GMCL1	Homo sapiens	germ cell-less homolog 1 (Drosophila)-like; germ cell-less homolog 1 (Drosophila)	64395	0.095645837	158		158	158	1	0	1	0	1
C1orf21	Homo sapiens	chromosome 1 open reading frame 21	81563	0.074603753	159		159	159	1	0	1	0	1
RPS29	Homo sapiens	ribosomal protein S29 pseudogene 11; ribosomal protein S29 pseudogene 16; ribosomal protein S29 pseudogene 17; ribosomal protein S29 pseudogene 3; ribosomal protein S29 pseudogene 9; ribosomal protein S29	6235	0.073783931	160		160	160	1	0	0	0	0
Golga1	Homo sapiens	golgi autoantigen, golgin subfamily a, 1	2800	0.071597741	161		161	161	1	0	0	0	0
SPTAN1	Homo sapiens	spectrin, alpha, non-erythrocytic 1 (alpha-fodrin)	6709	0.06722536	162		162	162	1	0	1	0	1
Gars	Homo sapiens	glycyl-tRNA synthetase	2617	0.059118236	163		163	163	1	0	1	0	1
Prdx6	Homo sapiens	peroxiredoxin 6	9588	0.054017125	164		164	164	1	0	0	0	0
F8	Homo sapiens	coagulation factor VIII, procoagulant component	2157	0.052559665	165		165	165	1	0	1	0	1
APC	Homo sapiens	adenomatous polyposis coli	324	0.050828931	166		166	166	1	0	0	0	0
Atg12	Homo sapiens	ATG12 autophagy related 12 homolog (S. cerevisiae)	9140	0.036800874	167		167	167	1	0	0	0	0
RPL7	Homo sapiens	ribosomal protein L7 pseudogene 26; ribosomal protein L7 pseudogene 16; ribosomal protein L7; ribosomal protein L7 pseudogene 32; ribosomal protein L7 pseudogene 23; ribosomal protein L7 pseudogene 24; ribosomal protein L7 pseudogene 20	6129	0.031881946	168		168	168	1	0	0	0	0
ddc	Homo sapiens	dopa decarboxylase (aromatic L-amino acid decarboxylase)	1644			4	4	4	0	1	1	0	1
NR4A2	Homo sapiens	nuclear receptor subfamily 4, group A, member 2	4929			7	7	7	0	1	0	0	0
prkar2b	Homo sapiens	protein kinase, cAMP-dependent, regulatory, type II, beta	5577			9	9	9	0	1	1	0	1
Kcnj6	Homo sapiens	potassium inwardly-rectifying channel, subfamily J, member 6	3763			11	11	11	0	1	1	0	1
TPBG	Homo sapiens	trophoblast glycoprotein	7162			13	13	13	0	1	1	0	1
cdk14	Homo sapiens	PFTAIRE protein kinase 1	5218			16	16	16	0	1	1	0	1
RET	Homo sapiens	ret proto-oncogene	5979			19	19	19	0	1	1	0	1
fgf13	Homo sapiens	fibroblast growth factor 13	2258			20	20	20	0	1	1	0	1
KCNJ2	Homo sapiens	potassium inwardly-rectifying channel, subfamily J, member 2	3759			21	21	21	0	1	0	0	0
Ptdss1	Homo sapiens	phosphatidylserine synthase 1	9791			24	24	24	0	1	1	0	1
BCAS2	Homo sapiens	breast carcinoma amplified sequence 2	10286			28	28	28	0	1	1	0	1
RBM3	Homo sapiens	RNA binding motif (RNP1, RRM) protein 3	5935			31	31	31	0	1	1	0	1
RCAN2	Homo sapiens	regulator of calcineurin 2	10231			33	33	33	0	1	1	0	1
RNF14	Homo sapiens	ring finger protein 14	9604			35	35	35	0	1	1	0	1
MAGED1	Homo sapiens	melanoma antigen family D, 1	9500			41	41	41	0	1	1	0	1
Wdr61	Homo sapiens	WD repeat domain 61	80349			43	43	43	0	1	1	0	1
P2RX7	Homo sapiens	purinergic receptor P2X, ligand-gated ion channel, 7	5027			44	44	44	0	1	0	1	1
BANF1	Homo sapiens	similar to barrier-to-autointegration factor; barrier to autointegration factor 1	8815			45	45	45	0	1	0	1	1
COPS4	Homo sapiens	COP9 constitutive photomorphogenic homolog subunit 4 (Arabidopsis)	51138			50	50	50	0	1	1	0	1
PIP4K2A	Homo sapiens	phosphatidylinositol-5-phosphate 4-kinase, type II, alpha	5305			51	51	51	0	1	0	0	0
RELN	Homo sapiens	reelin	5649			53	53	53	0	1	0	1	1
PYROXD1	Homo sapiens	pyridine nucleotide-disulphide oxidoreductase domain 1	79912			55	55	55	0	1	1	0	1
cbln1	Homo sapiens	cerebellin 1 precursor	869			57	57	57	0	1	1	0	1
hltf	Homo sapiens	helicase-like transcription factor	6596			59	59	59	0	1	1	0	1
ccnc	Homo sapiens	cyclin C	892			60	60	60	0	1	1	0	1
ptbp2	Homo sapiens	polypyrimidine tract binding protein 2	58155			63	63	63	0	1	1	0	1
Dync1i1	Homo sapiens	dynein, cytoplasmic 1, intermediate chain 1	1780			64	64	64	0	1	1	0	1
RBM9	Homo sapiens	RNA binding motif protein 9	23543			65	65	65	0	1	1	0	1
GCH1	Homo sapiens	GTP cyclohydrolase 1	2643			67	67	67	0	1	1	0	1
MPPED2	Homo sapiens	metallophosphoesterase domain containing 2	744			68	68	68	0	1	1	0	1
CTDSP2	Homo sapiens	similar to hCG2013701; CTD (carboxy-terminal domain, RNA polymerase II, polypeptide A) small phosphatase 2	10106			69	69	69	0	1	0	1	1
SNX4	Homo sapiens	sorting nexin 4	8723			72	72	72	0	1	1	0	1
Tlk1	Homo sapiens	tousled-like kinase 1	9874			73	73	73	0	1	1	0	1
INSR	Homo sapiens	insulin receptor	3643			75	75	75	0	1	0	0	0
GABRB1	Homo sapiens	gamma-aminobutyric acid (GABA) A receptor, beta 1	2560			76	76	76	0	1	0	0	0
RAB3A	Homo sapiens	RAB3A, member RAS oncogene family	5864			77	77	77	0	1	1	0	1
LMO3	Homo sapiens	LIM domain only 3 (rhombotin-like 2)	55885			78	78	78	0	1	1	0	1
Pip5k1b	Homo sapiens	phosphatidylinositol-4-phosphate 5-kinase, type I, beta	8395			79	79	79	0	1	1	0	1
Wrb	Homo sapiens	tryptophan rich basic protein	7485			80	80	80	0	1	0	0	0
NDUFS1	Homo sapiens	NADH dehydrogenase (ubiquinone) Fe-S protein 1, 75kDa (NADH-coenzyme Q reductase)	4719			82	82	82	0	1	1	0	1
ATR	Homo sapiens	ataxia telangiectasia and Rad3 related; similar to ataxia telangiectasia and Rad3 related protein	545			84	84	84	0	1	1	0	1
ZNF226	Homo sapiens	zinc finger protein 226	7769			88	88	88	0	1	0	0	0
SLC30A9	Homo sapiens	solute carrier family 30 (zinc transporter), member 9	10463			90	90	90	0	1	1	0	1
DSTN	Homo sapiens	destrin (actin depolymerizing factor)	11034			91	91	91	0	1	1	0	1
HIST2H2BE	Homo sapiens	histone cluster 2, H2be	8349			92	92	92	0	1	0	1	1
stam	Homo sapiens	signal transducing adaptor molecule (SH3 domain and ITAM motif) 1	8027			93	93	93	0	1	1	0	1
IMMT	Homo sapiens	inner membrane protein, mitochondrial (mitofilin)	10989			95	95	95	0	1	1	0	1
STX10	Homo sapiens	syntaxin 10	8677			96	96	96	0	1	0	1	1
SYNJ1	Homo sapiens	synaptojanin 1	8867			97	97	97	0	1	1	0	1
ASMTL	Homo sapiens	acetylserotonin O-methyltransferase-like	8623			99	99	99	0	1	1	0	1
arl1	Homo sapiens	ADP-ribosylation factor-like 1	400			101	101	101	0	1	1	0	1
SEPP1	Homo sapiens	selenoprotein P, plasma, 1	6414			102	102	102	0	1	0	0	0
AZIN1	Homo sapiens	antizyme inhibitor 1	51582			105	105	105	0	1	1	0	1
SLC25A3	Homo sapiens	solute carrier family 25 (mitochondrial carrier; phosphate carrier), member 3	5250			107	107	107	0	1	1	0	1
CRYAB	Homo sapiens	crystallin, alpha B	1410			109	109	109	0	1	0	1	1
SUMO3	Homo sapiens	SMT3 suppressor of mif two 3 homolog 2 (S. cerevisiae) pseudogene; SMT3 suppressor of mif two 3 homolog 2 (S. cerevisiae); SMT3 suppressor of mif two 3 homolog 3 (S. cerevisiae)	6612			110	110	110	0	1	1	0	1
KAT2A	Homo sapiens	K(lysine) acetyltransferase 2A	2648			111	111	111	0	1	0	1	1
HBP1	Homo sapiens	HMG-box transcription factor 1	26959			112	112	112	0	1	0	1	1
L1cam	Homo sapiens	L1 cell adhesion molecule	3897			114	114	114	0	1	1	0	1
MAGI1	Homo sapiens	membrane associated guanylate kinase, WW and PDZ domain containing 1; CNKSR family member 3	9223			115	115	115	0	1	1	0	1
Atpif1	Homo sapiens	ATPase inhibitory factor 1	93974			117	117	117	0	1	1	0	1
FRY	Homo sapiens	furry homolog (Drosophila)	10129			118	118	118	0	1	1	0	1
oxct1	Homo sapiens	3-oxoacid CoA transferase 1	5019			119	119	119	0	1	1	0	1
DYNLT3	Homo sapiens	dynein, light chain, Tctex-type 3	6990			120	120	120	0	1	1	0	1
RBM4	Homo sapiens	RNA binding motif protein 14; RNA binding motif protein 4	5936			121	121	121	0	1	0	1	1
tubb3	Homo sapiens	tubulin, beta 3; melanocortin 1 receptor (alpha melanocyte stimulating hormone receptor)	10381			122	122	122	0	1	1	0	1
scg2	Homo sapiens	secretogranin II (chromogranin C)	7857			123	123	123	0	1	1	0	1
SULT1A3	Homo sapiens	sulfotransferase family, cytosolic, 1A, phenol-preferring, member 4; sulfotransferase family, cytosolic, 1A, phenol-preferring, member 3	6818			124	124	124	0	1	0	1	1
STAT1	Homo sapiens	signal transducer and activator of transcription 1, 91kDa	6772			125	125	125	0	1	1	0	1
PPP2R2B	Homo sapiens	protein phosphatase 2 (formerly 2A), regulatory subunit B, beta isoform	5521			126	126	126	0	1	1	0	1
SMARCA4	Homo sapiens	SWI/SNF related, matrix associated, actin dependent regulator of chromatin, subfamily a, member 4	6597			127	127	127	0	1	1	0	1
Syngr3	Homo sapiens	synaptogyrin 3	9143			128	128	128	0	1	1	0	1
WDR11	Homo sapiens	bromodomain and WD repeat domain containing 2	55717			129	129	129	0	1	1	0	1
AP3M2	Homo sapiens	adaptor-related protein complex 3, mu 2 subunit	10947			130	130	130	0	1	1	0	1
PPP2R5C	Homo sapiens	protein phosphatase 2, regulatory subunit B', gamma isoform	5527			131	131	131	0	1	1	0	1
psmb7	Homo sapiens	proteasome (prosome, macropain) subunit, beta type, 7	5695			132	132	132	0	1	1	0	1
NIPSNAP1	Homo sapiens	nipsnap homolog 1 (C. elegans)	8508			133	133	133	0	1	1	0	1
Syt1	Homo sapiens	synaptotagmin I	6857			134	134	134	0	1	1	0	1
