# Supplementary material for: Efficient and biologically relevant consensus strategy for Parkinson’s disease gene prioritization
Source: BMC Med Genomics. 2016 Mar 9;9:12. doi: 10.1186/s12920-016-0173-x (PMC4784386; doi:10.1186/s12920-016-0173-x)
Supplement: Additional file 5: — 1) Results of the Limma prioritization for the top 1016 genes with uncorrected p-values < 0.05. 2) Results of the gene ontology (biological process) enrichment analysis for the top 134 genes prioritized with Limma with FDR corrected p-values < 0.05. 3) Results of the gene ontology (biological process) enrichment analysis for the top 1016 genes prioritized with Limma with uncorrected p-values < 0.05. 4) List of the 168 genes prioritized with machine learning. 5) Results of the gene ontology (biological process) enrichment analysis for the 168 genes prioritized with machine learning. 6) Results of the gene ontology (biological process) enrichment analysis for the 1437 genes included in the co-expression module PD_02. 7) Results of the gene ontology (biological process) enrichment analysis for the 494 genes included in the co-expression module PD_07. 8) Results of the ToppCluster combined enrichment analysis for the co-expression modules PD_02 and PD_07. 9) Results of the gene ontology (biological process) enrichment analysis for the 50 genes prioritized with the consensus strategy and 100 additional interacting genes included in the STRING functional interaction network. (XLSX 493 kb) [file 12920_2016_173_MOESM5_ESM.xlsx]

## Sheet: Limma_Results_(Top1016)
GeneID	Gene Symbol	logFC	AveExpr	t	p-value	FDR adj. p-value	B
6571	SLC18A2	-1.76941	6.10219	-6.60416	1.72465e-09	1.46198e-05	11.2374
2632	GBE1	-0.953476	6.8032	-6.323	6.49622e-09	1.97824e-05	10.0134
185	AGTR1	-1.32575	4.43737	-6.30699	7.00098e-09	1.97824e-05	9.94432
1644	DDC	-1.8475	5.05265	-6.08344	1.9742e-08	4.18383e-05	8.9878
216	ALDH1A1	-1.15377	7.53584	-5.73878	9.45316e-08	0.000118435	7.54376
9369	NRXN3	-0.835112	5.76706	-5.73407	9.65477e-08	0.000118435	7.52431
4929	NR4A2	-0.747967	5.22376	-5.73119	9.77992e-08	0.000118435	7.51244
8788	DLK1	-1.34024	4.54443	-5.61562	1.63745e-07	0.000141016	7.03766
5577	PRKAR2B	-0.792495	6.33092	-5.59778	1.77221e-07	0.000141016	6.96482
902	CCNH	-0.378539	6.37109	-5.59648	1.78249e-07	0.000141016	6.95949
3763	KCNJ6	-1.29099	6.18802	-5.58896	1.84283e-07	0.000141016	6.92884
5100	PCDH8	-1.1111	4.65404	-5.56374	2.06029e-07	0.000141016	6.82613
7162	TPBG	-1.02544	5.58621	-5.55277	2.16256e-07	0.000141016	6.78152
7054	TH	-1.97464	5.68577	-5.48218	2.95013e-07	0.00017863	6.49564
55800	SCN3B	-0.844495	5.45532	-5.41722	3.91937e-07	0.000221496	6.23423
5218	CDK14	-0.5566	7.24747	-5.38929	4.42617e-07	0.000234504	6.12236
6531	SLC6A3	-1.33445	6.59006	-5.33372	5.63253e-07	0.000280865	5.90069
648	BMI1	0.3485	7.51241	5.29931	6.53473e-07	0.000307749	5.76408
5979	RET	-1.17621	5.71613	-5.2277	8.88903e-07	0.000391161	5.48128
2258	FGF13	-1.24309	6.65286	-5.21893	9.22876e-07	0.000391161	5.44682
3759	KCNJ2	0.45451	6.62946	5.05347	1.86167e-06	0.000751494	4.80243
5134	PDCD2	-0.298712	5.43878	-5.01916	2.15002e-06	0.000805032	4.67031
1738	DLD	-0.460064	7.28035	-5.01539	2.18423e-06	0.000805032	4.65582
9791	PTDSS1	-0.332813	7.15064	-4.91488	3.31952e-06	0.00116625	4.27203
6731	SRP72	-0.278316	7.07536	-4.9063	3.43945e-06	0.00116625	4.2395
1813	DRD2	-0.687666	5.08314	-4.89675	3.57804e-06	0.00116658	4.2033
6585	SLIT1	-0.677447	6.12777	-4.86248	4.12124e-06	0.00129392	4.0738
10286	BCAS2	-0.361393	7.25259	-4.84484	4.43132e-06	0.00134158	4.00735
55521	TRIM36	-0.62433	5.44152	-4.83386	4.63551e-06	0.00135501	3.9661
4191	MDH2	-0.281094	7.78478	-4.79209	5.49978e-06	0.00155405	3.80956
5935	RBM3	-0.968291	5.08166	-4.72039	7.36095e-06	0.00201286	3.54285
23432	GPR161	-0.427796	4.78722	-4.71117	7.64044e-06	0.002024	3.50876
10231	RCAN2	-0.626039	8.66041	-4.68037	8.65183e-06	0.00222247	3.39509
5087	PBX1	-0.520997	6.74029	-4.64479	9.98171e-06	0.00248868	3.26439
9604	RNF14	-0.352658	5.92039	-4.62294	1.08947e-05	0.00263868	3.18442
10521	DDX17	0.212673	8.93337	4.58605	1.26218e-05	0.00297207	3.05001
2173	FABP7	-0.576746	6.89221	-4.56607	1.36654e-05	0.00306513	2.97747
1195	CLK1	0.427315	6.95055	4.56469	1.37401e-05	0.00306513	2.97249
8624	PSMG1	-0.351666	5.46349	-4.55335	1.43727e-05	0.00312403	2.93141
3642	INSM1	-0.742457	4.16905	-4.49231	1.82888e-05	0.00387585	2.71154
9500	MAGED1	-0.451831	7.77868	-4.47828	1.93253e-05	0.00399563	2.66126
3708	ITPR1	-0.630883	6.30937	-4.44917	2.16588e-05	0.00437147	2.55733
80349	WDR61	-0.313288	6.98262	-4.40983	2.52492e-05	0.00497537	2.41756
5027	P2RX7	0.625426	5.17657	4.40404	2.58247e-05	0.00497537	2.39703
8815	BANF1	0.295896	7.3485	4.38189	2.81417e-05	0.00530126	2.31877
1375	CPT1B	0.38548	4.44452	4.35856	3.07985e-05	0.00567564	2.23663
53	ACP2	-0.350285	5.68045	-4.34534	3.24101e-05	0.00584554	2.19021
4013	VWA5A	-0.364547	5.80869	-4.30319	3.81083e-05	0.00673009	2.04285
8036	SHOC2	-0.316106	6.67302	-4.27265	4.28269e-05	0.00740905	1.93671
51138	COPS4	-0.391017	6.98912	-4.26387	4.42859e-05	0.00750824	1.90625
5305	PIP4K2A	0.295109	8.76283	4.24437	4.76947e-05	0.00777964	1.83886
7411	VBP1	-0.235594	8.12258	-4.24241	4.8051e-05	0.00777964	1.8321
5649	RELN	0.572654	6.30008	4.2392	4.864e-05	0.00777964	1.82103
5001	ORC5	-0.337159	5.10022	-4.20733	5.48806e-05	0.00851084	1.71138
79912	PYROXD1	-0.344661	5.96474	-4.2057	5.52195e-05	0.00851084	1.70579
10730	YME1L1	-0.250269	7.2211	-4.16838	6.35546e-05	0.00952118	1.57818
869	CBLN1	-1.01465	4.13141	-4.16643	6.40212e-05	0.00952118	1.57154
5799	PTPRN2	-0.383563	6.99211	-4.15863	6.59233e-05	0.00963503	1.54498
6596	HLTF	-0.283457	6.89469	-4.12616	7.44406e-05	0.0105562	1.43477
892	CCNC	-0.228163	6.8641	-4.12517	7.47168e-05	0.0105562	1.43141
577	ADGRB3	-0.339946	6.11784	-4.10462	8.06611e-05	0.011089	1.36201
4704	NDUFA9	-0.246532	6.52072	-4.10315	8.11042e-05	0.011089	1.35704
58155	PTBP2	-0.301541	6.68125	-4.08155	8.78763e-05	0.0118242	1.28437
1780	DYNC1I1	-0.517792	7.61995	-4.07649	8.95418e-05	0.0118601	1.26736
23543	RBFOX2	-0.394464	6.37827	-4.06263	9.42509e-05	0.0122918	1.22094
784	CACNB3	-0.413698	5.43719	-4.05087	9.84364e-05	0.0126431	1.18159
2643	GCH1	-0.635716	4.99922	-4.03723	0.000103511	0.0129554	1.13608
744	MPPED2	-0.528727	5.15197	-4.03509	0.00010433	0.0129554	1.12895
10106	CTDSP2	0.280551	7.38291	4.03218	0.000105453	0.0129554	1.11926
51760	SYT17	-0.325763	6.66397	-4.00947	0.000114624	0.013881	1.0438
9946	CRYZL1	-0.288011	6.50951	-3.99958	0.000118851	0.0140369	1.01104
8723	SNX4	-0.339962	6.14551	-3.99873	0.000119224	0.0140369	1.0082
9874	TLK1	-0.251657	6.43722	-3.99092	0.000122676	0.0142455	0.982387
26973	CHORDC1	0.52727	6.91374	3.97654	0.000129289	0.0148105	0.934915
3643	INSR	0.400893	6.667	3.94805	0.000143407	0.0159222	0.841241
2560	GABRB1	-0.447139	7.21999	-3.94748	0.000143705	0.0159222	0.839366
5864	RAB3A	-0.475643	6.86478	-3.94571	0.000144628	0.0159222	0.833582
55885	LMO3	-0.403698	7.7999	-3.92979	0.000153219	0.0166517	0.78146
8395	PIP5K1B	-0.577131	5.93156	-3.91556	0.000161307	0.0171399	0.735001
7485	WRB	-0.211813	7.92553	-3.91479	0.000161754	0.0171399	0.732502
25797	QPCT	-0.394945	4.44256	-3.904	0.000168175	0.0176002	0.69736
4719	NDUFS1	-0.319768	6.42347	-3.89318	0.000174856	0.0180662	0.662196
51693	TRAPPC2L	-0.293359	6.51866	-3.88996	0.00017689	0.0180662	0.651762
545	ATR	-0.246239	5.90605	-3.8733	0.000187796	0.0189518	0.597782
1153	CIRBP	-0.600683	7.64248	-3.83402	0.000216094	0.021551	0.471229
2019	EN1	-0.829984	4.79821	-3.82919	0.000219841	0.0216697	0.455736
6625	SNRNP70	0.288509	6.9029	3.81442	0.00023169	0.0221587	0.408438
7769	ZNF226	-0.395462	5.42102	-3.81213	0.00023358	0.0221587	0.40112
51696	HECA	0.215277	6.63308	3.81152	0.000234082	0.0221587	0.399189
10463	SLC30A9	-0.251038	6.96349	-3.80712	0.000237768	0.0221587	0.385116
11034	DSTN	-0.221063	9.29592	-3.807	0.000237872	0.0221587	0.384722
8349	HIST2H2BE	0.437159	6.67644	3.78831	0.000254139	0.0233031	0.325157
8027	STAM	-0.291005	6.45804	-3.78662	0.000255655	0.0233031	0.319801
8334	HIST1H2AC	0.550147	6.74747	3.77983	0.00026186	0.0236148	0.298215
10989	IMMT	-0.267924	6.83627	-3.77495	0.000266407	0.0237719	0.282721
8677	STX10	0.216652	6.0536	3.76676	0.000274204	0.0240054	0.256764
8867	SYNJ1	-0.554117	6.74564	-3.76626	0.000274687	0.0240054	0.255179
27244	SESN1	0.196066	6.55955	3.7606	0.000280214	0.0242385	0.237258
8623	ASMTL	-0.240461	6.83536	-3.74806	0.000292838	0.0250746	0.19762
9525	VPS4B	-0.30717	6.68738	-3.74294	0.000298143	0.0252736	0.181472
400	ARL1	-0.216817	6.43729	-3.73731	0.000304084	0.025522	0.163733
6414	SEPP1	0.244509	9.97882	3.73332	0.000308357	0.0256268	0.151187
3017	HIST1H2BD	0.47222	5.72501	3.70984	0.000334721	0.0275479	0.0774513
5999	RGS4	-0.801439	6.88594	-3.70696	0.000338098	0.0275582	0.0684342
51582	AZIN1	-0.315147	7.06229	-3.69729	0.000349674	0.0282304	0.0381916
4036	LRP2	0.35252	5.41452	3.69001	0.000358627	0.02868	0.0154865
5250	SLC25A3	-0.250293	8.8701	-3.67436	0.000378634	0.029997	-0.0332542
5495	PPM1B	0.296598	6.80581	3.67058	0.000383626	0.0301111	-0.0450111
1410	CRYAB	0.285852	10.2403	3.66535	0.000390628	0.0303352	-0.061245
6612	SUMO3	-0.271512	7.99673	-3.66313	0.000393639	0.0303352	-0.0681354
2648	KAT2A	0.283971	6.11431	3.64947	0.000412642	0.0313465	-0.110436
26959	HBP1	0.231386	6.65089	3.64841	0.000414157	0.0313465	-0.113724
5955	RCN2	-0.339725	7.22151	-3.64471	0.000419469	0.0314676	-0.125154
3897	L1CAM	-0.522414	5.72269	-3.63929	0.000427375	0.0317795	-0.141901
9223	MAGI1	-0.37788	5.33497	-3.63382	0.000435494	0.0321016	-0.158776
10397	NDRG1	0.271391	9.25433	3.62144	0.000454412	0.0332073	-0.196899
93974	ATPIF1	-0.299047	7.37217	-3.61171	0.000469817	0.0340397	-0.226779
10129	FRY	-0.383755	6.15393	-3.60596	0.000479152	0.0344218	-0.244408
5019	OXCT1	-0.243311	6.72283	-3.58766	0.000510054	0.0361542	-0.300389
6990	DYNLT3	-0.321961	7.9895	-3.58666	0.000511797	0.0361542	-0.303443
5936	RBM4	0.232904	6.44488	3.57851	0.000526205	0.0363664	-0.328301
10381	TUBB3	-0.431771	9.05809	-3.57792	0.000527268	0.0363664	-0.330109
7857	SCG2	-0.78654	7.55488	-3.57769	0.000527671	0.0363664	-0.330792
6818	SULT1A3	0.262996	6.51858	3.54591	0.000587754	0.0401805	-0.427286
6772	STAT1	-0.353907	7.02261	-3.51988	0.000641719	0.0435188	-0.505822
5521	PPP2R2B	-0.209705	7.46886	-3.50799	0.000667894	0.0449344	-0.541545
6597	SMARCA4	-0.226114	6.6311	-3.49477	0.000698175	0.0466018	-0.58115
9143	SYNGR3	-0.671376	7.55901	-3.49073	0.000707672	0.0467013	-0.593215
55717	WDR11	-0.218394	6.03285	-3.48947	0.000710683	0.0467013	-0.597007
10947	AP3M2	-0.249769	6.77171	-3.48462	0.000722306	0.0470999	-0.61149
5527	PPP2R5C	-0.240479	6.64527	-3.4737	0.000749123	0.0484757	-0.644029
5695	PSMB7	-0.214283	7.65653	-3.46805	0.000763364	0.049023	-0.660834
8508	NIPSNAP1	-0.240075	6.89735	-3.46464	0.000772109	0.0492118	-0.670996
6857	SYT1	-0.827878	8.13185	-3.45782	0.000789834	0.0499658	-0.691244
10409	BASP1	-0.453662	8.52521	-3.45325	0.000801926	0.050355	-0.704795
4698	NDUFA5	-0.346873	7.80109	-3.43382	0.000855305	0.053083	-0.76225
3098	HK1	-0.27871	7.67379	-3.43291	0.000857894	0.053083	-0.764944
489	ATP2A3	-0.752439	3.95406	-3.42992	0.000866398	0.0532207	-0.773735
10180	RBM6	0.213283	6.1923	3.4244	0.000882366	0.0538116	-0.790009
27069	GHITM	-0.288518	8.29163	-3.40096	0.000953254	0.0577196	-0.858836
5805	PTS	-0.265987	7.11712	-3.39675	0.000966546	0.057767	-0.871164
71	ACTG1	-0.154949	10.1472	-3.3955	0.000970514	0.057767	-0.874811
4357	MPST	0.212292	6.10984	3.39238	0.000980532	0.057767	-0.883952
8612	PLPP2	0.353614	5.86946	3.39214	0.000981296	0.057767	-0.884645
7001	PRDX2	-0.258719	8.85768	-3.38972	0.000989134	0.0578268	-0.891726
51729	WBP11	-0.15613	6.91365	-3.37951	0.00102279	0.059385	-0.921501
51593	SRRT	0.199643	7.55532	3.37329	0.00104381	0.0600419	-0.939601
10300	KATNB1	-0.204629	6.08323	-3.37199	0.00104827	0.0600419	-0.943392
178	AGL	-0.254827	6.355	-3.36757	0.00106353	0.0604249	-0.956244
1031	CDKN2C	0.300644	5.37646	3.3635	0.00107776	0.0604249	-0.968066
266655	LINC00094	-0.240124	6.14391	-3.36211	0.00108265	0.0604249	-0.972087
5154	PDGFA	0.234221	5.82398	3.36162	0.00108439	0.0604249	-0.973518
7504	XK	-0.412191	4.17905	-3.35685	0.00110141	0.0604249	-0.98736
81034	SLC25A32	-0.36762	5.12985	-3.35607	0.0011042	0.0604249	-0.989607
55578	SUPT20H	0.157157	5.69149	3.35589	0.00110486	0.0604249	-0.990138
3251	HPRT1	-0.543639	6.82079	-3.35147	0.00112088	0.0609086	-1.00294
2872	MKNK2	0.446421	7.70971	3.34907	0.00112968	0.0609956	-1.00989
11171	STRAP	-0.196149	8.02151	-3.32328	0.00122832	0.0659016	-1.08425
8499	PPFIA2	-0.330997	5.10209	-3.31447	0.00126385	0.0673814	-1.10957
2631	GBAS	-0.24312	7.2485	-3.31096	0.00127824	0.067723	-1.11962
51706	CYB5R1	-0.259081	6.69097	-3.30376	0.00130833	0.0688862	-1.14027
7572	ZNF24	0.185044	7.3193	3.29703	0.00133702	0.0699626	-1.15952
3376	IARS	-0.346137	7.41248	-3.29209	0.00135843	0.0704673	-1.17361
10190	TXNDC9	-0.237871	6.18545	-3.29098	0.00136329	0.0704673	-1.17678
6622	SNCA	-0.484428	7.69531	-3.28587	0.00138586	0.0711997	-1.19134
100287932	TIMM23	-0.302038	6.70177	-3.28037	0.00141058	0.0720333	-1.20701
498	ATP5A1	-0.294973	9.28308	-3.27257	0.00144628	0.0734138	-1.22917
7385	UQCRC2	-0.205145	7.88481	-3.26764	0.00146932	0.0740831	-1.24317
1977	EIF4E	-0.229254	6.59126	-3.26602	0.00147694	0.0740831	-1.24776
10451	VAV3	-0.434511	5.27135	-3.25645	0.00152285	0.075171	-1.27488
6309	SC5D	-0.293075	7.02996	-3.25592	0.00152544	0.075171	-1.27638
9079	LDB2	-0.420906	4.78548	-3.25309	0.00153926	0.075171	-1.28437
25814	ATXN10	-0.23997	8.25939	-3.25232	0.00154305	0.075171	-1.28655
2617	GARS	-0.258704	7.35171	-3.25051	0.00155196	0.075171	-1.29165
51617	HMP19	-0.51295	6.34386	-3.24933	0.00155785	0.075171	-1.295
29887	SNX10	-0.44452	6.94389	-3.248	0.00156446	0.075171	-1.29875
998	CDC42	-0.232444	6.80383	-3.24698	0.00156957	0.075171	-1.30164
7419	VDAC3	-0.209452	9.11987	-3.24392	0.00158491	0.0754789	-1.31025
4753	NELL2	-0.443902	6.55329	-3.24047	0.00160244	0.0758356	-1.31999
4678	NASP	0.261998	6.36953	3.23893	0.00161029	0.0758356	-1.32431
10048	RANBP9	-0.189149	7.83354	-3.23493	0.00163094	0.0763841	-1.33559
6252	RTN1	-0.27418	8.98018	-3.2133	0.00174672	0.0806156	-1.39627
2926	GRSF1	-0.172296	6.8239	-3.21292	0.00174882	0.0806156	-1.39733
5710	PSMD4	-0.183159	8.20483	-3.21274	0.00174983	0.0806156	-1.39784
1998	ELF2	0.230473	5.47884	3.20748	0.00177918	0.0813594	-1.41255
6938	TCF12	0.209766	7.19307	3.20451	0.00179598	0.0813594	-1.42086
7803	PTP4A1	-0.235536	6.77739	-3.20381	0.00179992	0.0813594	-1.42279
24147	FJX1	-0.28176	4.61907	-3.20158	0.00181266	0.0813594	-1.42903
2592	GALT	-0.244546	5.5325	-3.20135	0.00181396	0.0813594	-1.42966
4864	NPC1	0.24027	7.47072	3.19545	0.00184805	0.082452	-1.44611
4330	MN1	-0.230568	5.57216	-3.18623	0.00190249	0.0844368	-1.47177
25820	ARIH1	-0.146963	6.14871	-3.18275	0.00192343	0.0849212	-1.48143
3752	KCND3	-0.487927	6.50033	-3.17823	0.00195098	0.0856787	-1.49399
509	ATP5C1	-0.22506	8.01246	-3.17663	0.0019608	0.0856787	-1.49843
327	APEH	-0.31288	5.54962	-3.17046	0.00199914	0.0869063	-1.51553
56954	NIT2	-0.236043	5.13275	-3.16677	0.00202237	0.0870957	-1.52572
7443	VRK1	-0.341635	5.0967	-3.16534	0.00203144	0.0870957	-1.52967
10351	ABCA8	0.370531	7.57643	3.16489	0.00203432	0.0870957	-1.53092
6905	TBCE	-0.223593	5.68535	-3.16326	0.00204475	0.0871023	-1.53544
30827	CXXC1	0.163896	6.76251	3.16067	0.0020614	0.0873723	-1.54259
1124	CHN2	0.356511	6.99416	3.15435	0.00210253	0.0886725	-1.56003
1142	CHRNB3	-0.468721	4.10812	-3.15254	0.00211444	0.0887333	-1.56501
10383	TUBB4B	-0.286592	9.02619	-3.14803	0.00214442	0.0895482	-1.57743
468	ATF4	0.228142	8.46315	3.14066	0.00219425	0.0905675	-1.59768
3845	KRAS	-0.219429	6.91694	-3.13956	0.00220176	0.0905675	-1.6007
10440	TIMM17A	-0.227367	7.75169	-3.13923	0.00220408	0.0905675	-1.60162
5033	P4HA1	0.374679	6.24564	3.13814	0.00221157	0.0905675	-1.60462
10477	UBE2E3	-0.189278	7.14213	-3.13655	0.00222249	0.0905772	-1.60896
6382	SDC1	-0.6154	4.11882	-3.13266	0.0022496	0.0909876	-1.61964
27020	NPTN	-0.403618	8.24667	-3.13203	0.00225403	0.0909876	-1.62138
550	AUP1	0.168335	6.42401	3.12315	0.00231707	0.0930892	-1.64569
4926	NUMA1	0.198805	6.57606	3.12068	0.00233485	0.0933609	-1.65242
8803	SUCLA2	-0.297959	6.86895	-3.11459	0.00237939	0.0945057	-1.66907
2596	GAP43	-0.573478	7.87392	-3.11372	0.00238577	0.0945057	-1.67143
26276	VPS33B	-0.162809	5.23465	-3.10661	0.00243887	0.0961595	-1.69081
6732	SRPK1	0.179499	5.42011	3.10341	0.00246306	0.0963731	-1.6995
4087	SMAD2	-0.152822	6.69638	-3.10289	0.00246702	0.0963731	-1.70091
1793	DOCK1	0.186391	6.52415	3.10021	0.00248755	0.0967293	-1.70821
3480	IGF1R	0.218166	5.40966	3.09496	0.00252815	0.0978592	-1.72246
4212	MEIS2	0.243119	5.46484	3.08316	0.0026218	0.101023	-1.75446
10625	IVNS1ABP	0.208175	6.66929	3.07486	0.00268948	0.103162	-1.77687
9254	CACNA2D2	-0.337526	6.31288	-3.07175	0.00271528	0.103682	-1.78526
10484	SEC23A	-0.368537	5.8946	-3.06956	0.00273363	0.103755	-1.79118
26521	TIMM8B	-0.163762	7.95735	-3.0686	0.00274167	0.103755	-1.79377
3156	HMGCR	-0.281356	5.59824	-3.06483	0.00277352	0.104494	-1.80392
933	CD22	0.203706	5.96666	3.05892	0.00282418	0.105932	-1.81982
3475	IFRD1	0.273122	6.89084	3.0568	0.00284249	0.106149	-1.8255
55900	ZNF302	0.208897	6.44742	3.05293	0.0028763	0.10685	-1.83589
2746	GLUD1	-0.271934	8.23299	-3.05178	0.00288648	0.10685	-1.83899
10564	ARFGEF2	-0.195934	6.62229	-3.04595	0.00293825	0.108209	-1.8546
2309	FOXO3	0.202071	7.31875	3.04479	0.00294871	0.108209	-1.85772
309	ANXA6	-0.412362	6.54497	-3.04158	0.00297767	0.108368	-1.8663
23435	TARDBP	0.158784	6.99107	3.04148	0.00297861	0.108368	-1.86658
4821	NKX2-2	0.237657	6.3725	3.03984	0.00299351	0.108444	-1.87096
29106	SCG3	-0.344362	5.17255	-3.03043	0.00308051	0.111121	-1.8961
4905	NSF	-0.522903	7.9539	-3.02589	0.00312322	0.111716	-1.90819
3356	HTR2A	-0.365816	5.48258	-3.02588	0.00312335	0.111716	-1.90822
47	ACLY	-0.254956	7.62065	-3.01244	0.0032533	0.115875	-1.94397
7534	YWHAZ	-0.230819	8.31657	-3.00731	0.00330417	0.117194	-1.95757
996	CDC27	-0.170325	6.10057	-3.00511	0.00332615	0.117305	-1.96339
11231	SEC63	-0.13515	7.04724	-3.00412	0.00333613	0.117305	-1.96601
9399	STOML1	-0.211595	6.51653	-3.00287	0.00334881	0.117305	-1.96934
8985	PLOD3	0.247032	6.94067	2.99814	0.00339695	0.118502	-1.98184
10671	DCTN6	-0.180382	7.77801	-2.99365	0.00344321	0.119254	-1.99369
26994	RNF11	-0.188905	8.00815	-2.99311	0.00344888	0.119254	-1.99513
9752	PCDHA9	-0.306865	5.7597	-2.99197	0.00346073	0.119254	-1.99814
43	ACHE	-0.55369	5.20913	-2.9868	0.00351498	0.120299	-2.01176
9130	FAM50A	0.161257	6.8235	2.98638	0.00351943	0.120299	-2.01287
3157	HMGCS1	-0.273448	5.98749	-2.96554	0.00374664	0.127551	-2.06762
26471	NUPR1	0.362985	7.70714	2.96084	0.0037997	0.12884	-2.07992
51143	DYNC1LI1	-0.347671	6.20903	-2.94071	0.00403502	0.136096	-2.13245
11130	ZWINT	-0.230062	4.23934	-2.93867	0.00405958	0.136096	-2.13775
10479	SLC9A6	-0.280321	7.78124	-2.93848	0.00406185	0.136096	-2.13824
27075	TSPAN13	-0.32867	7.31514	-2.92565	0.00421968	0.140828	-2.17153
8766	RAB11A	-0.165724	7.86058	-2.92315	0.00425104	0.140896	-2.178
9158	FIBP	-0.185504	6.67105	-2.92284	0.00425497	0.140896	-2.17881
9908	G3BP2	-0.241879	7.47137	-2.9195	0.00429728	0.141427	-2.18744
6728	SRP19	-0.19796	6.74046	-2.91894	0.00430437	0.141427	-2.18888
435	ASL	-0.253553	4.76591	-2.91677	0.00433215	0.14179	-2.19449
5063	PAK3	-0.26685	6.88773	-2.91395	0.0043685	0.14243	-2.20179
829	CAPZA1	-0.158279	7.766	-2.90264	0.00451696	0.146172	-2.23094
8826	IQGAP1	0.248013	6.67122	2.90257	0.00451777	0.146172	-2.2311
3300	DNAJB2	0.286347	7.02819	2.90045	0.00454622	0.146346	-2.23657
5613	PRKX	0.306437	5.28783	2.89959	0.00455768	0.146346	-2.23877
8533	COPS3	-0.219672	6.35462	-2.89607	0.00460523	0.147315	-2.24781
51560	RAB6B	-0.304829	7.76678	-2.89296	0.0046476	0.148112	-2.2558
27335	EIF3K	-0.14746	8.31747	-2.89105	0.0046738	0.148389	-2.2607
328	APEX1	-0.170877	6.85443	-2.88589	0.00474525	0.14955	-2.27392
80279	CDK5RAP3	0.171578	7.07887	2.88586	0.00474565	0.14955	-2.27399
10612	TRIM3	-0.210433	4.26342	-2.88386	0.00477363	0.149575	-2.27911
26585	GREM1	0.423033	5.63095	2.88328	0.00478176	0.149575	-2.28059
10598	AHSA1	0.290615	7.45542	2.88008	0.00482688	0.150432	-2.28878
60314	C12orf10	-0.261369	6.40677	-2.87094	0.00495794	0.153951	-2.31211
51585	PCF11	0.172606	6.14669	2.86918	0.00498349	0.154179	-2.31658
5994	RFXAP	-0.256693	3.50781	-2.86643	0.00502376	0.154607	-2.32359
6307	MSMO1	-0.274188	7.02756	-2.86498	0.00504515	0.154607	-2.32728
5122	PCSK1	-0.653723	4.4075	-2.86365	0.00506487	0.154607	-2.33068
7704	ZBTB16	0.295759	6.99249	2.86328	0.00507027	0.154607	-2.33161
140885	SIRPA	0.209353	6.77567	2.8613	0.00509968	0.154946	-2.33664
64746	ACBD3	-0.141028	6.72657	-2.85679	0.00516724	0.156438	-2.34809
4583	MUC2	0.265149	3.16913	2.85444	0.00520282	0.156441	-2.35406
6742	SSBP1	-0.183016	7.34457	-2.85435	0.00520424	0.156441	-2.3543
9201	DCLK1	-0.38038	6.94884	-2.84984	0.00527303	0.157847	-2.36572
55819	RNF130	0.230945	7.79647	2.84885	0.00528826	0.157847	-2.36823
10664	CTCF	0.1577	6.66755	2.84656	0.00532363	0.158345	-2.37402
6525	SMTN	0.243659	4.76424	2.83993	0.00542729	0.160864	-2.39079
23646	PLD3	-0.356912	6.77634	-2.83724	0.00546997	0.161564	-2.3976
11329	STK38	0.200298	5.45547	2.83567	0.00549496	0.161582	-2.40156
23531	MMD	-0.267533	7.10809	-2.83481	0.00550869	0.161582	-2.40373
51230	PHF20	0.18527	6.6986	2.83206	0.0055527	0.162196	-2.41064
896	CCND3	0.161894	6.80332	2.83112	0.00556788	0.162196	-2.41301
632	BGLAP	0.294367	4.38072	2.8249	0.00566919	0.164581	-2.42867
51144	HSD17B12	-0.166121	8.03729	-2.8224	0.00571038	0.165211	-2.43496
10857	PGRMC1	-0.20757	8.41504	-2.82094	0.00573455	0.165346	-2.43863
9554	SEC22B	-0.242622	6.69132	-2.81771	0.00578825	0.165975	-2.44672
11258	DCTN3	-0.196421	7.34498	-2.81728	0.0057955	0.165975	-2.44781
6324	SCN1B	0.253246	6.22418	2.8077	0.00595793	0.170052	-2.4718
830	CAPZA2	-0.190489	7.13112	-2.80322	0.00603532	0.171683	-2.48299
8787	RGS9	-0.25718	3.28075	-2.80025	0.0060872	0.171837	-2.49042
6901	TAZ	0.173401	5.41303	2.79952	0.00610006	0.171837	-2.49225
5631	PRPS1	-0.269216	6.41101	-2.79943	0.00610158	0.171837	-2.49246
5048	PAFAH1B1	-0.215111	7.71693	-2.79782	0.00612997	0.172066	-2.49649
27005	USP21	0.235767	5.83784	2.79574	0.00616672	0.172526	-2.50167
2517	FUCA1	-0.240008	5.59438	-2.79196	0.00623403	0.173746	-2.51108
7345	UCHL1	-0.419749	8.78036	-2.79099	0.00625132	0.173746	-2.51348
2948	GSTM4	0.241618	4.69069	2.78633	0.00633556	0.175512	-2.52508
1114	CHGB	-0.594883	6.37481	-2.78025	0.0064469	0.178014	-2.54018
2992	GYG1	-0.189353	8.03736	-2.77624	0.00652122	0.179482	-2.55011
5910	RAP1GDS1	-0.238892	7.92041	-2.76997	0.0066393	0.181733	-2.56565
9097	USP14	-0.142904	7.31915	-2.768	0.00667656	0.181733	-2.57049
23528	ZNF281	0.216446	5.16186	2.76661	0.00670319	0.181733	-2.57394
55540	IL17RB	0.294544	6.4332	2.76641	0.00670695	0.181733	-2.57442
7993	UBXN8	-0.242655	4.87577	-2.76624	0.00671022	0.181733	-2.57484
4111	MAGEA12	0.290055	2.78669	2.76186	0.00679455	0.183075	-2.58565
10213	PSMD14	-0.1494	7.76354	-2.76143	0.00680294	0.183075	-2.58672
1657	DMXL1	-0.216614	6.66003	-2.75818	0.00686619	0.184192	-2.59473
9202	ZMYM4	-0.23704	6.12949	-2.75619	0.00690523	0.184514	-2.59963
7994	KAT6A	0.148968	7.00403	2.75535	0.00692171	0.184514	-2.6017
8634	RTCA	-0.240556	6.01527	-2.75316	0.00696497	0.184594	-2.60709
1036	CDO1	-0.241185	6.56377	-2.75239	0.00698022	0.184594	-2.60898
11332	ACOT7	-0.455009	6.85585	-2.75178	0.00699233	0.184594	-2.61048
4695	NDUFA2	-0.145576	7.56889	-2.7508	0.00701183	0.184594	-2.61288
5549	PRELP	0.263399	6.00682	2.74836	0.00706065	0.185304	-2.61889
8510	MMP23B	-0.24768	1.83912	-2.74547	0.00711879	0.185948	-2.62597
6708	SPTA1	0.326425	2.75797	2.74481	0.00713226	0.185948	-2.62761
51761	ATP8A2	-0.473191	6.69212	-2.74319	0.00716502	0.185948	-2.63157
5700	PSMC1	-0.124174	7.6871	-2.7428	0.00717292	0.185948	-2.63252
4705	NDUFA10	-0.167699	7.3123	-2.74018	0.00722654	0.186766	-2.63896
52	ACP1	-0.248257	6.7214	-2.73551	0.00732272	0.188677	-2.65039
539	ATP5O	-0.184049	8.8035	-2.73393	0.00735548	0.188709	-2.65424
64081	PBLD	-0.283104	5.37665	-2.73331	0.00736847	0.188709	-2.65577
10743	RAI1	-0.195573	4.01314	-2.73042	0.00742901	0.189686	-2.66284
6715	SRD5A1	-0.331436	4.18736	-2.72848	0.00746984	0.190064	-2.66757
7260	TSSC1	-0.172637	5.42586	-2.72659	0.00750985	0.190064	-2.67218
1009	CDH11	-0.337442	5.7374	-2.72653	0.00751107	0.190064	-2.67232
9530	BAG4	0.222028	3.96304	2.72487	0.00754626	0.190307	-2.67636
9022	CLIC3	0.344988	2.33089	2.72312	0.00758367	0.190307	-2.68063
4998	ORC1	0.315645	2.24649	2.72292	0.00758803	0.190307	-2.68113
4919	ROR1	0.230561	3.50884	2.71864	0.00768024	0.191238	-2.69155
324	APC	-0.209444	7.41736	-2.71834	0.00768655	0.191238	-2.69226
563	AZGP1	0.396925	6.13352	2.71805	0.00769282	0.191238	-2.69296
5692	PSMB4	-0.115751	8.2268	-2.71517	0.00775557	0.192234	-2.69998
2941	GSTA4	-0.1763	7.0459	-2.70958	0.00787866	0.194715	-2.71356
11196	SEC23IP	-0.188735	4.60544	-2.70383	0.00800698	0.197212	-2.7275
5862	RAB2A	-0.182644	7.81043	-2.70243	0.00803854	0.197212	-2.73089
60488	MRPS35	-0.12032	6.4674	-2.70194	0.00804947	0.197212	-2.73206
526	ATP6V1B2	-0.390825	7.93074	-2.69155	0.00828747	0.202458	-2.75718
4674	NAP1L2	-0.364424	6.74504	-2.68894	0.00834823	0.203356	-2.76347
5690	PSMB2	-0.125274	7.24103	-2.68618	0.00841275	0.204341	-2.77011
6509	SLC1A4	-0.28438	6.83433	-2.68364	0.00847283	0.205212	-2.77624
3093	UBE2K	-0.244953	5.94923	-2.68139	0.00852619	0.20564	-2.78164
9469	CHST3	0.203313	5.91228	2.68085	0.00853901	0.20564	-2.78294
4319	MMP10	0.33158	2.60425	2.67451	0.00869143	0.208718	-2.79817
55508	SLC35E3	-0.20433	4.53755	-2.67014	0.00879779	0.210675	-2.80864
28231	SLCO4A1	0.494812	6.54298	2.66419	0.00894479	0.213591	-2.82289
23524	SRRM2	0.228586	7.23103	2.66201	0.00899897	0.214282	-2.82809
2878	GPX3	-0.438669	7.74588	-2.66091	0.00902647	0.214334	-2.83071
9002	F2RL3	0.370924	2.94112	2.65964	0.00905848	0.214494	-2.83376
6473	SHOX	0.212305	2.52904	2.65587	0.00915361	0.215964	-2.84274
3705	ITPK1	0.137787	7.92457	2.65517	0.00917151	0.215964	-2.84442
9969	MED13	0.153827	7.66429	2.65257	0.00923783	0.216923	-2.85061
5601	MAPK9	-0.32903	6.53683	-2.65052	0.0092905	0.217457	-2.8555
1357	CPA1	0.331988	2.16579	2.64923	0.00932357	0.217457	-2.85856
26238	LINC01558	0.318351	3.00506	2.64805	0.00935422	0.217457	-2.86138
23463	ICMT	-0.171506	5.97421	-2.64578	0.00941316	0.217457	-2.86677
155066	ATP6V0E2	-0.219774	8.78367	-2.64554	0.00941939	0.217457	-2.86734
1677	DFFB	0.210846	3.66312	2.64553	0.00941953	0.217457	-2.86735
6447	SCG5	-0.274294	8.34952	-2.64425	0.00945295	0.217457	-2.8704
5435	POLR2F	0.154413	6.73173	2.64344	0.00947436	0.217457	-2.87234
4644	MYO5A	-0.304948	5.97148	-2.64278	0.00949144	0.217457	-2.87389
2695	GIP	0.25691	2.72934	2.64117	0.00953389	0.21784	-2.87772
8233	ZRSR2	0.1468	6.79317	2.64013	0.00956122	0.217878	-2.88018
10263	CDK2AP2	0.334831	6.35256	2.63791	0.00962003	0.21863	-2.88545
4232	MEST	-0.259317	6.15168	-2.62898	0.00985985	0.222615	-2.90659
10900	RUNDC3A	-0.304916	6.97356	-2.62777	0.00989279	0.222615	-2.90945
694	BTG1	0.263767	6.84433	2.62776	0.00989297	0.222615	-2.90946
64112	MOAP1	-0.301923	8.10012	-2.62749	0.0099004	0.222615	-2.91011
255812	SDHAP1	-0.128806	7.53943	-2.62508	0.00996637	0.223505	-2.91581
2832	NPBWR2	0.336484	2.4453	2.62291	0.0100259	0.223516	-2.92092
2890	GRIA1	-0.423927	5.38236	-2.62234	0.0100416	0.223516	-2.92226
2151	F2RL2	0.36794	3.87009	2.62218	0.0100459	0.223516	-2.92263
25961	NUDT13	0.263227	3.51841	2.62052	0.010092	0.223953	-2.92656
6782	HSPA13	-0.194114	6.7194	-2.61898	0.0101348	0.224316	-2.93019
7295	TXN	-0.16838	7.69574	-2.61444	0.0102618	0.225503	-2.94087
8128	ST8SIA2	0.326373	2.15064	2.6144	0.0102632	0.225503	-2.94098
6468	FBXW4	0.172329	7.11655	2.61365	0.0102842	0.225503	-2.94274
9568	GABBR2	-0.498864	6.7961	-2.61327	0.0102949	0.225503	-2.94362
27242	TNFRSF21	-0.255869	6.8424	-2.61147	0.0103457	0.226032	-2.94785
54407	SLC38A2	0.316166	8.24727	2.6086	0.0104274	0.226162	-2.95459
8933	FAM127A	-0.157343	8.76802	-2.6058	0.0105079	0.226162	-2.96118
287	ANK2	-0.189479	8.64778	-2.60496	0.0105318	0.226162	-2.96313
28232	SLCO3A1	0.198399	6.38177	2.60374	0.0105671	0.226162	-2.96599
8050	PDHX	-0.197294	6.49047	-2.60358	0.0105719	0.226162	-2.96638
4601	MXI1	0.153164	8.68184	2.60333	0.0105789	0.226162	-2.96695
8929	PHOX2B	0.319465	2.74527	2.60169	0.0106266	0.226162	-2.9708
7335	UBE2V1	-0.159476	7.24587	-2.60124	0.0106395	0.226162	-2.97185
5217	PFN2	-0.186731	8.53376	-2.60079	0.0106528	0.226162	-2.97291
345	APOC3	0.27392	2.39868	2.60074	0.0106543	0.226162	-2.97304
3790	KCNS3	-0.297223	4.95887	-2.5995	0.0106903	0.226162	-2.97593
9550	ATP6V1G1	-0.224393	7.44295	-2.59924	0.010698	0.226162	-2.97654
3578	IL9	0.346128	2.12494	2.59922	0.0106985	0.226162	-2.97658
2060	EPS15	-0.170932	7.91425	-2.59013	0.0109671	0.231265	-2.99782
7044	LEFTY2	0.290053	2.95253	2.58843	0.0110181	0.231764	-3.00179
6902	TBCA	-0.118523	8.3409	-2.58268	0.0111919	0.234601	-3.01518
549	AUH	-0.239462	6.72184	-2.58214	0.0112084	0.234601	-3.01644
53822	FXYD7	-0.369715	5.79576	-2.58045	0.0112602	0.234981	-3.02038
5162	PDHB	-0.201269	7.62114	-2.57973	0.011282	0.234981	-3.02204
10944	C11orf58	-0.108601	8.21895	-2.57793	0.0113373	0.235554	-3.02622
604	BCL6	0.308148	7.439	2.57681	0.0113718	0.235694	-3.02882
8577	TMEFF1	-0.264153	7.13959	-2.57524	0.0114206	0.236127	-3.03248
4190	MDH1	-0.353961	8.86244	-2.57386	0.0114633	0.236433	-3.03567
3183	HNRNPC	0.142578	7.91159	2.57145	0.0115387	0.236636	-3.04128
8820	HESX1	0.28178	2.66678	2.57133	0.0115423	0.236636	-3.04155
1519	CTSO	-0.182648	5.80734	-2.57005	0.0115825	0.236636	-3.04452
81624	DIAPH3	-0.243025	3.0164	-2.56998	0.0115848	0.236636	-3.04469
10141	LINC01587	0.34237	2.43766	2.56362	0.011786	0.240074	-3.05941
10923	SUB1	-0.158354	8.10617	-2.56288	0.0118097	0.240074	-3.06112
4124	MAN2A1	0.246126	7.12628	2.56198	0.0118383	0.24008	-3.06319
8502	PKP4	0.18244	8.33517	2.55925	0.0119259	0.240734	-3.06949
2969	GTF2I	0.121804	9.35376	2.55921	0.0119274	0.240734	-3.06959
5652	PRSS8	0.317304	2.77077	2.55753	0.0119817	0.241257	-3.07348
2785	GNG3	-0.40103	7.17537	-2.55582	0.0120371	0.241798	-3.07741
26787	SNORD61	-0.106435	6.99645	-2.55175	0.01217	0.243115	-3.08679
11044	PAPD7	0.144606	5.9547	2.5515	0.0121782	0.243115	-3.08736
4729	NDUFV2	-0.202395	7.43978	-2.55118	0.0121888	0.243115	-3.0881
2847	MCHR1	0.290683	3.05022	2.54469	0.0124038	0.246119	-3.10303
5706	PSMC6	-0.176118	6.66633	-2.54419	0.0124205	0.246119	-3.10418
9584	RBM39	0.126464	7.49093	2.54401	0.0124264	0.246119	-3.10459
5718	PSMD12	-0.280618	6.55586	-2.5427	0.0124705	0.246416	-3.10761
10735	STAG2	0.156201	7.47049	2.54102	0.0125269	0.246491	-3.11146
6733	SRPK2	-0.245854	7.60027	-2.54031	0.0125509	0.246491	-3.11309
5868	RAB5A	-0.118698	8.56559	-2.53999	0.0125615	0.246491	-3.11381
273	AMPH	-0.512919	5.94253	-2.53704	0.0126615	0.247879	-3.12057
6404	SELPLG	0.286323	5.78183	2.53433	0.0127539	0.249074	-3.12678
7336	UBE2V2	-0.23169	6.82118	-2.53318	0.0127936	0.249074	-3.12943
5300	PIN1	-0.273953	6.35211	-2.53268	0.0128107	0.249074	-3.13056
3423	IDS	-0.160996	8.77487	-2.53139	0.0128552	0.249368	-3.13352
8927	BSN	-0.330332	4.62638	-2.53014	0.0128982	0.24963	-3.13637
27202	C5AR2	0.297497	2.82025	2.51967	0.013265	0.256074	-3.16026
10493	VAT1	-0.217849	7.30691	-2.51782	0.0133306	0.256074	-3.16446
10775	POP4	-0.150842	6.14149	-2.51643	0.0133805	0.256074	-3.16764
8527	DGKD	0.155855	5.64673	2.51624	0.0133872	0.256074	-3.16807
11217	AKAP2	-0.28044	6.65407	-2.5148	0.0134385	0.256074	-3.17133
523	ATP6V1A	-0.273216	8.01613	-2.51478	0.0134393	0.256074	-3.17138
3422	IDI1	-0.204623	7.25203	-2.51404	0.0134659	0.256074	-3.17306
722	C4BPA	0.252939	3.09987	2.51385	0.0134728	0.256074	-3.1735
404672	GTF2H5	-0.173025	6.72443	-2.51166	0.0135517	0.256998	-3.17847
10302	SNAPC5	-0.139265	6.91901	-2.50787	0.0136896	0.259032	-3.18708
55692	LUC7L	0.15911	5.73723	2.50162	0.0139193	0.262793	-3.20125
3004	GZMM	-0.333053	2.88268	-2.49951	0.0139977	0.263685	-3.20602
6666	SOX12	0.181777	3.91627	2.4982	0.0140463	0.263968	-3.20897
3291	HSD11B2	-0.307691	2.18372	-2.49743	0.014075	0.263968	-3.2107
213	ALB	0.321037	2.77857	2.49457	0.0141824	0.265396	-3.21717
3035	HARS	-0.254245	7.12758	-2.49296	0.0142431	0.26541	-3.2208
5573	PRKAR1A	-0.143132	8.95283	-2.49289	0.0142458	0.26541	-3.22096
38	ACAT1	-0.132623	7.3493	-2.49007	0.0143528	0.265559	-3.22732
6723	SRM	-0.115464	6.54614	-2.48977	0.0143643	0.265559	-3.228
1307	COL16A1	0.23215	6.51324	2.48856	0.0144104	0.265559	-3.23072
8973	CHRNA6	0.283236	3.63169	2.48854	0.014411	0.265559	-3.23076
2264	FGFR4	-0.280099	2.98559	-2.48761	0.0144466	0.265559	-3.23286
9468	PCYT1B	0.276351	4.30609	2.48573	0.0145187	0.265559	-3.23709
4899	NRF1	0.127371	4.85541	2.48545	0.0145294	0.265559	-3.23772
4224	MEP1A	0.248973	2.25954	2.48457	0.0145635	0.265559	-3.23971
27018	NGFRAP1	-0.148335	9.89392	-2.48447	0.0145675	0.265559	-3.23994
85236	HIST1H2BK	0.283499	6.0385	2.48368	0.0145977	0.265559	-3.2417
30820	KCNIP1	-0.191896	4.20477	-2.48351	0.0146044	0.265559	-3.24209
10482	NXF1	0.157935	6.35258	2.48286	0.0146297	0.265559	-3.24356
6256	RXRA	0.182037	6.67844	2.47974	0.014751	0.267188	-3.25057
57091	CASS4	-0.24108	2.87038	-2.47626	0.0148871	0.269078	-3.25837
211	ALAS1	-0.181948	5.94548	-2.47521	0.0149284	0.269252	-3.26073
2140	EYA3	0.151905	4.12047	2.46667	0.0152685	0.273416	-3.27984
22920	KIFAP3	-0.328776	7.07327	-2.46615	0.0152897	0.273416	-3.28102
9577	BRE	-0.158279	5.83683	-2.46496	0.0153374	0.273416	-3.28366
5624	PROC	-0.301826	2.5049	-2.4649	0.0153399	0.273416	-3.2838
64091	POPDC2	0.295823	2.92032	2.46438	0.0153607	0.273416	-3.28495
9182	RASSF9	0.238139	2.92511	2.46394	0.0153787	0.273416	-3.28594
1936	EEF1D	0.153962	8.65182	2.46371	0.0153879	0.273416	-3.28645
10920	COPS8	-0.156247	8.0064	-2.46299	0.0154174	0.273416	-3.28807
10175	CNIH1	-0.139164	6.79813	-2.46209	0.0154538	0.27349	-3.29007
80762	NDFIP1	-0.228159	7.6959	-2.46034	0.0155252	0.27378	-3.29398
2218	FKTN	-0.181969	5.41005	-2.4601	0.0155348	0.27378	-3.29451
8858	PROZ	-0.287915	2.75553	-2.45788	0.0156259	0.274815	-3.29947
4015	LOX	0.332166	3.06091	2.457	0.0156621	0.274881	-3.30143
4303	FOXO4	0.240189	5.27868	2.45412	0.015781	0.276179	-3.30784
10059	DNM1L	-0.201693	6.57944	-2.45316	0.0158207	0.276179	-3.30997
2531	KDSR	0.129985	6.6757	2.45284	0.0158338	0.276179	-3.31067
5166	PDK4	0.386316	5.5581	2.44178	0.0162997	0.283721	-3.33523
2101	ESRRA	0.136741	5.8787	2.43991	0.0163793	0.284523	-3.33936
7727	ZNF174	-0.197373	4.17765	-2.43692	0.0165081	0.285857	-3.34599
1407	CRY1	0.19381	5.60125	2.43656	0.0165235	0.285857	-3.34678
939	CD27	0.234675	3.29894	2.43205	0.0167192	0.288653	-3.35675
2235	FECH	-0.183549	5.66785	-2.43075	0.0167758	0.289036	-3.3596
2281	FKBP1B	-0.315957	6.55672	-2.42998	0.0168096	0.289036	-3.36131
1235	CCR6	0.290956	2.82679	2.42881	0.016861	0.289139	-3.36389
9817	KEAP1	0.159747	6.65493	2.42806	0.016894	0.289139	-3.36554
4599	MX1	-0.245284	6.36843	-2.42697	0.016942	0.289139	-3.36794
9122	SLC16A4	0.243022	3.42864	2.42674	0.016952	0.289139	-3.36844
5918	RARRES1	0.362489	2.74762	2.42198	0.0171636	0.291785	-3.37893
4916	NTRK3	-0.188841	6.14546	-2.42152	0.0171842	0.291785	-3.37994
3745	KCNB1	-0.257135	5.3915	-2.42093	0.0172104	0.291785	-3.38124
55802	DCP1A	0.135066	5.37385	2.41882	0.0173052	0.292806	-3.38588
11086	ADAM29	0.259123	3.17343	2.41734	0.017372	0.293351	-3.38913
10066	SCAMP2	0.14186	6.48262	2.41452	0.0174995	0.294918	-3.39532
189	AGXT	0.284575	2.73218	2.41297	0.0175702	0.295521	-3.39872
3346	HTN1	0.320132	2.40703	2.40528	0.0179238	0.299223	-3.41555
4189	DNAJB9	-0.191373	7.24866	-2.40376	0.0179945	0.299223	-3.41887
1804	DPP6	-0.210273	6.94133	-2.4035	0.0180065	0.299223	-3.41944
29127	RACGAP1	0.158308	5.41359	2.4034	0.0180113	0.299223	-3.41966
6357	CCL13	0.266475	2.90407	2.4015	0.0180997	0.299223	-3.42379
51195	RAPGEFL1	0.24524	3.34241	2.4015	0.0181001	0.299223	-3.42381
22872	SEC31A	-0.175347	7.26739	-2.40111	0.018118	0.299223	-3.42464
518	ATP5G3	-0.187796	8.48664	-2.40024	0.0181588	0.299223	-3.42654
1593	CYP27A1	0.282106	6.04636	2.4001	0.0181654	0.299223	-3.42685
5798	PTPRN	-0.351582	5.35906	-2.39886	0.0182238	0.299223	-3.42956
6294	SAFB	0.129971	6.35581	2.39728	0.0182983	0.299223	-3.433
4801	NFYB	0.112398	7.00472	2.39715	0.0183044	0.299223	-3.43329
4105	MAGEA6	0.309254	2.39347	2.39711	0.0183065	0.299223	-3.43338
10284	SAP18	-0.156684	8.46049	-2.39676	0.018323	0.299223	-3.43414
3347	HTN3	-0.360712	1.99164	-2.39558	0.0183789	0.299223	-3.43671
6812	STXBP1	-0.314734	8.23948	-2.39545	0.0183851	0.299223	-3.437
9465	AKAP7	-0.139657	6.01235	-2.39499	0.0184068	0.299223	-3.43799
4952	OCRL	-0.22518	5.80901	-2.39459	0.0184257	0.299223	-3.43885
5054	SERPINE1	0.309282	3.43402	2.39267	0.0185175	0.299547	-3.44305
11137	PWP1	-0.16005	6.51172	-2.39266	0.018518	0.299547	-3.44307
6822	SULT2A1	0.380062	3.07208	2.39172	0.0185627	0.299547	-3.4451
2983	GUCY1B3	-0.303524	7.10502	-2.39122	0.018587	0.299547	-3.44621
1719	DHFR	0.141845	6.28146	2.38332	0.018969	0.304992	-3.46336
10949	HNRNPA0	-0.154054	7.07674	-2.38275	0.0189968	0.304992	-3.46459
57136	APMAP	-0.125654	7.61393	-2.38104	0.0190804	0.305629	-3.46829
9632	SEC24C	0.137084	6.39007	2.38046	0.0191086	0.305629	-3.46954
5708	PSMD2	-0.127473	7.61308	-2.37851	0.0192046	0.305725	-3.47376
5257	PHKB	-0.141711	6.2395	-2.37836	0.0192124	0.305725	-3.4741
7289	TULP3	0.185379	5.36386	2.37815	0.0192228	0.305725	-3.47456
53353	LRP1B	-0.178113	5.15663	-2.37508	0.0193747	0.307564	-3.48119
4225	MEP1B	0.300431	2.95763	2.37326	0.0194655	0.308234	-3.48512
10752	CHL1	-0.261714	6.60773	-2.37252	0.0195023	0.308234	-3.48671
1001	CDH3	0.185842	2.68371	2.37133	0.019562	0.308234	-3.48929
6874	TAF4	0.134452	4.81013	2.37132	0.0195623	0.308234	-3.4893
11275	KLHL2	0.181796	7.93884	2.36838	0.0197103	0.309427	-3.49565
5459	POU4F3	0.229151	1.94264	2.36837	0.019711	0.309427	-3.49568
5684	PSMA3	-0.231622	6.58482	-2.36538	0.0198621	0.310276	-3.5021
377	ARF3	-0.15132	8.11283	-2.36534	0.0198646	0.310276	-3.50221
7404	UTY	0.294166	4.06303	2.36485	0.019889	0.310276	-3.50324
5988	RFPL1	0.368622	2.70589	2.36435	0.0199147	0.310276	-3.50433
3617	IMPG1	0.258777	1.78419	2.36361	0.0199527	0.310276	-3.50593
5193	PEX12	0.127224	6.0592	2.36287	0.0199903	0.310276	-3.50751
7773	ZNF230	0.199289	3.15524	2.36186	0.0200419	0.310276	-3.50969
9139	CBFA2T2	0.141769	6.4102	2.36155	0.020058	0.310276	-3.51036
29114	TAGLN3	-0.327148	7.43766	-2.35789	0.0202463	0.312618	-3.51822
5645	PRSS2	0.176958	3.30182	2.35696	0.0202945	0.312794	-3.52022
3796	KIF2A	-0.188806	6.45939	-2.35099	0.0206056	0.317012	-3.53301
623	BDKRB1	0.239133	3.30945	2.3492	0.0206999	0.317886	-3.53685
60484	HAPLN2	0.266074	6.46541	2.34663	0.0208359	0.319026	-3.54235
1645	AKR1C1	0.301893	7.27689	2.3457	0.0208851	0.319026	-3.54433
2157	F8	-0.131935	5.70696	-2.34566	0.0208871	0.319026	-3.54441
50509	COL5A3	0.19127	5.03672	2.34358	0.0209981	0.320146	-3.54886
1952	CELSR2	0.139179	6.53788	2.34261	0.0210501	0.320363	-3.55094
5110	PCMT1	-0.196755	8.25071	-2.33864	0.0212634	0.323029	-3.55941
9804	TOMM20	-0.160205	8.19736	-2.3374	0.0213303	0.323113	-3.56204
51663	ZFR	0.105781	8.33389	2.33697	0.0213539	0.323113	-3.56297
7528	YY1	0.11625	7.52753	2.33642	0.0213833	0.323113	-3.56413
6779	STATH	0.340501	2.64002	2.33415	0.0215069	0.324402	-3.56896
23742	NPAP1	0.261355	2.98315	2.33297	0.0215715	0.324798	-3.57148
29930	PCDHB1	0.254166	2.73982	2.33108	0.0216749	0.325102	-3.57549
3595	IL12RB2	0.243781	2.73279	2.33073	0.021694	0.325102	-3.57623
2921	CXCL3	0.332845	3.29053	2.33045	0.0217093	0.325102	-3.57682
9499	MYOT	0.355088	6.14993	2.3298	0.021745	0.325102	-3.5782
911	CD1C	0.291131	3.58844	2.32622	0.0219432	0.327487	-3.58581
53407	STX18	-0.147259	5.08471	-2.32532	0.0219934	0.327659	-3.58773
10317	B3GALT5	0.27091	2.67106	2.3236	0.0220893	0.328263	-3.59138
9759	HDAC4	0.15249	4.63323	2.3221	0.0221727	0.328263	-3.59454
2574	GAGE2C	-0.27679	2.39521	-2.32195	0.0221814	0.328263	-3.59487
2039	DMTN	-0.220696	6.0027	-2.32144	0.02221	0.328263	-3.59595
4595	MUTYH	0.131351	5.71855	2.32113	0.0222275	0.328263	-3.59661
1612	DAPK1	-0.215207	5.82307	-2.31803	0.0224021	0.330252	-3.60316
10343	PKDREJ	-0.293253	2.73579	-2.31736	0.0224401	0.330252	-3.60459
4068	SH2D1A	0.283065	2.77582	2.31595	0.02252	0.330853	-3.60756
8675	STX16	0.126354	7.02155	2.31484	0.0225832	0.331207	-3.60991
3574	IL7	0.336509	2.85155	2.31104	0.0228004	0.333816	-3.61793
5203	PFDN4	-0.231895	6.57796	-2.30816	0.0229662	0.335663	-3.624
80739	C6orf25	-0.275021	2.82462	-2.30508	0.023145	0.337419	-3.63049
3661	IRF3	0.141896	5.72557	2.30471	0.023166	0.337419	-3.63125
517	ATP5G2	0.116046	8.13585	2.30293	0.0232703	0.338305	-3.63501
4289	MKLN1	0.154052	5.69296	2.30231	0.0233066	0.338305	-3.63631
4942	OAT	-0.195274	8.71838	-2.30115	0.0233742	0.338706	-3.63874
4868	NPHS1	0.306134	2.80025	2.29913	0.0234933	0.339331	-3.64299
8943	AP3D1	-0.163358	7.34342	-2.29906	0.0234974	0.339331	-3.64314
7410	VAV2	-0.24234	3.96575	-2.29779	0.0235725	0.339837	-3.64581
4718	NDUFC2	-0.129286	8.28352	-2.29677	0.0236325	0.340123	-3.64793
8643	PTCH2	-0.228019	2.83437	-2.29447	0.0237694	0.341375	-3.65276
4634	MYL3	-0.261569	2.79797	-2.29395	0.0238	0.341375	-3.65384
4675	NAP1L3	-0.28443	7.67035	-2.29266	0.0238771	0.341863	-3.65654
55584	CHRNA9	0.299914	3.16144	2.29143	0.0239512	0.341863	-3.65913
4987	OPRL1	0.273244	3.59616	2.29051	0.0240059	0.341863	-3.66104
60487	TRMT11	-0.177734	5.59169	-2.2896	0.0240609	0.341863	-3.66295
10422	UBAC1	0.141554	6.41172	2.28937	0.0240749	0.341863	-3.66344
29118	DDX25	-0.189583	5.82393	-2.2893	0.0240788	0.341863	-3.66357
1028	CDKN1C	0.228083	8.19732	2.28824	0.0241427	0.341863	-3.66579
8869	ST3GAL5	-0.123851	7.05045	-2.28801	0.0241566	0.341863	-3.66627
3792	KEL	0.248899	2.97288	2.28562	0.0243013	0.342777	-3.67126
2559	GABRA6	-0.390906	2.12301	-2.28561	0.0243021	0.342777	-3.67129
57016	AKR1B10	-0.291969	2.64622	-2.28312	0.024454	0.344347	-3.6765
859	CAV3	0.229006	3.1265	2.28196	0.024525	0.344773	-3.67892
7473	WNT3	0.218128	3.22302	2.28062	0.0246069	0.345342	-3.6817
2741	GLRA1	-0.269501	2.64077	-2.27997	0.0246469	0.345342	-3.68306
1409	CRYAA	0.239284	2.50083	2.27892	0.0247116	0.345677	-3.68525
23597	ACOT9	-0.148037	5.36339	-2.27542	0.0249281	0.348068	-3.69253
56924	PAK6	-0.190679	3.68559	-2.27476	0.0249692	0.348068	-3.69391
53615	MBD3	0.145455	6.7758	2.27361	0.0250405	0.348068	-3.69629
10721	POLQ	0.244094	3.00812	2.27351	0.0250468	0.348068	-3.6965
147	ADRA1B	-0.294701	2.10039	-2.27096	0.0252065	0.348856	-3.7018
6696	SPP1	0.213404	10.0039	2.27021	0.0252534	0.348856	-3.70335
7007	TECTA	0.220487	3.19727	2.26993	0.025271	0.348856	-3.70393
5024	P2RX3	0.253204	2.46563	2.26943	0.0253024	0.348856	-3.70497
1182	CLCN3	-0.137702	7.99035	-2.26932	0.0253092	0.348856	-3.70519
51400	PPME1	-0.109189	6.98524	-2.2681	0.0253861	0.349347	-3.70772
10363	HMG20A	-0.157014	5.7781	-2.26681	0.0254676	0.349466	-3.7104
790	CAD	0.209281	4.83324	2.26571	0.0255374	0.349466	-3.71268
51678	MPP6	0.214703	3.30635	2.26515	0.0255728	0.349466	-3.71384
7514	XPO1	0.171469	7.72398	2.26504	0.0255801	0.349466	-3.71408
54386	TERF2IP	-0.137479	8.56717	-2.26418	0.025635	0.349466	-3.71586
10212	DDX39A	0.157983	6.10652	2.26351	0.0256772	0.349466	-3.71723
462	SERPINC1	-0.313054	2.24353	-2.26311	0.0257027	0.349466	-3.71806
8740	TNFSF14	-0.199155	3.03479	-2.26277	0.0257245	0.349466	-3.71877
3927	LASP1	-0.113853	7.32422	-2.26089	0.0258447	0.349872	-3.72265
7319	UBE2A	-0.100465	7.22901	-2.2598	0.025915	0.349872	-3.72492
51806	CALML5	-0.339377	2.61301	-2.25912	0.0259589	0.349872	-3.72633
5268	SERPINB5	-0.290002	2.45497	-2.25911	0.0259595	0.349872	-3.72635
3694	ITGB6	-0.263288	3.06701	-2.25874	0.0259832	0.349872	-3.72711
11325	DDX42	-0.150872	7.28752	-2.25844	0.0260021	0.349872	-3.72772
4352	MPL	0.237685	3.45166	2.25612	0.0261521	0.351333	-3.73251
11075	STMN2	-0.499838	8.49024	-2.25537	0.0262009	0.351432	-3.73407
3006	HIST1H1C	0.366912	5.10505	2.25374	0.0263068	0.352295	-3.73742
51393	TRPV2	-0.226679	3.78809	-2.25305	0.0263519	0.352342	-3.73885
64080	RBKS	-0.130425	4.40212	-2.2517	0.0264401	0.352765	-3.74163
9398	CD101	0.248067	3.08365	2.25129	0.0264667	0.352765	-3.74247
3185	HNRNPF	0.205949	5.22141	2.25	0.026551	0.353333	-3.74512
25873	RPL36	0.154303	8.25353	2.24861	0.0266425	0.353986	-3.74799
8348	HIST1H2BO	-0.268467	2.18984	-2.24731	0.0267285	0.353986	-3.75067
4144	MAT2A	0.131591	8.16838	2.24655	0.0267787	0.353986	-3.75223
57162	PELI1	0.196976	6.62112	2.24609	0.0268092	0.353986	-3.75318
103910	MYL12B	-0.124429	8.30349	-2.24581	0.0268278	0.353986	-3.75376
733	C8G	-0.287177	2.22319	-2.24546	0.0268506	0.353986	-3.75447
25823	TPSG1	-0.143932	2.768	-2.24358	0.0269755	0.354776	-3.75833
5540	NPY4R	-0.248836	2.55724	-2.24261	0.02704	0.354776	-3.76031
2191	FAP	-0.281076	2.8669	-2.24245	0.0270512	0.354776	-3.76066
64077	LHPP	0.232243	7.91975	2.24204	0.027078	0.354776	-3.76148
8243	SMC1A	0.15966	6.34657	2.24069	0.0271685	0.355405	-3.76426
27068	PPA2	-0.1229	6.61524	-2.24007	0.0272098	0.355405	-3.76552
27159	CHIA	0.234394	2.98459	2.2383	0.0273289	0.355501	-3.76916
50632	CALY	-0.491154	5.91684	-2.23759	0.0273768	0.355501	-3.77061
4112	MAGEB1	-0.336055	2.29974	-2.23603	0.0274821	0.355501	-3.77381
23613	ZMYND8	0.166904	6.80622	2.23577	0.0274997	0.355501	-3.77434
10178	TENM1	-0.327226	4.84933	-2.23567	0.0275064	0.355501	-3.77454
2937	GSS	-0.178265	5.97719	-2.2351	0.0275455	0.355501	-3.77572
63928	CHP2	-0.239648	2.49844	-2.23479	0.027566	0.355501	-3.77634
9287	TAAR2	-0.283209	2.52229	-2.23452	0.0275848	0.355501	-3.77691
6273	S100A2	0.201722	3.23289	2.23437	0.0275946	0.355501	-3.7772
27044	SND1	-0.193664	6.21701	-2.23269	0.0277088	0.356075	-3.78064
399	RHOH	-0.295336	2.81193	-2.23151	0.0277894	0.356075	-3.78305
10421	CD2BP2	0.139011	6.213	2.23107	0.0278195	0.356075	-3.78395
1454	CSNK1E	0.122606	6.41055	2.22989	0.0279005	0.356075	-3.78637
27101	CACYBP	0.182351	7.50193	2.22921	0.0279468	0.356075	-3.78775
51142	CHCHD2	-0.149957	8.94466	-2.22884	0.0279728	0.356075	-3.78852
5977	DPF2	0.125897	6.56609	2.22867	0.0279843	0.356075	-3.78886
11182	SLC2A6	-0.201609	4.97165	-2.22864	0.0279859	0.356075	-3.78891
262	AMD1	0.14221	7.1597	2.22805	0.0280267	0.356075	-3.79012
10158	PDZK1IP1	-0.300519	3.10091	-2.22758	0.0280592	0.356075	-3.79109
403	ARL3	-0.12068	7.09893	-2.22517	0.0282255	0.357649	-3.79599
1380	CR2	-0.295379	2.58579	-2.22428	0.0282871	0.357735	-3.7978
54543	TOMM7	0.111958	9.57211	2.22386	0.0283166	0.357735	-3.79867
10159	ATP6AP2	-0.156279	8.26131	-2.2227	0.0283968	0.358214	-3.80102
54544	CRCT1	-0.289933	2.02603	-2.22091	0.0285217	0.35862	-3.80466
6863	TAC1	-0.45803	6.35387	-2.22038	0.0285591	0.35862	-3.80575
10165	SLC25A13	-0.185426	5.51547	-2.21979	0.0286006	0.35862	-3.80696
3960	LGALS4	0.199797	3.10024	2.21958	0.0286152	0.35862	-3.80738
23117	NPIPB3	0.208927	6.82237	2.21922	0.0286405	0.35862	-3.80812
57093	TRIM49	0.32077	3.04038	2.21706	0.0287921	0.359596	-3.8125
7150	TOP1	0.124307	6.46404	2.21655	0.0288281	0.359596	-3.81354
3972	LHB	-0.229346	3.37563	-2.2163	0.0288457	0.359596	-3.81405
6505	SLC1A1	-0.213166	6.45582	-2.21564	0.0288921	0.359645	-3.81538
10969	EBNA1BP2	-0.125296	5.77044	-2.21271	0.0291	0.361702	-3.82133
3623	INHA	-0.285172	3.05253	-2.2103	0.0292722	0.362955	-3.82622
10873	ME3	-0.234398	5.38575	-2.2095	0.029329	0.362955	-3.82783
9590	AKAP12	-0.281706	6.7832	-2.20898	0.0293664	0.362955	-3.82889
4102	MAGEA3	-0.246025	2.42061	-2.2089	0.029372	0.362955	-3.82905
5685	PSMA4	-0.117659	6.99539	-2.20695	0.0295124	0.363726	-3.833
26707	OR2J2	-0.260354	2.63832	-2.20588	0.0295897	0.363726	-3.83517
79152	FA2H	0.21077	7.2724	2.20567	0.0296046	0.363726	-3.83559
5894	RAF1	0.106532	6.56403	2.20565	0.0296061	0.363726	-3.83563
6446	SGK1	0.254439	8.13909	2.2046	0.0296817	0.363984	-3.83775
2288	FKBP4	0.251911	7.14412	2.20394	0.0297298	0.363984	-3.83909
15	AANAT	-0.237031	1.91155	-2.20358	0.0297559	0.363984	-3.83982
922	CD5L	-0.27395	2.66618	-2.2016	0.0298996	0.365214	-3.84381
10656	KHDRBS3	0.175109	6.47257	2.19977	0.0300329	0.366316	-3.8475
819	CAMLG	-0.143648	7.4622	-2.19831	0.0301403	0.367097	-3.85046
6535	SLC6A8	0.148365	8.00606	2.19689	0.0302442	0.367834	-3.85331
5143	PDE4C	0.196955	7.51427	2.19528	0.0303628	0.368621	-3.85655
51701	NLK	-0.147497	5.22898	-2.19433	0.0304329	0.368621	-3.85846
8120	AP3B2	-0.288921	5.63106	-2.19372	0.030478	0.368621	-3.85968
51301	GCNT4	0.219519	3.44015	2.19314	0.0305213	0.368621	-3.86086
8970	HIST1H2BJ	0.243367	2.34144	2.19265	0.0305575	0.368621	-3.86184
3670	ISL1	0.266987	2.64827	2.19205	0.0306019	0.368621	-3.86305
2273	FHL1	-0.163818	8.5147	-2.1919	0.0306134	0.368621	-3.86336
9028	RHBDL1	0.248242	2.72895	2.19048	0.0307189	0.369368	-3.8662
6441	SFTPD	0.286669	2.8141	2.18758	0.0309357	0.37008	-3.87203
50838	TAS2R13	-0.283834	2.09975	-2.18736	0.0309523	0.37008	-3.87247
10877	CFHR4	0.253003	2.77918	2.18718	0.0309658	0.37008	-3.87283
64342	HS1BP3	0.137171	6.02058	2.18703	0.0309773	0.37008	-3.87314
9152	SLC6A5	0.216504	2.87255	2.18639	0.0310251	0.37008	-3.87441
51720	UIMC1	0.133905	5.34951	2.18545	0.0310959	0.37008	-3.8763
8503	PIK3R3	-0.170707	6.53438	-2.1854	0.0311001	0.37008	-3.87641
7334	UBE2N	-0.140662	7.26019	-2.18414	0.0311947	0.37008	-3.87893
53635	PTOV1	0.160464	7.19674	2.1828	0.0312962	0.37008	-3.88161
11009	IL24	0.261444	2.59227	2.18221	0.0313411	0.37008	-3.8828
2271	FH	-0.206109	6.17139	-2.18191	0.0313636	0.37008	-3.88339
335	APOA1	-0.30411	3.43222	-2.18166	0.0313825	0.37008	-3.88389
54584	GNB1L	-0.154491	3.81415	-2.18161	0.0313863	0.37008	-3.88399
51066	SSUH2	0.263341	2.76203	2.18126	0.0314133	0.37008	-3.8847
23546	SYNGR4	-0.268376	2.74019	-2.18017	0.0314958	0.37008	-3.88687
11127	KIF3A	-0.214262	5.43317	-2.17975	0.0315278	0.37008	-3.88771
2928	GSC2	-0.296791	2.12126	-2.1796	0.0315398	0.37008	-3.88803
865	CBFB	0.160875	7.39816	2.17899	0.0315864	0.37008	-3.88925
4626	MYH8	0.259153	3.23972	2.17871	0.0316076	0.37008	-3.8898
22800	RRAS2	-0.20632	4.78644	-2.17718	0.0317244	0.370934	-3.89285
9794	MAML1	0.0944862	6.1792	2.17617	0.031802	0.371331	-3.89487
10657	KHDRBS1	-0.13398	7.17948	-2.17545	0.0318578	0.37147	-3.89632
54205	CYCS	-0.155417	8.98419	-2.17291	0.0320534	0.373237	-3.90138
5714	PSMD8	-0.174031	7.0007	-2.17035	0.0322518	0.375032	-3.90648
1991	ELANE	0.19348	2.21823	2.16852	0.0323944	0.376174	-3.91013
8988	HSPB3	0.219254	2.86432	2.16762	0.0324647	0.376191	-3.91192
5909	RAP1GAP	-0.224341	6.91078	-2.16737	0.0324846	0.376191	-3.91242
2328	FMO3	0.268981	2.616	2.16601	0.0325909	0.376653	-3.91512
9099	USP2	-0.138442	3.29139	-2.16564	0.0326201	0.376653	-3.91586
2829	XCR1	-0.240764	2.3453	-2.16504	0.0326675	0.376653	-3.91706
51471	NAT8B	-0.240308	2.27411	-2.1646	0.0327022	0.376653	-3.91794
10651	MTX2	-0.191372	6.13784	-2.16347	0.032791	0.377072	-3.92017
4298	MLLT1	-0.1437	3.56763	-2.16212	0.0328979	0.377072	-3.92286
26330	GAPDHS	-0.275378	2.51365	-2.16177	0.0329257	0.377072	-3.92356
6919	TCEA2	-0.204867	6.20392	-2.16148	0.0329484	0.377072	-3.92413
5874	RAB27B	0.279232	4.3636	2.16069	0.0330113	0.377072	-3.9257
434	ASIP	-0.27242	2.53471	-2.15868	0.0331713	0.377072	-3.92969
51213	LUZP4	-0.253232	2.85967	-2.15789	0.0332338	0.377072	-3.93125
51303	FKBP11	-0.183583	5.46718	-2.1572	0.0332891	0.377072	-3.93262
57101	ANO2	0.246718	3.32375	2.15678	0.0333226	0.377072	-3.93345
1012	CDH13	-0.311258	3.29565	-2.15612	0.0333756	0.377072	-3.93476
5096	PCCB	-0.143885	6.11956	-2.15566	0.0334127	0.377072	-3.93568
3775	KCNK1	0.220653	7.11662	2.15525	0.0334451	0.377072	-3.93648
23589	CARHSP1	0.158051	5.94727	2.15521	0.0334485	0.377072	-3.93656
4707	NDUFB1	-0.109446	8.48223	-2.1552	0.0334497	0.377072	-3.93659
58483	LINC00474	-0.301022	2.40299	-2.15517	0.0334515	0.377072	-3.93663
10699	CORIN	0.255807	2.6027	2.15423	0.0335274	0.377072	-3.9385
7390	UROS	-0.158728	6.52279	-2.154	0.0335456	0.377072	-3.93895
943	TNFRSF8	-0.206407	3.50664	-2.1538	0.0335618	0.377072	-3.93935
9177	HTR3B	-0.247537	2.94386	-2.15256	0.0336622	0.377072	-3.94181
54345	SOX18	-0.238372	2.86389	-2.15222	0.0336892	0.377072	-3.94248
7286	TUFT1	-0.153916	4.95412	-2.15207	0.0337019	0.377072	-3.94279
2576	GAGE4	-0.248116	2.76393	-2.15188	0.0337172	0.377072	-3.94316
23436	CELA3B	0.267955	3.32741	2.1473	0.0340885	0.380628	-3.95219
797	CALCB	-0.283347	3.30648	-2.14686	0.034125	0.380628	-3.95307
27345	KCNMB4	0.237721	6.61444	2.14623	0.0341766	0.380704	-3.95432
51478	HSD17B7	0.160441	6.3813	2.14433	0.0343324	0.381217	-3.95806
4839	NOP2	0.139562	5.84833	2.14311	0.034432	0.381217	-3.96045
1846	DUSP4	0.226622	3.25162	2.14304	0.034438	0.381217	-3.96059
9145	SYNGR1	-0.204991	6.82082	-2.14229	0.0344996	0.381217	-3.96207
1444	CSHL1	0.267184	2.66819	2.14037	0.0346586	0.381217	-3.96585
389903	CSAG3	0.232812	2.3064	2.14012	0.0346794	0.381217	-3.96635
3952	LEP	0.274412	2.55418	2.13979	0.0347068	0.381217	-3.967
7294	TXK	-0.293865	2.29806	-2.13977	0.0347083	0.381217	-3.96703
8663	EIF3C	-0.160896	8.49906	-2.137	0.0349384	0.381217	-3.97248
8292	COLQ	0.215558	3.01284	2.13674	0.0349606	0.381217	-3.973
56156	TEX13B	-0.208516	3.4073	-2.13616	0.0350086	0.381217	-3.97413
8506	CNTNAP1	-0.199327	6.80483	-2.13594	0.0350271	0.381217	-3.97456
5863	RGL2	0.125545	6.20047	2.13544	0.0350687	0.381217	-3.97554
7227	TRPS1	0.186274	6.63636	2.13535	0.0350761	0.381217	-3.97571
3448	IFNA14	-0.271015	2.70133	-2.13516	0.0350921	0.381217	-3.97609
56128	PCDHB8	-0.265085	2.74317	-2.13508	0.0350993	0.381217	-3.97626
50617	ATP6V0A4	0.221628	2.85814	2.13468	0.0351329	0.381217	-3.97705
64097	EPB41L4A	-0.16944	3.73653	-2.13459	0.0351396	0.381217	-3.9772
1551	CYP3A7	-0.270627	2.63416	-2.13397	0.0351921	0.381217	-3.97843
5191	PEX7	-0.208557	5.01448	-2.13372	0.0352132	0.381217	-3.97893
3090	HIC1	-0.206715	2.73193	-2.13346	0.0352348	0.381217	-3.97943
916	CD3E	0.241456	2.75616	2.13257	0.0353095	0.381217	-3.98117
8671	SLC4A4	-0.29272	7.59611	-2.132	0.0353579	0.381217	-3.9823
5796	PTPRK	0.149061	7.30509	2.13136	0.035412	0.381217	-3.98356
6906	SERPINA7	0.253858	2.68038	2.13067	0.0354698	0.381217	-3.9849
8636	SSNA1	0.126651	5.87283	2.13046	0.035488	0.381217	-3.98532
81543	LRRC3	-0.231189	2.57929	-2.13028	0.0355028	0.381217	-3.98567
56616	DIABLO	-0.0856917	6.89565	-2.12962	0.0355589	0.381217	-3.98696
7399	USH2A	-0.36735	2.43821	-2.12944	0.0355737	0.381217	-3.98731
5310	PKD1	0.156595	5.84867	2.12874	0.0356329	0.381217	-3.98868
7293	TNFRSF4	-0.249718	3.24612	-2.12864	0.0356418	0.381217	-3.98888
7201	TRHR	-0.297227	2.16584	-2.1284	0.0356618	0.381217	-3.98934
5275	SERPINB13	0.22092	3.79144	2.12769	0.035722	0.38138	-3.99073
56344	CABP5	0.204278	2.37002	2.12685	0.0357935	0.381662	-3.99237
266	AMELY	0.245993	3.43385	2.12595	0.0358705	0.381935	-3.99414
10089	KCNK7	-0.210501	2.43651	-2.1255	0.0359092	0.381935	-3.99503
56925	LXN	-0.279886	3.99244	-2.12401	0.0360367	0.382499	-3.99794
9092	SART1	0.12346	6.08034	2.12382	0.0360525	0.382499	-3.9983
5890	RAD51B	0.174143	3.37855	2.12277	0.036143	0.382814	-4.00036
5332	PLCB4	-0.325707	5.53554	-2.12242	0.0361725	0.382814	-4.00103
5923	RASGRF1	0.166986	3.70136	2.12159	0.0362441	0.383093	-4.00266
9653	HS2ST1	-0.197926	5.05938	-2.12008	0.0363744	0.383993	-4.00561
1418	CRYGA	-0.267507	2.30117	-2.11906	0.0364628	0.384446	-4.0076
57134	MAN1C1	-0.251218	6.02121	-2.11714	0.0366291	0.385721	-4.01134
5428	POLG	0.104052	6.03344	2.11197	0.03708	0.388944	-4.02139
2865	FFAR3	0.1662	2.18228	2.11194	0.0370829	0.388944	-4.02146
54457	TAF7L	-0.290108	2.44861	-2.11114	0.037153	0.388944	-4.02301
8883	NAE1	-0.129295	6.61535	-2.11113	0.037154	0.388944	-4.02303
1081	CGA	-0.245757	2.64018	-2.1107	0.0371916	0.388944	-4.02386
139322	APOOL	-0.126919	6.26381	-2.11049	0.0372105	0.388944	-4.02428
4297	KMT2A	0.138438	6.62387	2.10817	0.0374152	0.389682	-4.02878
1589	CYP21A2	-0.226227	2.85056	-2.10803	0.0374271	0.389682	-4.02904
398	ARHGDIG	-0.266384	5.52696	-2.10777	0.0374505	0.389682	-4.02955
5326	PLAGL2	0.140888	3.64201	2.10717	0.0375035	0.389682	-4.03071
1493	CTLA4	-0.254118	2.99397	-2.10676	0.0375401	0.389682	-4.03151
3982	LIM2	0.22871	2.7543	2.10657	0.037557	0.389682	-4.03188
944	TNFSF8	-0.194287	3.41595	-2.10572	0.0376325	0.389988	-4.03353
2739	GLO1	-0.119901	8.09578	-2.10382	0.0378012	0.391115	-4.0372
9472	AKAP6	-0.15446	5.73367	-2.10327	0.0378504	0.391115	-4.03827
2147	F2	0.199261	2.56351	2.10295	0.0378796	0.391115	-4.0389
5351	PLOD1	0.157263	6.21914	2.10213	0.0379527	0.391243	-4.04048
9546	APBA3	0.131507	5.58434	2.10178	0.0379843	0.391243	-4.04117
506	ATP5B	-0.202392	8.48983	-2.1006	0.0380899	0.391488	-4.04344
5272	SERPINB9	-0.21727	5.44112	-2.1002	0.0381255	0.391488	-4.04421
27094	KCNMB3	-0.245394	2.93853	-2.09997	0.0381467	0.391488	-4.04466
11063	SOX30	0.245154	2.63365	2.09841	0.0382872	0.391994	-4.04768
3294	HSD17B2	-0.274232	1.93546	-2.09805	0.0383195	0.391994	-4.04837
1653	DDX1	-0.156816	7.40191	-2.09788	0.0383347	0.391994	-4.04869
5913	RAPSN	-0.294003	2.57807	-2.09689	0.0384243	0.392206	-4.05061
8813	DPM1	-0.128664	6.5346	-2.09663	0.038448	0.392206	-4.05111
7247	TSN	-0.127187	7.06613	-2.096	0.038505	0.392306	-4.05233
3990	LIPC	-0.15652	2.14187	-2.0955	0.0385503	0.392306	-4.05329
835	CASP2	0.114776	3.96056	2.09286	0.0387907	0.393874	-4.05839
4902	NRTN	-0.296165	1.46881	-2.09279	0.0387973	0.393874	-4.05853
1479	CSTF3	-0.127356	5.87033	-2.09097	0.0389634	0.394563	-4.06203
3062	HCRTR2	0.221534	3.27716	2.09067	0.0389913	0.394563	-4.06261
9214	FCMR	0.189976	3.10874	2.08985	0.0390665	0.394563	-4.06419
3577	CXCR1	-0.255802	2.66753	-2.08977	0.0390735	0.394563	-4.06434
3065	HDAC1	0.156155	6.43595	2.08922	0.0391245	0.394563	-4.06541
8706	B3GALNT1	-0.267481	4.65148	-2.089	0.0391444	0.394563	-4.06582
10915	TCERG1	-0.126066	5.68178	-2.08773	0.039261	0.395268	-4.06826
4299	AFF1	0.147514	7.19615	2.08589	0.0394311	0.39604	-4.0718
8590	OR6A2	-0.198733	2.45585	-2.08505	0.0395094	0.39604	-4.07342
8799	PEX11B	-0.184059	6.23566	-2.08471	0.0395406	0.39604	-4.07407
7507	XPA	-0.118561	6.07656	-2.08468	0.0395435	0.39604	-4.07413
57380	MRS2	-0.131751	4.71397	-2.08438	0.0395713	0.39604	-4.0747
2326	FMO1	-0.269297	3.03541	-2.08339	0.0396637	0.396339	-4.07661
7518	XRCC4	0.193533	4.11701	2.08303	0.0396967	0.396339	-4.07729
64078	SLC28A3	-0.198243	3.16258	-2.08233	0.0397622	0.396339	-4.07864
23677	SH3BP4	0.154933	7.09917	2.08205	0.0397882	0.396339	-4.07918
23429	RYBP	0.160711	7.01235	2.08113	0.0398739	0.396726	-4.08094
8473	OGT	0.149304	7.22395	2.0799	0.0399894	0.397409	-4.08331
9771	RAPGEF5	0.200917	8.68077	2.07932	0.0400431	0.397477	-4.0844
29123	ANKRD11	0.0784402	4.73994	2.0782	0.0401488	0.397685	-4.08656
27293	SMPDL3B	-0.194917	2.70925	-2.0781	0.0401579	0.397685	-4.08675
5934	RBL2	0.131624	6.88452	2.07728	0.0402349	0.397695	-4.08831
525	ATP6V1B1	-0.2337	2.55133	-2.07709	0.0402528	0.397695	-4.08868
8237	USP11	-0.142556	7.8115	-2.07546	0.0404074	0.398138	-4.09181
6000	RGS7	-0.259476	6.12938	-2.07483	0.0404664	0.398138	-4.093
2516	NR5A1	0.240106	2.86975	2.07369	0.0405741	0.398138	-4.09518
55907	CMAS	-0.283461	5.72881	-2.07334	0.0406082	0.398138	-4.09586
8891	EIF2B3	-0.150589	5.56401	-2.07331	0.0406108	0.398138	-4.09592
81494	CFHR5	-0.21539	1.941	-2.07315	0.0406261	0.398138	-4.09623
3586	IL10	-0.274071	2.73663	-2.07315	0.0406263	0.398138	-4.09623
3420	IDH3B	-0.157464	6.82786	-2.07227	0.0407097	0.398494	-4.09791
5422	POLA1	0.121039	4.33246	2.07037	0.0408911	0.399599	-4.10154
7412	VCAM1	-0.304188	5.65516	-2.06951	0.0409728	0.399599	-4.10317
2779	GNAT1	0.203596	2.55881	2.06838	0.0410814	0.399599	-4.10533
56253	CRTAM	-0.40802	2.55672	-2.06823	0.041095	0.399599	-4.1056
7173	TPO	-0.250016	2.08085	-2.06803	0.0411146	0.399599	-4.10599
79443	FYCO1	0.150503	5.34555	2.06717	0.041197	0.399599	-4.10763
10060	ABCC9	-0.171186	3.24966	-2.06699	0.0412143	0.399599	-4.10797
81872	KRTAP2-1	-0.223247	2.24274	-2.06658	0.0412543	0.399599	-4.10876
50508	NOX3	-0.225481	1.95723	-2.06577	0.0413323	0.399599	-4.11031
60496	AASDHPPT	-0.168519	7.33566	-2.06509	0.0413978	0.399599	-4.1116
866	SERPINA6	0.178562	2.43501	2.06508	0.0413989	0.399599	-4.11162
10146	G3BP1	0.136384	6.74663	2.06441	0.0414628	0.399599	-4.11288
2253	FGF8	-0.218242	1.92239	-2.06427	0.0414764	0.399599	-4.11315
2703	GJA8	-0.188802	2.82006	-2.06365	0.0415371	0.399599	-4.11434
23583	SMUG1	-0.144763	5.0718	-2.06309	0.0415912	0.399599	-4.11541
4084	MXD1	-0.155664	3.52186	-2.06263	0.0416355	0.399599	-4.11628
5639	PRRG2	-0.204212	2.71135	-2.06184	0.0417122	0.399599	-4.11778
3002	GZMB	-0.227589	3.01414	-2.0615	0.0417449	0.399599	-4.11842
11311	VPS45	-0.121247	6.65406	-2.05932	0.0419576	0.399599	-4.12257
5893	RAD52	0.184745	3.50229	2.05928	0.0419619	0.399599	-4.12265
4606	MYBPC2	-0.235375	2.1025	-2.05852	0.0420354	0.399599	-4.12408
58157	NGB	-0.227539	3.19946	-2.05847	0.0420406	0.399599	-4.12418
1760	DMPK	0.135727	5.11713	2.05828	0.0420594	0.399599	-4.12455
27074	LAMP3	-0.255972	2.58805	-2.0581	0.0420767	0.399599	-4.12488
745	MYRF	0.179069	7.92554	2.0576	0.0421254	0.399599	-4.12583
1069	CETN2	-0.154344	7.06147	-2.05673	0.0422115	0.399599	-4.12749
22978	NT5C2	0.160991	6.72547	2.05608	0.0422755	0.399599	-4.12873
51807	TUBA8	-0.27844	2.75932	-2.0559	0.0422927	0.399599	-4.12906
5145	PDE6A	0.25108	3.58069	2.05574	0.0423083	0.399599	-4.12936
3848	KRT1	0.216007	2.97911	2.05369	0.0425102	0.399599	-4.13324
4014	LOR	-0.236427	2.56209	-2.05329	0.04255	0.399599	-4.13401
1750	DLX6	-0.240086	2.26395	-2.05291	0.0425873	0.399599	-4.13472
25850	ZNF345	0.230308	3.11008	2.05229	0.0426491	0.399599	-4.13591
5949	RBP3	-0.226965	2.79921	-2.05201	0.0426763	0.399599	-4.13643
25794	FSCN2	-0.267431	2.42408	-2.05168	0.0427088	0.399599	-4.13705
7125	TNNC2	-0.224877	2.71071	-2.05159	0.0427185	0.399599	-4.13723
6943	TCF21	-0.322974	2.67054	-2.05103	0.0427736	0.399599	-4.13828
181	AGRP	-0.25281	3.19275	-2.05073	0.0428038	0.399599	-4.13886
9247	GCM2	-0.317423	2.25065	-2.05049	0.0428274	0.399599	-4.13931
10404	CPQ	0.169787	6.08834	2.05026	0.04285	0.399599	-4.13974
6364	CCL20	0.234186	2.07394	2.05003	0.0428729	0.399599	-4.14017
27285	TEKT2	-0.25596	2.98726	-2.04916	0.0429594	0.399599	-4.14182
171017	ZNF384	0.125089	5.9744	2.04916	0.0429601	0.399599	-4.14183
80319	CXXC4	-0.162496	4.55669	-2.04905	0.0429707	0.399599	-4.14203
9352	TXNL1	-0.0954782	8.05933	-2.04885	0.0429902	0.399599	-4.1424
8792	TNFRSF11A	-0.232375	3.02522	-2.04885	0.0429909	0.399599	-4.14241
4990	SIX6	-0.226766	2.51719	-2.04769	0.0431063	0.4002	-4.1446
2848	GPR25	-0.300771	2.37189	-2.04674	0.0432013	0.4002	-4.14639
321	APBA2	0.133065	7.6431	2.04674	0.0432018	0.4002	-4.1464
56287	GKN1	-0.290327	2.80529	-2.0463	0.043245	0.4002	-4.14722
26519	TIMM10	-0.114688	5.8571	-2.04513	0.0433632	0.4002	-4.14944
51702	PADI3	0.205621	3.01954	2.04512	0.0433639	0.4002	-4.14945
1511	CTSG	-0.194881	3.30593	-2.04369	0.0435076	0.4002	-4.15215
64066	MMP27	-0.267628	2.9802	-2.04251	0.0436263	0.4002	-4.15437
150160	CCT8L2	-0.222519	2.63056	-2.04155	0.0437239	0.4002	-4.15619
51475	CABP2	-0.274906	2.78171	-2.041	0.0437798	0.4002	-4.15723
6424	SFRP4	0.164337	3.72841	2.04098	0.0437817	0.4002	-4.15727
13	AADAC	-0.226718	2.58743	-2.04083	0.0437966	0.4002	-4.15754
51151	SLC45A2	-0.216931	2.93259	-2.04053	0.0438274	0.4002	-4.15812
81491	GPR63	-0.257405	2.8355	-2.04048	0.043832	0.4002	-4.1582
10047	CST8	-0.255356	3.08757	-2.04048	0.0438322	0.4002	-4.15821
11215	AKAP11	-0.147244	7.78581	-2.04043	0.0438371	0.4002	-4.1583
54363	HAO1	0.217991	2.55923	2.03957	0.0439247	0.4002	-4.15992
7750	ZMYM2	-0.0834919	6.67657	-2.03926	0.0439558	0.4002	-4.1605
3860	KRT13	-0.302771	2.20889	-2.03899	0.0439829	0.4002	-4.161
27123	DKK2	-0.233531	2.93591	-2.0387	0.0440133	0.4002	-4.16156
6526	SLC5A3	0.260433	6.89328	2.03836	0.0440471	0.4002	-4.16219
1573	CYP2J2	0.183458	6.10903	2.03772	0.0441131	0.400371	-4.16341
55879	GABRQ	-0.211581	3.20764	-2.0372	0.0441653	0.400416	-4.16437
4070	TACSTD2	0.209422	3.11071	2.03553	0.0443364	0.401539	-4.16752
2159	F10	0.205089	3.10539	2.03465	0.0444262	0.401857	-4.16916
29124	LGALS13	-0.222578	2.67812	-2.03417	0.0444755	0.401857	-4.17007
1005	CDH7	-0.263682	3.10426	-2.0338	0.0445138	0.401857	-4.17077
5746	PTH2R	-0.279891	2.42661	-2.03293	0.0446026	0.40223	-4.17239
9334	B4GALT5	-0.180848	6.36919	-2.03103	0.044799	0.403058	-4.17596
8390	OR1G1	-0.213649	2.44008	-2.03045	0.0448586	0.403058	-4.17704
65009	NDRG4	-0.362687	7.90941	-2.03039	0.0448648	0.403058	-4.17716
3174	HNF4G	-0.228145	2.78897	-2.03008	0.0448976	0.403058	-4.17775
2070	EYA4	0.169195	3.79273	2.02974	0.0449322	0.403058	-4.17838
2719	GPC3	0.204782	2.99749	2.02919	0.0449892	0.403142	-4.17941
6583	SLC22A4	-0.180609	3.85753	-2.02873	0.0450366	0.403142	-4.18027
5406	PNLIP	-0.290622	2.71	-2.02808	0.0451048	0.403326	-4.1815
578	BAK1	-0.21218	3.53698	-2.02673	0.0452453	0.404156	-4.18403
8482	SEMA7A	-0.150962	3.93517	-2.02568	0.0453539	0.404365	-4.18597
5468	PPARG	-0.25563	2.29329	-2.02559	0.0453641	0.404365	-4.18616
6142	RPL18A	0.165311	8.71842	2.02453	0.0454748	0.404507	-4.18814
5519	PPP2R1B	0.15003	5.34536	2.02407	0.0455231	0.404507	-4.189
8676	STX11	0.19023	2.66236	2.02396	0.045534	0.404507	-4.1892
27122	DKK3	-0.162705	9.16434	-2.02291	0.045644	0.404507	-4.19116
57062	DDX24	-0.0981263	8.12453	-2.02204	0.0457358	0.404507	-4.19279
9427	ECEL1	-0.17942	2.99213	-2.02192	0.045748	0.404507	-4.19301
5345	SERPINF2	-0.200473	3.47844	-2.02172	0.0457692	0.404507	-4.19338
1392	CRH	-0.360763	3.28498	-2.02158	0.0457841	0.404507	-4.19365
4848	CNOT2	0.127671	6.77352	2.02037	0.0459118	0.404507	-4.19591
699	BUB1	-0.29118	3.12645	-2.02013	0.0459365	0.404507	-4.19635
9337	CNOT8	0.145332	5.9774	2.0201	0.0459401	0.404507	-4.19641
1188	CLCNKB	-0.194782	2.59295	-2.01998	0.0459526	0.404507	-4.19663
51181	DCXR	0.128266	7.47131	2.01884	0.0460735	0.40515	-4.19877
51188	SS18L2	0.101538	6.73156	2.01694	0.0462744	0.406495	-4.2023
57379	AICDA	-0.226629	2.22926	-2.01473	0.04651	0.408142	-4.20642
5071	PARK2	0.126738	3.48689	2.01321	0.0466714	0.408371	-4.20924
6635	SNRPE	-0.119746	7.55495	-2.01293	0.0467018	0.408371	-4.20977
51314	NME8	-0.262926	2.47748	-2.0128	0.0467162	0.408371	-4.21002
1071	CETP	0.198791	2.09449	2.01268	0.0467288	0.408371	-4.21023
56656	OR2S2	-0.189657	3.42592	-2.01041	0.0469717	0.410071	-4.21444
3697	ITIH1	-0.232841	2.84723	-2.00859	0.0471679	0.410706	-4.21782
56302	TRPV5	0.185588	3.36679	2.00849	0.0471796	0.410706	-4.21803
7347	UCHL3	-0.172103	5.57396	-2.00839	0.0471898	0.410706	-4.2182
43847	KLK14	-0.190856	2.65122	-2.00789	0.0472443	0.410759	-4.21914
2171	FABP5	-0.278821	7.41461	-2.00742	0.0472947	0.410776	-4.22
26960	NBEA	-0.238362	5.66581	-2.00587	0.0474622	0.41152	-4.22287
55891	LENEP	0.174703	3.29433	2.00573	0.0474774	0.41152	-4.22313
9628	RGS6	-0.258473	4.38014	-2.00484	0.0475749	0.411523	-4.22479
10687	PNMA2	-0.255235	7.75137	-2.00412	0.0476523	0.411523	-4.22611
3000	GUCY2D	-0.202929	2.84965	-2.00391	0.0476762	0.411523	-4.22652
29909	GPR171	-0.248062	2.46622	-2.00253	0.0478262	0.411523	-4.22907
7356	SCGB1A1	-0.203457	2.00036	-2.00233	0.0478479	0.411523	-4.22943
4706	NDUFAB1	-0.160135	8.31902	-2.00225	0.0478565	0.411523	-4.22958
2619	GAS1	0.201148	5.30744	2.00064	0.0480327	0.411523	-4.23256
1130	LYST	0.106632	5.71783	2.00015	0.0480866	0.411523	-4.23347
1453	CSNK1D	-0.107197	6.36173	-2.00002	0.0481012	0.411523	-4.23371
7363	UGT2B4	-0.318928	1.93456	-1.99979	0.0481257	0.411523	-4.23413
26257	NKX2-8	-0.226389	3.11685	-1.99972	0.0481336	0.411523	-4.23426
53942	CNTN5	-0.234372	2.80354	-1.99853	0.0482648	0.411523	-4.23646
7093	TLL2	0.269376	3.30491	1.99827	0.0482936	0.411523	-4.23695
25	ABL1	0.142416	6.7757	1.99811	0.0483107	0.411523	-4.23723
3933	LCN1	-0.27561	2.87179	-1.99787	0.0483376	0.411523	-4.23769
795	S100G	0.181045	2.16838	1.99764	0.0483623	0.411523	-4.2381
6517	SLC2A4	-0.233558	2.70807	-1.99733	0.0483965	0.411523	-4.23867
1413	CRYBA4	-0.154972	1.95231	-1.99672	0.0484645	0.411523	-4.23981
8618	CADPS	-0.368663	4.72251	-1.99579	0.0485674	0.411523	-4.24153
81870	KRTAP9-9	-0.303101	2.02732	-1.99479	0.0486782	0.411523	-4.24337
6338	SCNN1B	-0.196846	2.63688	-1.99475	0.0486823	0.411523	-4.24344
10528	NOP56	0.107279	6.64294	1.99461	0.0486974	0.411523	-4.24369
259	AMBP	-0.218629	2.71674	-1.99448	0.0487119	0.411523	-4.24393
4995	OR3A2	-0.241888	3.21891	-1.99434	0.0487275	0.411523	-4.24419
1495	CTNNA1	0.124285	7.88387	1.99399	0.0487663	0.411523	-4.24484
3207	HOXA11	-0.205183	2.56159	-1.99391	0.0487757	0.411523	-4.24499
24146	CLDN15	0.159877	5.55705	1.99323	0.0488511	0.411523	-4.24624
2638	GC	-0.204074	1.78684	-1.99303	0.0488732	0.411523	-4.24661
29104	N6AMT1	0.205297	3.54169	1.99269	0.0489112	0.411523	-4.24724
816	CAMK2B	-0.259839	6.47255	-1.99236	0.0489477	0.411523	-4.24784
7166	TPH1	-0.24948	2.48619	-1.99205	0.0489827	0.411523	-4.24842
10293	TRAIP	-0.189869	2.092	-1.99131	0.049065	0.411738	-4.24978
642559	POU5F1P3	-0.203015	3.17907	-1.99073	0.0491298	0.411738	-4.25085
1411	CRYBA1	-0.267348	1.94404	-1.99051	0.0491541	0.411738	-4.25125
3884	KRT33B	-0.217307	2.3338	-1.98826	0.0494061	0.413441	-4.25539
10814	CPLX2	0.232723	3.87545	1.98751	0.0494905	0.413739	-4.25677
9248	GPR50	0.164034	2.88582	1.98569	0.0496958	0.415046	-4.26012
10653	SPINT2	-0.221533	5.81093	-1.98477	0.0497992	0.4155	-4.2618

## Sheet: GO(BP)_Enrichm._Limma_Top134 
Term	Name	Count	%	PValue	Genes	List Total	Pop Hits	Pop Total	Fold Enrichment	Bonferroni	Benjamini	FDR
GO:0006576	biogenic amine metabolic process	10	7.46269	2.00433e-07	51582, 8623, 6531, 2643, 1375, 4929, 1644, 1813, 6818, 7054	122	97	13528	11.4315	0.000283373	0.000283373	0.000330648
GO:0042401	biogenic amine biosynthetic process	7	5.22388	2.25196e-07	51582, 8623, 6531, 2643, 4929, 1644, 7054	122	30	13528	25.8732	0.000318377	0.000159201	0.000371499
GO:0034311	diol metabolic process	7	5.22388	4.95394e-07	6531, 2643, 4929, 1644, 1813, 6818, 7054	122	34	13528	22.8293	0.000700242	0.000233468	0.000817233
GO:0009712	catechol metabolic process	7	5.22388	4.95394e-07	6531, 2643, 4929, 1644, 1813, 6818, 7054	122	34	13528	22.8293	0.000700242	0.000233468	0.000817233
GO:0006584	catecholamine metabolic process	7	5.22388	4.95394e-07	6531, 2643, 4929, 1644, 1813, 6818, 7054	122	34	13528	22.8293	0.000700242	0.000233468	0.000817233
GO:0018958	phenol metabolic process	7	5.22388	5.93542e-07	6531, 2643, 4929, 1644, 1813, 6818, 7054	122	35	13528	22.177	0.000838916	0.000209795	0.000979143
GO:0042423	catecholamine biosynthetic process	5	3.73134	1.91456e-06	6531, 2643, 4929, 1644, 7054	122	11	13528	50.4024	0.00270353	0.000541291	0.00315834
GO:0042398	cellular amino acid derivative biosynthetic process	7	5.22388	8.2226e-06	51582, 8623, 6531, 2643, 4929, 1644, 7054	122	54	13528	14.374	0.0115595	0.00193593	0.0135637
GO:0042416	dopamine biosynthetic process	4	2.98507	1.36895e-05	6531, 2643, 4929, 7054	122	6	13528	73.9235	0.019171	0.00276149	0.0225808
GO:0006575	cellular amino acid derivative metabolic process	10	7.46269	1.77185e-05	51582, 8623, 6531, 2643, 1375, 4929, 1644, 1813, 6818, 7054	122	166	13528	6.67983	0.0247429	0.00312687	0.0292256
GO:0042417	dopamine metabolic process	5	3.73134	2.64102e-05	6531, 2643, 4929, 1813, 7054	122	20	13528	27.7213	0.0366559	0.0041408	0.0435592
GO:0009309	amine biosynthetic process	7	5.22388	8.49015e-05	51582, 8623, 6531, 2643, 4929, 1644, 7054	122	81	13528	9.58268	0.113129	0.0119338	0.139967
GO:0009791	post-embryonic development	6	4.47761	0.000487106	6414, 8788, 3708, 4929, 6571, 5864	122	73	13528	9.11386	0.49789	0.0607095	0.800538
GO:0006836	neurotransmitter transport	6	4.47761	0.000877108	5027, 6531, 9369, 6571, 6857, 5864	122	83	13528	8.0158	0.71084	0.0982319	1.43715
GO:0010033	response to organic substance	16	11.9403	0.00191963	1410, 2643, 9525, 6772, 5577, 5027, 6531, 4929, 6571, 1813, 3643, 53, 5936, 5935, 7054, 9604	122	721	13528	2.4607	0.933925	0.188603	3.12008
GO:0010035	response to inorganic substance	8	5.97015	0.00243798	5027, 1410, 6531, 4929, 6772, 3643, 10397, 6857	122	205	13528	4.32723	0.968303	0.218498	3.94678
GO:0001505	regulation of neurotransmitter levels	5	3.73134	0.00302377	5027, 9369, 7054, 6857, 5864	122	67	13528	8.27502	0.986186	0.248341	4.87305
GO:0048666	neuron development	10	7.46269	0.0033849	2019, 5979, 9369, 4929, 1813, 3897, 7054, 5649, 6585, 5864	122	339	13528	3.27095	0.991724	0.258921	5.43988
GO:0060134	prepulse inhibition	3	2.23881	0.00340687	6531, 1813, 2173	122	10	13528	33.2656	0.991978	0.247124	5.47426
GO:0007269	neurotransmitter secretion	4	2.98507	0.00341218	5027, 9369, 6857, 5864	122	34	13528	13.0453	0.992038	0.235477	5.48256
GO:0043933	macromolecular complex subunit organization	15	11.194	0.00440173	1410, 8349, 2643, 8624, 6857, 3017, 9223, 11034, 5027, 10381, 185, 3643, 8334, 93974, 902	122	710	13528	2.34265	0.998046	0.279856	7.01893
GO:0030182	neuron differentiation	11	8.20896	0.00590039	2019, 5979, 10381, 9369, 4929, 1813, 3897, 7054, 5649, 6585, 5864	122	438	13528	2.78479	0.999768	0.341896	9.30112
GO:0000165	MAPKKK cascade	7	5.22388	0.00617416	5027, 1410, 5979, 7857, 5999, 2258, 3643	122	184	13528	4.21846	0.999843	0.340989	9.7123
GO:0003001	generation of a signal involved in cell-cell signaling	5	3.73134	0.00706481	5027, 9369, 4036, 6857, 5864	122	85	13528	6.52266	0.999956	0.365987	11.0379
GO:0007409	axonogenesis	7	5.22388	0.00773918	9369, 4929, 1813, 3897, 5649, 6585, 5864	122	193	13528	4.02174	0.999983	0.379756	12.0294
GO:0007242	intracellular signaling cascade	21	15.6716	0.00777723	10231, 1410, 7857, 6772, 5577, 23543, 8036, 9874, 5027, 5979, 10381, 5999, 185, 2258, 545, 400, 1813, 3643, 5936, 9604, 5864	122	1256	13528	1.85397	0.999984	0.368716	12.085
GO:0018108	peptidyl-tyrosine phosphorylation	4	2.98507	0.00800925	1195, 6772, 3643, 5649	122	46	13528	9.6422	0.999988	0.365442	12.4235
GO:0001964	startle response	3	2.23881	0.00877216	6531, 1813, 2173	122	16	13528	20.791	0.999996	0.380706	13.528
GO:0018212	peptidyl-tyrosine modification	4	2.98507	0.0090087	1195, 6772, 3643, 5649	122	48	13528	9.24044	0.999997	0.377447	13.8678
GO:0009719	response to endogenous stimulus	10	7.46269	0.010482	1410, 4929, 6772, 5577, 1813, 6571, 3643, 5936, 7054, 9604	122	405	13528	2.73791	1	0.412649	15.9561
GO:0032940	secretion by cell	7	5.22388	0.0107154	5027, 7857, 9369, 55521, 4036, 6857, 5864	122	207	13528	3.74974	1	0.408616	16.2826
GO:0048667	cell morphogenesis involved in neuron differentiation	7	5.22388	0.0111987	9369, 4929, 1813, 3897, 5649, 6585, 5864	122	209	13528	3.71386	1	0.411871	16.9547
GO:0007626	locomotory behavior	8	5.97015	0.0115476	6414, 7857, 6531, 4929, 1813, 6571, 7054, 5649	122	274	13528	3.23753	1	0.411267	17.4367
GO:0030900	forebrain development	6	4.47761	0.0117572	6531, 4036, 6597, 1813, 5649, 2173	122	152	13528	4.37705	1	0.407023	17.7251
GO:0048812	neuron projection morphogenesis	7	5.22388	0.0122112	9369, 4929, 1813, 3897, 5649, 6585, 5864	122	213	13528	3.64412	1	0.409303	18.3464
GO:0001975	response to amphetamine	3	2.23881	0.0122839	4929, 1813, 6571	122	19	13528	17.5082	1	0.401919	18.4455
GO:0006793	phosphorus metabolic process	17	12.6866	0.0129394	1195, 6772, 4719, 1738, 4704, 5649, 9874, 8395, 5027, 5979, 5495, 545, 5218, 5799, 3643, 8867, 5305	122	973	13528	1.93736	1	0.409133	19.3338
GO:0006796	phosphate metabolic process	17	12.6866	0.0129394	1195, 6772, 4719, 1738, 4704, 5649, 9874, 8395, 5027, 5979, 5495, 545, 5218, 5799, 3643, 8867, 5305	122	973	13528	1.93736	1	0.409133	19.3338
GO:0044093	positive regulation of molecular function	12	8.95522	0.0158529	5027, 9143, 2643, 185, 6597, 4929, 6772, 5577, 1813, 3643, 5695, 5649	122	586	13528	2.27069	1	0.466157	23.1731
GO:0065003	macromolecular complex assembly	13	9.70149	0.015858	1410, 8349, 2643, 8624, 6857, 9223, 3017, 5027, 10381, 3643, 8334, 93974, 902	122	665	13528	2.16768	1	0.457131	23.1796
GO:0009628	response to abiotic stimulus	9	6.71642	0.0174768	5027, 1410, 10381, 4036, 6772, 1153, 1813, 5935, 5864	122	368	13528	2.71187	1	0.481113	25.2378
GO:0007243	protein kinase cascade	9	6.71642	0.0179941	5027, 1410, 5979, 7857, 5999, 6772, 2258, 1813, 3643	122	370	13528	2.69721	1	0.482291	25.8846
GO:0050905	neuromuscular process	4	2.98507	0.0180031	6531, 2643, 1813, 2173	122	62	13528	7.15389	1	0.47387	25.8957
GO:0046903	secretion	8	5.97015	0.018169	5027, 7857, 9369, 55521, 4036, 1813, 6857, 5864	122	300	13528	2.95694	1	0.468669	26.102
GO:0045471	response to ethanol	4	2.98507	0.0195804	6531, 1813, 3643, 7054	122	64	13528	6.93033	1	0.486109	27.835
GO:0051259	protein oligomerization	6	4.47761	0.0199912	5027, 1410, 2643, 3643, 93974, 6857	122	174	13528	3.82363	1	0.485235	28.3323
GO:0006325	chromatin organization	9	6.71642	0.0201742	8349, 6597, 648, 6596, 5936, 8334, 3017, 2648, 9874	122	378	13528	2.64012	1	0.480534	28.5527
GO:0006650	glycerophospholipid metabolic process	5	3.73134	0.0214125	9791, 1375, 1813, 5305, 8395	122	118	13528	4.69853	1	0.493453	30.0278
GO:0006800	oxygen and reactive oxygen species metabolic process	4	2.98507	0.0220852	5027, 1410, 185, 4719	122	67	13528	6.62001	1	0.49666	30.8171
GO:0000904	cell morphogenesis involved in differentiation	7	5.22388	0.0223304	9369, 4929, 1813, 3897, 5649, 6585, 5864	122	244	13528	3.18113	1	0.493093	31.1027
GO:0048858	cell projection morphogenesis	7	5.22388	0.022729	9369, 4929, 1813, 3897, 5649, 6585, 5864	122	245	13528	3.16815	1	0.492006	31.5646
GO:0030001	metal ion transport	10	7.46269	0.0236333	5027, 3763, 784, 9525, 55800, 3708, 1813, 4704, 3759, 10463	122	465	13528	2.38463	1	0.498513	32.6018
GO:0035270	endocrine system development	4	2.98507	0.0238479	6531, 5087, 1813, 3642	122	69	13528	6.42813	1	0.494693	32.8457
GO:0006812	cation transport	11	8.20896	0.0264449	5027, 3763, 784, 1375, 9525, 55800, 3708, 1813, 4704, 3759, 10463	122	553	13528	2.20567	1	0.524347	35.7331
GO:0016310	phosphorylation	14	10.4478	0.0265344	1195, 6772, 4719, 1738, 4704, 5649, 8395, 9874, 5027, 5979, 545, 5218, 3643, 5305	122	800	13528	1.94049	1	0.518705	35.8304
GO:0032990	cell part morphogenesis	7	5.22388	0.0274338	9369, 4929, 1813, 3897, 5649, 6585, 5864	122	256	13528	3.03202	1	0.523906	36.8016
GO:0031175	neuron projection development	7	5.22388	0.0274338	9369, 4929, 1813, 3897, 5649, 6585, 5864	122	256	13528	3.03202	1	0.523906	36.8016
GO:0010038	response to metal ion	5	3.73134	0.0285281	5027, 6531, 3643, 10397, 6857	122	129	13528	4.29788	1	0.53134	37.9645
GO:0003002	regionalization	6	4.47761	0.0319169	2019, 5087, 648, 5100, 5649, 2648	122	197	13528	3.37722	1	0.565664	41.4395
GO:0016192	vesicle-mediated transport	11	8.20896	0.0336477	5027, 55521, 9525, 10947, 4036, 8723, 400, 51693, 8867, 8677, 5864	122	576	13528	2.1176	1	0.578623	43.1429
GO:0048489	synaptic vesicle transport	3	2.23881	0.0349779	5027, 8867, 5864	122	33	13528	10.0805	1	0.586557	44.4203
GO:0032409	regulation of transporter activity	3	2.23881	0.0349779	9143, 1813, 3643	122	33	13528	10.0805	1	0.586557	44.4203
GO:0006461	protein complex assembly	10	7.46269	0.0372652	5027, 1410, 10381, 2643, 3643, 8624, 93974, 902, 6857, 9223	122	505	13528	2.19575	1	0.603809	46.5541
GO:0070271	protein complex biogenesis	10	7.46269	0.0372652	5027, 1410, 10381, 2643, 3643, 8624, 93974, 902, 6857, 9223	122	505	13528	2.19575	1	0.603809	46.5541
GO:0015980	energy derivation by oxidation of organic compounds	5	3.73134	0.0402575	2632, 4719, 1738, 4191, 4704	122	144	13528	3.85018	1	0.626476	49.2295
GO:0000902	cell morphogenesis	8	5.97015	0.0406874	5027, 9369, 4929, 1813, 3897, 5649, 6585, 5864	122	356	13528	2.4918	1	0.624283	49.6033
GO:0043085	positive regulation of catalytic activity	10	7.46269	0.0435442	5027, 2643, 185, 4929, 6772, 5577, 1813, 3643, 5695, 5649	122	520	13528	2.13241	1	0.643708	52.0228
GO:0042493	response to drug	6	4.47761	0.0445553	5027, 6531, 4036, 6772, 1813, 6731	122	216	13528	3.08015	1	0.646362	52.8527
GO:0030030	cell projection organization	8	5.97015	0.0471804	5027, 9369, 4929, 1813, 3897, 5649, 6585, 5864	122	368	13528	2.41055	1	0.662008	54.9447
GO:0014075	response to amine stimulus	3	2.23881	0.0474252	4929, 1813, 6571	122	39	13528	8.52963	1	0.658176	55.1353
GO:0007268	synaptic transmission	7	5.22388	0.0511625	5027, 9369, 869, 1813, 7054, 6857, 5864	122	298	13528	2.60469	1	0.680968	57.9524
GO:0051260	protein homooligomerization	4	2.98507	0.0534093	1410, 2643, 93974, 6857	122	95	13528	4.66885	1	0.691473	59.5652
GO:0006120	mitochondrial electron transport, NADH to ubiquinone	3	2.23881	0.054167	4719, 1738, 4704	122	42	13528	7.92037	1	0.691271	60.0958
GO:0032101	regulation of response to external stimulus	5	3.73134	0.0543588	7857, 6531, 185, 1813, 2173	122	159	13528	3.48696	1	0.687211	60.2291
GO:0045333	cellular respiration	4	2.98507	0.056178	4719, 1738, 4191, 4704	122	97	13528	4.57259	1	0.694206	61.4726
GO:0046486	glycerolipid metabolic process	5	3.73134	0.0574626	9791, 1375, 1813, 5305, 8395	122	162	13528	3.42238	1	0.697426	62.3286
GO:0048598	embryonic morphogenesis	7	5.22388	0.0574985	2019, 5979, 5087, 6597, 1738, 5100, 7054	122	307	13528	2.52833	1	0.692522	62.3522
GO:0007610	behavior	9	6.71642	0.0593749	6414, 7857, 6531, 4929, 5577, 1813, 6571, 7054, 5649	122	469	13528	2.12786	1	0.69944	63.5698
GO:0032365	intracellular lipid transport	2	1.49254	0.0609688	1375, 9525	122	7	13528	31.6815	1	0.704324	64.5749
GO:0021700	developmental maturation	4	2.98507	0.0619166	5979, 4929, 1738, 5864	122	101	13528	4.39149	1	0.70516	65.1602
GO:0006091	generation of precursor metabolites and energy	7	5.22388	0.0619744	2632, 5250, 4719, 1738, 4191, 4704, 93974	122	313	13528	2.47986	1	0.700667	65.1956
GO:0006928	cell motion	9	6.71642	0.062992	11034, 5979, 7857, 9369, 4929, 1813, 3897, 5649, 6585	122	475	13528	2.10098	1	0.701959	65.8133
GO:0032989	cellular component morphogenesis	8	5.97015	0.0655018	5027, 9369, 4929, 1813, 3897, 5649, 6585, 5864	122	397	13528	2.23446	1	0.711787	67.2929
GO:0035282	segmentation	3	2.23881	0.0685759	648, 5100, 2648	122	48	13528	6.93033	1	0.724134	69.0233
GO:0051276	chromosome organization	9	6.71642	0.0693232	8349, 6597, 648, 6596, 5936, 8334, 3017, 2648, 9874	122	485	13528	2.05766	1	0.723599	69.4307
GO:0042053	regulation of dopamine metabolic process	2	1.49254	0.0693722	6531, 4929	122	8	13528	27.7213	1	0.719382	69.4573
GO:0046907	intracellular transport	11	8.20896	0.0697825	1375, 9525, 10947, 1780, 4036, 400, 51693, 8027, 8677, 6731, 9874	122	657	13528	1.85653	1	0.71713	69.6786
GO:0007411	axon guidance	4	2.98507	0.0710141	9369, 3897, 5649, 6585	122	107	13528	4.14524	1	0.719229	70.3342
GO:0044271	nitrogen compound biosynthetic process	7	5.22388	0.0715328	51582, 8623, 6531, 2643, 4929, 1644, 7054	122	325	13528	2.3883	1	0.717599	70.6062
GO:0032102	negative regulation of response to external stimulus	3	2.23881	0.0736304	6531, 1813, 2173	122	50	13528	6.65311	1	0.724026	71.6828
GO:0007568	aging	4	2.98507	0.0757764	1410, 6531, 4036, 1738	122	110	13528	4.03219	1	0.730418	72.7457
GO:0042069	regulation of catecholamine metabolic process	2	1.49254	0.0777011	6531, 4929	122	9	13528	24.6412	1	0.7355	73.6671
GO:0021984	adenohypophysis development	2	1.49254	0.0777011	6531, 1813	122	9	13528	24.6412	1	0.7355	73.6671
GO:0051602	response to electrical stimulus	2	1.49254	0.0777011	5027, 5864	122	9	13528	24.6412	1	0.7355	73.6671
GO:0006811	ion transport	12	8.95522	0.0824423	5027, 3763, 2560, 784, 1375, 9525, 55800, 3708, 1813, 4704, 3759, 10463	122	768	13528	1.73258	1	0.753007	75.8134
GO:0032355	response to estradiol stimulus	3	2.23881	0.0840815	1410, 3643, 9604	122	54	13528	6.16029	1	0.756158	76.5164
GO:0007267	cell-cell signaling	10	7.46269	0.0889576	5027, 9369, 4036, 2258, 869, 5100, 1813, 7054, 6857, 5864	122	600	13528	1.84809	1	0.772404	78.4959
GO:0042773	ATP synthesis coupled electron transport	3	2.23881	0.089467	4719, 1738, 4704	122	56	13528	5.94028	1	0.770654	78.6934
GO:0042775	mitochondrial ATP synthesis coupled electron transport	3	2.23881	0.089467	4719, 1738, 4704	122	56	13528	5.94028	1	0.770654	78.6934
GO:0006644	phospholipid metabolic process	5	3.73134	0.0908442	9791, 1375, 1813, 5305, 8395	122	190	13528	2.91803	1	0.772331	79.2189
GO:0007389	pattern specification process	6	4.47761	0.0914762	2019, 5087, 648, 5100, 5649, 2648	122	267	13528	2.4918	1	0.771099	79.4559
GO:0042127	regulation of cell proliferation	12	8.95522	0.0939514	9500, 7857, 5087, 185, 648, 6772, 23543, 27244, 1813, 3643, 93974, 2173	122	787	13528	1.69075	1	0.77689	80.36
GO:0019226	transmission of nerve impulse	7	5.22388	0.0940294	5027, 9369, 869, 1813, 7054, 6857, 5864	122	350	13528	2.2177	1	0.773595	80.3879
GO:0030520	estrogen receptor signaling pathway	2	1.49254	0.0941376	23543, 5936	122	11	13528	20.161	1	0.770435	80.4265
GO:0014070	response to organic cyclic substance	4	2.98507	0.0943915	5027, 6531, 6772, 1813	122	121	13528	3.66563	1	0.76785	80.5168
GO:0030518	steroid hormone receptor signaling pathway	3	2.23881	0.0949519	23543, 5936, 9604	122	58	13528	5.73544	1	0.766445	80.7147
GO:0043473	pigmentation	3	2.23881	0.09773	2019, 1813, 7054	122	59	13528	5.63823	1	0.773238	81.6684
GO:0016568	chromatin modification	6	4.47761	0.0993688	6597, 648, 6596, 5936, 2648, 9874	122	274	13528	2.42814	1	0.775714	82.21

## Sheet: GO(BP)_Enrichm._Limma_Top1016
Term	Name	Count	%	PValue	Genes	List Total	Pop Hits	Pop Total	Fold Enrichment	Bonferroni	Benjamini	FDR
GO:0006576	biogenic amine metabolic process	25	2.46305	1.44579e-08	262, 6723, 2643, 5048, 15, 1071, 3990, 335, 8623, 43, 7166, 4929, 6583, 1644, 51582, 3251, 6622, 6818, 5071, 6531, 1375, 9468, 1813, 7054, 8292	904	97	13528	3.85686	4.90545e-05	4.90545e-05	2.63908e-05
GO:0006091	generation of precursor metabolites and energy	50	4.92611	1.76208e-08	4698, 7295, 5162, 4899, 434, 2992, 539, 506, 3098, 509, 4191, 9352, 4190, 50617, 79152, 2847, 3952, 4695, 10165, 7385, 3420, 5250, 5257, 4707, 10873, 4705, 4706, 155066, 4704, 178, 2271, 6901, 518, 517, 93974, 3670, 2632, 6622, 4718, 4729, 4719, 1738, 498, 54205, 2235, 523, 8803, 526, 525, 26330	904	313	13528	2.39051	5.97854e-05	2.98932e-05	3.21641e-05
GO:0006575	cellular amino acid derivative metabolic process	33	3.25123	4.28157e-08	262, 6723, 2643, 2937, 5048, 15, 1071, 335, 3990, 8623, 23463, 43, 7166, 4929, 2878, 6583, 1644, 51582, 3251, 6622, 51702, 6818, 1036, 5033, 5071, 2739, 6531, 1375, 9468, 4144, 1813, 7054, 8292	904	166	13528	2.97489	0.000145263	4.84234e-05	7.81539e-05
GO:0006119	oxidative phosphorylation	24	2.36453	8.31406e-08	506, 4707, 4698, 509, 6622, 4705, 4718, 4719, 4706, 4729, 155066, 1738, 4704, 50617, 498, 523, 4695, 539, 6901, 518, 526, 517, 525, 7385	904	98	13528	3.6648	0.000282056	7.05216e-05	0.000151761
GO:0045333	cellular respiration	22	2.16749	1.26172e-06	3420, 4707, 4698, 6622, 10873, 4705, 5162, 4718, 4719, 4729, 4706, 4191, 1738, 4190, 4704, 54205, 2271, 8803, 4695, 6901, 10165, 7385	904	97	13528	3.39403	0.00427188	0.000855839	0.00230307
GO:0042398	cellular amino acid derivative biosynthetic process	16	1.57635	1.52806e-06	262, 51582, 6723, 6622, 2643, 51702, 2937, 15, 1036, 8623, 6531, 7166, 4929, 1644, 4144, 7054	904	54	13528	4.43396	0.00517129	0.000863745	0.00278922
GO:0042401	biogenic amine biosynthetic process	12	1.18227	1.85638e-06	51582, 262, 6723, 8623, 6531, 6622, 2643, 7166, 4929, 1644, 15, 7054	904	30	13528	5.98584	0.0062789	0.000899409	0.0033885
GO:0015980	energy derivation by oxidation of organic compounds	27	2.6601	2.84892e-06	3420, 4707, 5257, 4698, 10873, 5162, 4705, 4706, 178, 4704, 2271, 2992, 6901, 2632, 6622, 4718, 4719, 4729, 4191, 1738, 4190, 54205, 8803, 3952, 4695, 10165, 7385	904	144	13528	2.80586	0.00961984	0.00120757	0.00520017
GO:0009309	amine biosynthetic process	19	1.87192	4.84832e-06	262, 51582, 6723, 2643, 6622, 15, 189, 1036, 2746, 5351, 435, 1719, 8623, 6531, 7166, 4929, 1644, 4144, 7054	904	81	13528	3.51022	0.0163158	0.00182615	0.00884953
GO:0044271	nitrogen compound biosynthetic process	45	4.4335	5.46671e-06	211, 262, 6723, 2643, 155066, 15, 2746, 5351, 489, 435, 8623, 7166, 7390, 4929, 1644, 539, 518, 517, 5805, 51582, 506, 3251, 6622, 509, 51702, 189, 1036, 50617, 498, 790, 5631, 2235, 1719, 523, 51314, 3000, 6531, 8803, 51761, 2983, 4144, 526, 7054, 525, 10165	904	325	13528	2.07202	0.0183776	0.00185314	0.00997823
GO:0008202	steroid metabolic process	32	3.15271	1.11983e-05	5087, 866, 1071, 1392, 6822, 335, 3990, 3156, 57016, 51706, 1645, 64746, 4864, 6715, 3291, 2638, 3157, 3294, 1589, 6818, 6256, 345, 3972, 1593, 6307, 51478, 6309, 3952, 23436, 51144, 7363, 3422	904	202	13528	2.37063	0.0372832	0.00344822	0.0204389
GO:0007267	cell-cell signaling	66	6.50246	6.9019e-05	7295, 1760, 30820, 5913, 6324, 2741, 8927, 944, 9248, 1392, 3623, 5024, 434, 43, 6357, 8973, 6509, 4036, 3207, 6505, 9546, 2890, 1081, 2264, 5071, 273, 2516, 5027, 6364, 9152, 3952, 2258, 1813, 1142, 3586, 5122, 8292, 4087, 9369, 869, 9097, 5048, 7419, 7473, 3356, 8792, 2559, 5864, 5154, 6622, 147, 3574, 27345, 26585, 9568, 6857, 321, 3972, 2281, 6863, 7534, 5100, 9177, 3062, 7054, 4068	904	600	13528	1.64611	0.208788	0.0193266	0.125909
GO:0051351	positive regulation of ligase activity	16	1.57635	7.7817e-05	7518, 5718, 5300, 5708, 5706, 5690, 10213, 5710, 5692, 5700, 5695, 5714, 5685, 5684, 996, 7334	904	73	13528	3.27991	0.23206	0.0201062	0.141948
GO:0010035	response to inorganic substance	30	2.95567	9.73646e-05	1410, 51593, 22872, 2937, 7001, 6772, 30820, 15, 10397, 7390, 4929, 2878, 5601, 5796, 4864, 5154, 6622, 27094, 27345, 6256, 6857, 5054, 5027, 6531, 71, 6382, 3643, 7173, 10165, 5122	904	205	13528	2.18994	0.281345	0.0233219	0.177576
GO:0006811	ion transport	79	7.78325	0.00011655	9550, 784, 2147, 10343, 29127, 30820, 6324, 2741, 56302, 8671, 2288, 55584, 489, 5024, 3775, 3927, 57380, 539, 8973, 10060, 1188, 506, 509, 1182, 6505, 2890, 9254, 309, 50617, 3790, 5027, 1375, 10479, 55800, 4357, 6446, 1813, 1142, 10165, 2560, 5310, 3708, 3745, 155066, 4704, 6535, 7419, 51393, 10089, 6338, 3752, 6583, 2559, 3759, 9022, 518, 10463, 517, 4905, 9525, 816, 27094, 27345, 6526, 55879,…	904	768	13528	1.53933	0.326642	0.0260207	0.212532
GO:0006694	steroid biosynthetic process	17	1.67488	0.000136536	64746, 6715, 3291, 5087, 3157, 3294, 1589, 1392, 335, 3972, 51478, 6307, 6309, 3156, 51144, 51706, 3422	904	85	13528	2.99292	0.370795	0.028541	0.248934
GO:0032101	regulation of response to external stimulus	25	2.46305	0.000138978	2147, 3848, 7356, 1991, 80762, 604, 2173, 5154, 4864, 7857, 5345, 26585, 5468, 5624, 1012, 5054, 462, 6531, 6863, 6696, 3952, 185, 1813, 3586, 4916	904	159	13528	2.35292	0.375988	0.0273591	0.253381
GO:0051443	positive regulation of ubiquitin-protein ligase activity	15	1.47783	0.000181174	5718, 5300, 5708, 5706, 5690, 10213, 5710, 5692, 5700, 5695, 5714, 5685, 5684, 996, 7334	904	70	13528	3.2067	0.459239	0.0335776	0.33019
GO:0007268	synaptic transmission	38	3.74384	0.00018801	9369, 1760, 30820, 9097, 5913, 869, 6324, 5048, 8927, 2741, 1392, 7419, 5024, 3356, 43, 2559, 8973, 5864, 6622, 6509, 27345, 6505, 9546, 2890, 5071, 9568, 6857, 321, 273, 5027, 9152, 6863, 1813, 1142, 9177, 3062, 7054, 8292	904	298	13528	1.90824	0.471641	0.0330203	0.34263
GO:0042417	dopamine metabolic process	8	0.788177	0.000206959	3251, 6531, 6622, 2643, 4929, 1813, 5071, 7054	904	20	13528	5.98584	0.504548	0.0345049	0.377101
GO:0015985	energy coupled proton transport, down electrochemical gradient	11	1.08374	0.000224787	506, 523, 509, 539, 155066, 518, 517, 526, 525, 50617, 498	904	40	13528	4.11527	0.533635	0.0356714	0.409521
GO:0015986	ATP synthesis coupled proton transport	11	1.08374	0.000224787	506, 523, 509, 539, 155066, 518, 517, 526, 525, 50617, 498	904	40	13528	4.11527	0.533635	0.0356714	0.409521
GO:0009205	purine ribonucleoside triphosphate metabolic process	20	1.97044	0.000259113	506, 2643, 509, 9525, 47, 4719, 155066, 50617, 498, 489, 8766, 51314, 523, 51761, 539, 518, 526, 517, 525, 10165	904	117	13528	2.55805	0.584921	0.0391793	0.471918
GO:0051340	regulation of ligase activity	16	1.57635	0.000264196	7518, 5718, 5300, 5708, 5706, 5690, 10213, 5710, 5692, 5700, 5695, 5714, 5685, 5684, 996, 7334	904	81	13528	2.95597	0.592019	0.0382299	0.481154
GO:0042416	dopamine biosynthetic process	5	0.492611	0.00026534	6531, 6622, 2643, 4929, 7054	904	6	13528	12.4705	0.5936	0.0368223	0.483232
GO:0009199	ribonucleoside triphosphate metabolic process	20	1.97044	0.000289944	506, 2643, 509, 9525, 47, 4719, 155066, 50617, 498, 489, 8766, 51314, 523, 51761, 539, 518, 526, 517, 525, 10165	904	118	13528	2.53637	0.626158	0.0385925	0.52793
GO:0006584	catecholamine metabolic process	10	0.985222	0.000290099	3251, 6531, 6622, 2643, 4929, 1644, 1813, 6818, 5071, 7054	904	34	13528	4.40135	0.626355	0.0371556	0.528211
GO:0034311	diol metabolic process	10	0.985222	0.000290099	3251, 6531, 6622, 2643, 4929, 1644, 1813, 6818, 5071, 7054	904	34	13528	4.40135	0.626355	0.0371556	0.528211
GO:0009712	catechol metabolic process	10	0.985222	0.000290099	3251, 6531, 6622, 2643, 4929, 1644, 1813, 6818, 5071, 7054	904	34	13528	4.40135	0.626355	0.0371556	0.528211
GO:0018958	phenol metabolic process	10	0.985222	0.000367655	3251, 6531, 6622, 2643, 4929, 1644, 1813, 6818, 5071, 7054	904	35	13528	4.2756	0.712831	0.0451591	0.668977
GO:0032102	negative regulation of response to external stimulus	12	1.18227	0.00037041	462, 4864, 6531, 1991, 6696, 3952, 1813, 26585, 3586, 5468, 80762, 2173	904	50	13528	3.5915	0.715504	0.0439013	0.673974
GO:0031398	positive regulation of protein ubiquitination	16	1.57635	0.000398405	5718, 5300, 5708, 5706, 5690, 10213, 5710, 5692, 5700, 5695, 5714, 5685, 5684, 996, 7334, 80762	904	84	13528	2.8504	0.741293	0.0455525	0.724737
GO:0042423	catecholamine biosynthetic process	6	0.591133	0.000431221	6531, 6622, 2643, 4929, 1644, 7054	904	11	13528	8.16251	0.768564	0.047611	0.784211
GO:0009144	purine nucleoside triphosphate metabolic process	20	1.97044	0.00044752	506, 2643, 509, 9525, 47, 4719, 155066, 50617, 498, 489, 8766, 51314, 523, 51761, 539, 518, 526, 517, 525, 10165	904	122	13528	2.45321	0.78102	0.0478119	0.813737
GO:0009719	response to endogenous stimulus	46	4.53202	0.000511572	1410, 4303, 6772, 5577, 3845, 15, 2785, 435, 3480, 434, 6906, 7390, 4929, 8891, 5798, 4015, 3251, 8503, 5154, 147, 3291, 3157, 189, 1081, 1036, 6256, 5468, 1012, 181, 5652, 6863, 6696, 5573, 8787, 3952, 4144, 6571, 1813, 5936, 6382, 3643, 3586, 7054, 5122, 5406, 9604	904	405	13528	1.69968	0.823813	0.0528109	0.929691
GO:0060341	regulation of cellular localization	32	3.15271	0.000540763	1410, 56253, 9908, 7293, 2746, 1392, 3623, 335, 8740, 3356, 43, 8973, 10657, 4905, 5864, 1409, 6812, 6622, 27345, 324, 5071, 6857, 939, 5027, 2281, 3952, 4601, 5874, 6447, 1813, 3586, 5122	904	248	13528	1.93092	0.840435	0.054097	0.982493
GO:0051438	regulation of ubiquitin-protein ligase activity	15	1.47783	0.000583531	5718, 5300, 5708, 5706, 5690, 10213, 5710, 5692, 5700, 5695, 5714, 5685, 5684, 996, 7334	904	78	13528	2.87781	0.862	0.0565859	1.05981
GO:0019226	transmission of nerve impulse	41	4.03941	0.000589346	9369, 1760, 30820, 9097, 5913, 869, 6324, 5048, 8927, 2741, 1392, 7419, 5024, 3356, 745, 43, 2559, 8973, 5864, 6622, 6509, 27094, 27345, 6505, 9546, 2890, 5071, 9568, 6857, 321, 273, 5027, 2281, 9152, 6863, 1813, 1142, 9177, 3062, 7054, 8292	904	350	13528	1.753	0.864697	0.0555474	1.07031
GO:0009150	purine ribonucleotide metabolic process	21	2.06897	0.000825848	506, 2643, 509, 9525, 47, 4719, 155066, 50617, 498, 489, 8766, 5631, 51314, 523, 51761, 539, 518, 526, 517, 525, 10165	904	138	13528	2.27722	0.939388	0.0749138	1.49678
GO:0022904	respiratory electron transport chain	13	1.28079	0.000947109	4698, 6622, 4707, 4705, 4718, 4719, 4729, 4706, 1738, 4704, 4695, 6901, 10165	904	64	13528	3.03968	0.959847	0.0832254	1.71476
GO:0042773	ATP synthesis coupled electron transport	12	1.18227	0.00102317	4707, 6622, 4698, 4718, 4705, 4706, 4729, 4719, 1738, 4695, 6901, 4704	904	56	13528	3.2067	0.968989	0.0873524	1.85126
GO:0042775	mitochondrial ATP synthesis coupled electron transport	12	1.18227	0.00102317	4707, 6622, 4698, 4718, 4705, 4706, 4729, 4719, 1738, 4695, 6901, 4704	904	56	13528	3.2067	0.968989	0.0873524	1.85126
GO:0009141	nucleoside triphosphate metabolic process	20	1.97044	0.0010923	506, 2643, 509, 9525, 47, 4719, 155066, 50617, 498, 489, 8766, 51314, 523, 51761, 539, 518, 526, 517, 525, 10165	904	131	13528	2.28467	0.975478	0.0907013	1.97515
GO:0051436	negative regulation of ubiquitin-protein ligase activity during mitotic cell cycle	13	1.28079	0.00109239	5718, 5708, 5706, 5690, 10213, 5710, 5692, 5700, 5695, 5714, 5685, 5684, 996	904	65	13528	2.99292	0.975486	0.0885445	1.97532
GO:0031145	anaphase-promoting complex-dependent proteasomal ubiquitin-dependent protein catabolic process	13	1.28079	0.00109239	5718, 5708, 5706, 5690, 10213, 5710, 5692, 5700, 5695, 5714, 5685, 5684, 996	904	65	13528	2.99292	0.975486	0.0885445	1.97532
GO:0009207	purine ribonucleoside triphosphate catabolic process	7	0.689655	0.00111044	506, 2643, 9525, 47, 539, 498, 8766	904	19	13528	5.51327	0.976944	0.0878461	2.00764
GO:0009203	ribonucleoside triphosphate catabolic process	7	0.689655	0.00111044	506, 2643, 9525, 47, 539, 498, 8766	904	19	13528	5.51327	0.976944	0.0878461	2.00764
GO:0040007	growth	25	2.46305	0.00113294	2619, 29123, 147, 6597, 2309, 3207, 155066, 10493, 1081, 6256, 5459, 859, 321, 5054, 9201, 6414, 2273, 23463, 6905, 26471, 2596, 65009, 8527, 7044, 4087	904	183	13528	2.04434	0.97864	0.0875092	2.04793
GO:0042493	response to drug	28	2.75862	0.0012004	1001, 6772, 6728, 389903, 3356, 6906, 10060, 4015, 6731, 5154, 6715, 6622, 3291, 4036, 7150, 9759, 3157, 324, 5468, 5027, 5652, 6531, 7534, 4144, 1813, 51471, 5122, 11044	904	216	13528	1.93986	0.983015	0.0904239	2.16861
GO:0034220	ion transmembrane transport	11	1.08374	0.00126167	506, 523, 509, 539, 155066, 518, 517, 526, 525, 50617, 498	904	49	13528	3.3594	0.986207	0.0927649	2.27811
GO:0051241	negative regulation of multicellular organismal process	23	2.26601	0.0013303	6812, 2147, 5154, 3848, 2741, 5624, 5468, 345, 1392, 859, 5054, 335, 3356, 5027, 7356, 2281, 6863, 43, 1813, 6779, 3586, 80762, 604	904	164	13528	2.09869	0.989075	0.0954987	2.40061
GO:0046907	intracellular transport	65	6.40394	0.00140356	10066, 2147, 22872, 8120, 6728, 8676, 8675, 8677, 10482, 9554, 26519, 11196, 9201, 10484, 23463, 10651, 539, 10300, 10440, 578, 9145, 604, 9590, 6731, 51560, 26521, 4036, 11231, 8027, 9874, 7345, 1375, 6447, 400, 10165, 4644, 11275, 9804, 7514, 7227, 5048, 51693, 8943, 8766, 9472, 10947, 1130, 53407, 9632, 5862, 4864, 9525, 5191, 5193, 10212, 54543, 189, 9182, 2281, 100287932, 11311, 171017, 1780…	904	657	13528	1.48052	0.991482	0.0984143	2.5312
GO:0006163	purine nucleotide metabolic process	25	2.46305	0.00142096	2643, 155066, 489, 8766, 539, 518, 517, 506, 3251, 509, 9525, 47, 4719, 50617, 498, 5631, 523, 51314, 3000, 4595, 2983, 51761, 526, 10165, 525	904	186	13528	2.01137	0.991971	0.0975607	2.5622
GO:0022900	electron transport chain	18	1.7734	0.00143606	4707, 6622, 4698, 7295, 4705, 4718, 4719, 4729, 4706, 9352, 1738, 4704, 79152, 54205, 4695, 6901, 10165, 7385	904	114	13528	2.36283	0.992373	0.0965948	2.58909
GO:0051352	negative regulation of ligase activity	13	1.28079	0.00143868	5718, 5708, 5706, 5690, 10213, 5710, 5692, 5700, 5695, 5714, 5685, 5684, 996	904	67	13528	2.90358	0.992441	0.0948847	2.59376
GO:0051444	negative regulation of ubiquitin-protein ligase activity	13	1.28079	0.00143868	5718, 5708, 5706, 5690, 10213, 5710, 5692, 5700, 5695, 5714, 5685, 5684, 996	904	67	13528	2.90358	0.992441	0.0948847	2.59376
GO:0010033	response to organic substance	70	6.89655	0.00147752	1410, 4303, 2643, 6772, 5577, 5024, 435, 3480, 434, 4929, 7390, 8527, 3251, 3595, 3291, 3300, 1036, 6256, 1081, 939, 5027, 5652, 6696, 8787, 3952, 1813, 5936, 3643, 5935, 3586, 5122, 5406, 9604, 4087, 3661, 51593, 8988, 7001, 3845, 15, 2785, 623, 6906, 8891, 5798, 518, 4015, 1846, 8503, 5154, 6622, 147, 9525, 3157, 9759, 5345, 189, 5468, 1012, 181, 2281, 6863, 6531, 5573, 2829, 6571, 4144, 53, 63…	904	721	13528	1.45287	0.993375	0.0954688	2.66289
GO:0006120	mitochondrial electron transport, NADH to ubiquinone	10	0.985222	0.00152408	4707, 4698, 4718, 4705, 4706, 4729, 4719, 1738, 4695, 4704	904	42	13528	3.563	0.994345	0.0964946	2.7457
GO:0046034	ATP metabolic process	17	1.67488	0.00155499	506, 509, 9525, 47, 4719, 155066, 50617, 498, 489, 523, 51761, 539, 518, 526, 517, 525, 10165	904	105	13528	2.42284	0.994908	0.0965566	2.80065
GO:0007242	intracellular signaling cascade	111	10.936	0.00161301	1410, 4303, 2147, 8883, 7294, 29127, 6772, 8740, 335, 3480, 11329, 8527, 22800, 51560, 9546, 25, 345, 1793, 9874, 939, 5027, 7410, 3000, 2847, 545, 1813, 400, 10146, 403, 5936, 1612, 8243, 11130, 9908, 9628, 1124, 3845, 8036, 9577, 8766, 2785, 9771, 51195, 23589, 6000, 10175, 9427, 1846, 51701, 181, 5573, 2829, 185, 26471, 398, 399, 998, 9969, 5894, 5577, 5332, 9201, 10381, 434, 9002, 10231, 5601…	904	1256	13528	1.32251	0.99582	0.0981856	2.90371
GO:0051437	positive regulation of ubiquitin-protein ligase activity during mitotic cell cycle	13	1.28079	0.00164312	5718, 5708, 5706, 5690, 10213, 5710, 5692, 5700, 5695, 5714, 5685, 5684, 996	904	68	13528	2.86088	0.996226	0.0981687	2.95714
GO:0042445	hormone metabolic process	17	1.67488	0.00172079	6715, 3291, 15, 1081, 866, 1392, 5649, 335, 3972, 8623, 28231, 3952, 10159, 6447, 7363, 7173, 5122	904	106	13528	2.39998	0.997102	0.100799	3.09486
GO:0009259	ribonucleotide metabolic process	21	2.06897	0.00181837	506, 2643, 509, 9525, 47, 4719, 155066, 50617, 498, 489, 8766, 5631, 51314, 523, 51761, 539, 518, 526, 517, 525, 10165	904	147	13528	2.1378	0.99792	0.104412	3.26762
GO:0055114	oxidation reduction	63	6.2069	0.00182712	4698, 7295, 5162, 2746, 1573, 7166, 3156, 2157, 3291, 9352, 54363, 4191, 3294, 4190, 1589, 1036, 5033, 2326, 79912, 79152, 7404, 2328, 1593, 6307, 51478, 1719, 6309, 4695, 8985, 7173, 10165, 1551, 7385, 3420, 4707, 216, 10873, 7001, 4705, 4706, 9946, 4704, 5351, 2878, 6901, 51706, 57016, 1645, 4015, 6715, 6622, 4718, 4719, 4729, 1738, 10493, 51181, 54205, 50508, 51144, 2531, 7054, 26330	904	639	13528	1.47538	0.997981	0.103145	3.2831
GO:0006812	cation transport	56	5.51724	0.0018814	9550, 784, 2147, 30820, 6324, 56302, 2288, 8671, 55584, 489, 5024, 3775, 57380, 539, 10060, 506, 509, 9254, 309, 50617, 3790, 5027, 1375, 55800, 10479, 1813, 6446, 5310, 3708, 3745, 155066, 4704, 6535, 51393, 10089, 6338, 3752, 6583, 3759, 518, 10463, 517, 4905, 816, 9525, 27094, 27345, 6526, 498, 54407, 3763, 2281, 523, 2829, 526, 525	904	553	13528	1.5154	0.998321	0.104314	3.37905
GO:0048169	regulation of long-term neuronal synaptic plasticity	7	0.689655	0.00197963	6622, 27020, 1813, 3845, 5868, 9145, 8766	904	21	13528	4.9882	0.998798	0.107705	3.55248
GO:0009146	purine nucleoside triphosphate catabolic process	7	0.689655	0.00197963	506, 2643, 9525, 47, 539, 498, 8766	904	21	13528	4.9882	0.998798	0.107705	3.55248
GO:0015992	proton transport	12	1.18227	0.00211851	506, 9550, 523, 509, 539, 155066, 518, 517, 526, 525, 50617, 498	904	61	13528	2.94386	0.99925	0.113016	3.79716
GO:0034613	cellular protein localization	44	4.33498	0.00221583	11275, 9804, 2147, 7227, 7514, 8120, 6728, 8676, 8675, 8677, 8943, 26519, 8766, 11196, 9472, 10484, 23463, 10947, 10651, 53407, 9632, 10300, 10440, 9145, 604, 9590, 6731, 5796, 5191, 26521, 11231, 5193, 8027, 54543, 189, 9874, 54386, 2516, 9182, 100287932, 11311, 6447, 7534, 998	904	411	13528	1.60205	0.999461	0.116079	3.96829
GO:0010038	response to metal ion	19	1.87192	0.00226984	5601, 4864, 6622, 2937, 22872, 27094, 30820, 27345, 15, 6256, 10397, 6857, 5027, 6531, 3643, 6382, 71, 5122, 10165	904	129	13528	2.20409	0.999552	0.116938	4.06312
GO:0051439	regulation of ubiquitin-protein ligase activity during mitotic cell cycle	13	1.28079	0.00240419	5718, 5708, 5706, 5690, 10213, 5710, 5692, 5700, 5695, 5714, 5685, 5684, 996	904	71	13528	2.74	0.999716	0.121587	4.29866
GO:0015672	monovalent inorganic cation transport	36	3.5468	0.00240831	9550, 3745, 30820, 155066, 6324, 4704, 6535, 8671, 10089, 6338, 3752, 3775, 6583, 539, 3759, 10060, 518, 517, 4905, 506, 509, 9525, 27094, 27345, 6526, 50617, 3790, 498, 54407, 3763, 523, 55800, 10479, 6446, 526, 525	904	318	13528	1.69411	0.99972	0.119999	4.30587
GO:0010817	regulation of hormone levels	21	2.06897	0.00251137	6715, 3291, 4036, 15, 1081, 866, 1392, 5649, 335, 3972, 2281, 8623, 28231, 3952, 10159, 7534, 6447, 7363, 7173, 5122, 4087	904	151	13528	2.08117	0.999803	0.123009	4.48616
GO:0031396	regulation of protein ubiquitination	16	1.57635	0.00251921	5718, 5300, 5708, 5706, 5690, 10213, 5710, 5692, 5700, 5695, 5714, 5685, 5684, 996, 7334, 80762	904	100	13528	2.39434	0.999808	0.121618	4.49987
GO:0048585	negative regulation of response to stimulus	16	1.57635	0.00251921	4864, 5468, 26585, 1392, 462, 6531, 1991, 6696, 3952, 1813, 259, 3586, 80762, 604, 2173, 1493	904	100	13528	2.39434	0.999808	0.121618	4.49987
GO:0042440	pigment metabolic process	10	0.985222	0.00253087	211, 3251, 5631, 2235, 434, 7390, 259, 8943, 3422, 51151	904	45	13528	3.32547	0.999816	0.120437	4.52024
GO:0070727	cellular macromolecule localization	44	4.33498	0.00254054	11275, 9804, 2147, 7227, 7514, 8120, 6728, 8676, 8675, 8677, 8943, 26519, 8766, 11196, 9472, 10484, 23463, 10947, 10651, 53407, 9632, 10300, 10440, 9145, 604, 9590, 6731, 5796, 5191, 26521, 11231, 5193, 8027, 54543, 189, 9874, 54386, 2516, 9182, 100287932, 11311, 6447, 7534, 998	904	414	13528	1.59044	0.999822	0.119202	4.53713
GO:0006818	hydrogen transport	12	1.18227	0.00276308	506, 9550, 523, 509, 539, 155066, 518, 517, 526, 525, 50617, 498	904	63	13528	2.8504	0.999916	0.127209	4.92517
GO:0044092	negative regulation of molecular function	37	3.64532	0.00299759	5718, 5087, 7001, 7293, 5710, 1028, 5714, 5685, 5684, 335, 4987, 3156, 93974, 80762, 6622, 5708, 3574, 5706, 9759, 5690, 10213, 324, 2779, 5692, 5695, 4298, 5468, 5700, 345, 9568, 859, 996, 2281, 5999, 2847, 1813, 3643	904	334	13528	1.65776	0.999962	0.135424	5.33244
GO:0051592	response to calcium ion	11	1.08374	0.00312544	5027, 22872, 27094, 27345, 30820, 15, 6382, 71, 10165, 5122, 6857	904	55	13528	2.99292	0.999976	0.138943	5.55379
GO:0009154	purine ribonucleotide catabolic process	7	0.689655	0.00328378	506, 2643, 9525, 47, 539, 498, 8766	904	23	13528	4.55444	0.999986	0.143587	5.82725
GO:0031397	negative regulation of protein ubiquitination	13	1.28079	0.00343064	5718, 5708, 5706, 5690, 10213, 5710, 5692, 5700, 5695, 5714, 5685, 5684, 996	904	74	13528	2.62892	0.999991	0.147625	6.08021
GO:0008285	negative regulation of cell proliferation	39	3.84236	0.00349746	4303, 5918, 6441, 7704, 1028, 943, 4583, 7356, 1031, 10178, 93974, 604, 22920, 80762, 2173, 2619, 9500, 694, 5796, 7857, 9759, 27244, 324, 6256, 5468, 4297, 2719, 1012, 498, 26257, 4601, 26471, 51761, 1813, 3586, 563, 9337, 1493, 4087	904	361	13528	1.61667	0.999993	0.148405	6.19509
GO:0046148	pigment biosynthetic process	9	0.8867	0.00367857	211, 3251, 5631, 2235, 434, 7390, 8943, 3422, 51151	904	39	13528	3.45337	0.999996	0.153568	6.50581
GO:0006886	intracellular protein transport	40	3.94089	0.00368286	11275, 2147, 9804, 7227, 7514, 8120, 6728, 8676, 8675, 8677, 8943, 26519, 8766, 11196, 9472, 10484, 23463, 10947, 10651, 53407, 9632, 10300, 10440, 9145, 604, 9590, 6731, 5191, 26521, 11231, 5193, 8027, 54543, 189, 9874, 9182, 100287932, 11311, 6447, 7534	904	374	13528	1.60049	0.999996	0.151872	6.51314
GO:0007270	nerve-nerve synaptic transmission	8	0.788177	0.0036842	6622, 6509, 2741, 2559, 1813, 5071, 7419, 7054	904	31	13528	3.86183	0.999996	0.150106	6.51545
GO:0009143	nucleoside triphosphate catabolic process	7	0.689655	0.00413497	506, 2643, 9525, 47, 539, 498, 8766	904	24	13528	4.36468	0.999999	0.164934	7.2845
GO:0051046	regulation of secretion	25	2.46305	0.00424925	56253, 7293, 2746, 1392, 3623, 335, 3356, 43, 8973, 4905, 5864, 6812, 6622, 27345, 5071, 6857, 5027, 6863, 185, 3952, 6447, 5874, 1813, 3586, 5122	904	202	13528	1.85205	0.999999	0.167141	7.4785
GO:0007005	mitochondrion organization	19	1.87192	0.00474006	1409, 5428, 9804, 6622, 26521, 10059, 4899, 54543, 26519, 5027, 100287932, 4124, 10651, 7534, 6901, 10440, 578, 6742, 5864	904	138	13528	2.06034	1	0.182509	8.30741
GO:0044057	regulation of system process	34	3.34975	0.00502285	1760, 27020, 3845, 7125, 2741, 1392, 1573, 3623, 335, 8766, 5024, 3356, 4634, 745, 43, 5868, 9145, 5864, 6812, 147, 6622, 27345, 9759, 5923, 5071, 309, 859, 2281, 6863, 3952, 185, 1813, 3586, 7054	904	309	13528	1.64659	1	0.190171	8.78182
GO:0009261	ribonucleotide catabolic process	7	0.689655	0.00513875	506, 2643, 9525, 47, 539, 498, 8766	904	25	13528	4.19009	1	0.191989	8.97557
GO:0006195	purine nucleotide catabolic process	8	0.788177	0.0053282	506, 2643, 9525, 47, 4595, 539, 498, 8766	904	33	13528	3.62778	1	0.196193	9.29145
GO:0033993	response to lipid	6	0.591133	0.00540247	9525, 15, 5468, 5122, 5406, 4087	904	18	13528	4.9882	1	0.196528	9.415
GO:0009206	purine ribonucleoside triphosphate biosynthetic process	15	1.47783	0.00540288	506, 509, 155066, 50617, 489, 498, 51314, 523, 51761, 539, 518, 526, 517, 525, 10165	904	98	13528	2.2905	1	0.19447	9.41569
GO:0007610	behavior	47	4.63054	0.00546555	6441, 5577, 3845, 5048, 2741, 1392, 7419, 5024, 3356, 435, 434, 6414, 5540, 6357, 6905, 1130, 4929, 3156, 3577, 3251, 27202, 7857, 5154, 147, 6622, 54584, 5923, 2921, 2890, 5071, 5649, 321, 273, 181, 6364, 1235, 7345, 6531, 6863, 3952, 2847, 2829, 1813, 6571, 3586, 3062, 7054	904	469	13528	1.49965	1	0.194447	9.51983
GO:0031400	negative regulation of protein modification process	17	1.67488	0.00559781	5718, 5708, 6622, 5706, 5690, 10213, 5710, 5692, 5700, 5695, 5714, 5685, 5684, 996, 623, 3643, 578	904	119	13528	2.1378	1	0.19662	9.73921
GO:0006839	mitochondrial transport	12	1.18227	0.00568843	100287932, 9804, 26521, 1375, 10651, 539, 7534, 54543, 10440, 578, 10165, 26519	904	69	13528	2.60254	1	0.197444	9.88923
GO:0035270	endocrine system development	12	1.18227	0.00568843	3670, 2516, 6531, 4821, 5087, 1813, 3642, 1081, 1392, 9247, 5122, 335	904	69	13528	2.60254	1	0.197444	9.88923
GO:0043085	positive regulation of catalytic activity	51	5.02463	0.00579973	7518, 5718, 2147, 64112, 2643, 7001, 6772, 5577, 3845, 5710, 5714, 5685, 5684, 335, 2785, 4634, 3356, 56616, 1991, 623, 7334, 4929, 2596, 9002, 8527, 578, 5300, 5708, 5706, 5690, 10213, 5923, 5692, 25, 5700, 5695, 5649, 996, 5027, 54205, 7410, 8787, 5573, 185, 1813, 3643, 6742, 3062, 10451, 998, 896	904	520	13528	1.46768	1	0.198884	10.0732
GO:0046651	lymphocyte proliferation	9	0.8867	0.00591344	3251, 5027, 56253, 2281, 7001, 7293, 3586, 8740, 896	904	42	13528	3.2067	1	0.200364	10.2607
GO:0051591	response to cAMP	9	0.8867	0.00591344	435, 6531, 6772, 4144, 15, 6382, 189, 5798, 1036	904	42	13528	3.2067	1	0.200364	10.2607
GO:0009201	ribonucleoside triphosphate biosynthetic process	15	1.47783	0.00591752	506, 509, 155066, 50617, 489, 498, 51314, 523, 51761, 539, 518, 526, 517, 525, 10165	904	99	13528	2.26736	1	0.198519	10.2675
GO:0009145	purine nucleoside triphosphate biosynthetic process	15	1.47783	0.00591752	506, 509, 155066, 50617, 489, 498, 51314, 523, 51761, 539, 518, 526, 517, 525, 10165	904	99	13528	2.26736	1	0.198519	10.2675
GO:0043086	negative regulation of catalytic activity	31	3.05419	0.00596223	5718, 5708, 6622, 3574, 5706, 5710, 10213, 5690, 324, 2779, 1028, 5692, 5695, 4298, 345, 5700, 5468, 5685, 5714, 859, 9568, 5684, 335, 996, 4987, 2281, 5999, 2847, 3156, 1813, 93974	904	277	13528	1.67474	1	0.197921	10.3411
GO:0006754	ATP biosynthetic process	14	1.37931	0.00596644	506, 509, 155066, 50617, 489, 498, 523, 51761, 539, 518, 526, 517, 10165, 525	904	89	13528	2.35398	1	0.196141	10.348
GO:0008104	protein localization	79	7.78325	0.00623063	10066, 2147, 22872, 8120, 6728, 8676, 8675, 8677, 26519, 9554, 11196, 10484, 23463, 10612, 10651, 10300, 10440, 9145, 604, 9590, 6731, 29887, 5796, 51560, 26521, 4036, 11231, 2060, 9546, 8027, 9874, 2516, 4601, 377, 8723, 6447, 5874, 1813, 3586, 8292, 11275, 53353, 9804, 9908, 7514, 7227, 8618, 8943, 8766, 9472, 10947, 1130, 53407, 9632, 4678, 5868, 26960, 22920, 4905, 5864, 6812, 5862, 7857, 952…	904	882	13528	1.34037	1	0.201965	10.782
GO:0044093	positive regulation of molecular function	56	5.51724	0.00631101	2147, 2643, 64112, 6597, 6772, 5577, 5685, 5684, 335, 9143, 4929, 9002, 8527, 578, 5708, 5706, 5923, 5690, 5692, 25, 5695, 5700, 5649, 5027, 7410, 8787, 1813, 3643, 6742, 3586, 5718, 7518, 7001, 5710, 3845, 5714, 2785, 3356, 4634, 56616, 1991, 623, 7334, 7335, 2596, 5300, 9759, 10213, 996, 54205, 5573, 185, 3062, 10451, 998, 896	904	586	13528	1.43006	1	0.202375	10.9136
GO:0042439	ethanolamine and derivative metabolic process	8	0.788177	0.00633121	43, 1375, 5048, 9468, 1071, 8292, 335, 3990	904	34	13528	3.52108	1	0.201069	10.9467
GO:0070585	protein localization in mitochondrion	8	0.788177	0.00633121	100287932, 9804, 26521, 10651, 7534, 54543, 10440, 26519	904	34	13528	3.52108	1	0.201069	10.9467
GO:0006626	protein targeting to mitochondrion	8	0.788177	0.00633121	100287932, 9804, 26521, 10651, 7534, 54543, 10440, 26519	904	34	13528	3.52108	1	0.201069	10.9467
GO:0016049	cell growth	11	1.08374	0.00671817	9201, 147, 2273, 26471, 65009, 155066, 8527, 10493, 5459, 859, 7044	904	61	13528	2.69853	1	0.210054	11.5775
GO:0009060	aerobic respiration	8	0.788177	0.00746829	3420, 2271, 8803, 10873, 5162, 4191, 4190, 7385	904	35	13528	3.42048	1	0.228594	12.7885
GO:0042098	T cell proliferation	7	0.689655	0.00766403	5027, 56253, 2281, 7001, 7293, 8740, 896	904	27	13528	3.87971	1	0.23178	13.102
GO:0009142	nucleoside triphosphate biosynthetic process	15	1.47783	0.00770088	506, 509, 155066, 50617, 489, 498, 51314, 523, 51761, 539, 518, 526, 517, 525, 10165	904	102	13528	2.20068	1	0.230722	13.1608
GO:0009725	response to hormone stimulus	38	3.74384	0.00784702	1410, 4303, 6772, 5577, 3845, 15, 2785, 435, 3480, 434, 6906, 8891, 5798, 4015, 8503, 5154, 3291, 189, 1081, 1036, 6256, 5468, 181, 5652, 6863, 5573, 8787, 6696, 3952, 4144, 5936, 6382, 3643, 3586, 5122, 7054, 5406, 9604	904	367	13528	1.54947	1	0.232528	13.394
GO:0070661	leukocyte proliferation	9	0.8867	0.00789472	3251, 5027, 56253, 2281, 7001, 7293, 3586, 8740, 896	904	44	13528	3.06094	1	0.231763	13.47
GO:0032943	mononuclear cell proliferation	9	0.8867	0.00789472	3251, 5027, 56253, 2281, 7001, 7293, 3586, 8740, 896	904	44	13528	3.06094	1	0.231763	13.47
GO:0009628	response to abiotic stimulus	38	3.74384	0.00826059	8243, 1410, 7518, 8988, 5310, 8533, 6772, 3845, 9577, 51393, 55584, 5024, 10381, 1991, 3156, 1153, 8891, 578, 5864, 1409, 5796, 147, 4036, 2140, 2779, 51720, 5468, 7507, 7319, 5027, 2235, 6863, 50508, 4144, 1813, 5275, 5935, 56925	904	368	13528	1.54526	1	0.239096	14.0506
GO:0048168	regulation of neuronal synaptic plasticity	8	0.788177	0.00874949	6622, 27020, 1813, 5923, 3845, 5868, 9145, 8766	904	36	13528	3.32547	1	0.249269	14.8207
GO:0007601	visual perception	25	2.46305	0.00965597	1409, 1411, 3617, 3420, 1001, 5191, 1413, 2070, 2140, 5145, 2741, 1418, 2703, 2779, 4990, 5459, 4070, 25794, 3000, 8787, 5949, 7399, 7054, 4942, 51151	904	216	13528	1.73201	1	0.269146	16.2314
GO:0050953	sensory perception of light stimulus	25	2.46305	0.00965597	1409, 1411, 3617, 3420, 1001, 5191, 1413, 2070, 2140, 5145, 2741, 1418, 2703, 2779, 4990, 5459, 4070, 25794, 3000, 8787, 5949, 7399, 7054, 4942, 51151	904	216	13528	1.73201	1	0.269146	16.2314
GO:0006164	purine nucleotide biosynthetic process	19	1.87192	0.00972017	506, 3251, 509, 155066, 50617, 498, 489, 5631, 51314, 523, 3000, 51761, 2983, 539, 518, 526, 517, 525, 10165	904	148	13528	1.92113	1	0.268501	16.3305
GO:0030301	cholesterol transport	8	0.788177	0.0101848	4864, 9525, 1645, 345, 1071, 5406, 335, 3990	904	37	13528	3.23559	1	0.277198	17.0442
GO:0015918	sterol transport	8	0.788177	0.0101848	4864, 9525, 1645, 345, 1071, 5406, 335, 3990	904	37	13528	3.23559	1	0.277198	17.0442
GO:0033043	regulation of organelle organization	25	2.46305	0.0101942	829, 7514, 6708, 11034, 7334, 10300, 5864, 830, 5300, 5154, 6622, 699, 324, 4297, 859, 9874, 54386, 5027, 10664, 6863, 51143, 3643, 998, 2039, 5217	904	217	13528	1.72403	1	0.275238	17.0586
GO:0031960	response to corticosteroid stimulus	13	1.28079	0.0105342	3291, 3845, 15, 189, 6256, 1036, 435, 6906, 5652, 6382, 3643, 3586, 5122	904	85	13528	2.2887	1	0.280827	17.5771
GO:0048878	chemical homeostasis	49	4.82759	0.0106591	2147, 1760, 2741, 6517, 9247, 335, 745, 6357, 8973, 578, 506, 1182, 345, 50617, 5027, 1235, 2847, 10479, 1813, 3643, 7201, 6441, 3708, 155066, 1071, 2785, 3990, 4987, 623, 1991, 1645, 80762, 4864, 147, 6622, 2309, 27094, 27345, 4719, 1738, 797, 5468, 859, 5054, 2281, 6863, 185, 2829, 525	904	512	13528	1.43216	1	0.28147	17.7667
GO:0019835	cytolysis	6	0.591133	0.010863	3251, 5027, 3002, 23531, 3004, 733	904	21	13528	4.2756	1	0.283854	18.0756
GO:0006928	cell motion	46	4.53202	0.0108808	9369, 6441, 7295, 829, 8929, 5048, 5459, 3897, 335, 11034, 4902, 9201, 10383, 27285, 10653, 6338, 1991, 1130, 4929, 2596, 3156, 5268, 6585, 830, 2619, 506, 3670, 694, 5796, 6273, 7857, 5191, 324, 2921, 5649, 1012, 7412, 6404, 5979, 1235, 7410, 1813, 71, 3586, 26330, 10451	904	475	13528	1.4492	1	0.282107	18.1025
GO:0009152	purine ribonucleotide biosynthetic process	16	1.57635	0.0109925	506, 509, 155066, 50617, 498, 489, 5631, 51314, 523, 51761, 539, 518, 526, 517, 525, 10165	904	117	13528	2.04644	1	0.282438	18.2712
GO:0051283	negative regulation of sequestering of calcium ion	5	0.492611	0.0115031	5027, 2147, 2281, 2829, 1813	904	14	13528	5.3445	1	0.291321	19.038
GO:0051282	regulation of sequestering of calcium ion	5	0.492611	0.0115031	5027, 2147, 2281, 2829, 1813	904	14	13528	5.3445	1	0.291321	19.038
GO:0048488	synaptic vesicle endocytosis	5	0.492611	0.0115031	6812, 6622, 8867, 5864, 273	904	14	13528	5.3445	1	0.291321	19.038
GO:0051209	release of sequestered calcium ion into cytosol	5	0.492611	0.0115031	5027, 2147, 2281, 2829, 1813	904	14	13528	5.3445	1	0.291321	19.038
GO:0042127	regulation of cell proliferation	70	6.89655	0.0116828	4303, 5918, 7704, 648, 6772, 7293, 943, 3623, 3480, 7356, 23463, 2101, 604, 3578, 2619, 5796, 9500, 3595, 1750, 23543, 2264, 6256, 2719, 4297, 7412, 26257, 4601, 51761, 1813, 3643, 3586, 4839, 1493, 4087, 7518, 6441, 5087, 3845, 1028, 3356, 4583, 1031, 1991, 8792, 10178, 80762, 22920, 93974, 2173, 5300, 694, 5154, 7857, 3574, 324, 27244, 9759, 916, 5468, 1012, 498, 5054, 7319, 6863, 185, 26471, 3…	904	787	13528	1.33103	1	0.292999	19.3062
GO:0043933	macromolecular complex subunit organization	64	6.30542	0.0120245	1410, 9969, 5435, 2643, 6874, 3006, 2741, 51678, 54457, 56302, 2288, 335, 10383, 3480, 10381, 8643, 7994, 8527, 10302, 8970, 830, 3251, 8349, 6733, 6505, 8624, 345, 4297, 5027, 1653, 10664, 3643, 4087, 10048, 6635, 7514, 829, 1071, 9223, 3990, 11034, 51807, 2878, 50632, 6902, 4678, 2559, 6901, 4675, 8348, 1645, 22920, 93974, 1409, 4674, 324, 916, 6857, 3017, 185, 85236, 8334, 2969, 902	904	710	13528	1.34892	1	0.298018	19.8139
GO:0006108	malate metabolic process	4	0.394089	0.0128774	2271, 10873, 4191, 4190	904	8	13528	7.4823	1	0.313307	21.0681
GO:0044270	nitrogen compound catabolic process	11	1.08374	0.0129041	506, 23583, 2643, 9525, 47, 4595, 539, 4357, 259, 498, 8766	904	67	13528	2.45687	1	0.311652	21.107
GO:0031401	positive regulation of protein modification process	22	2.16749	0.0132615	5718, 5300, 2147, 5708, 5706, 9759, 5690, 10213, 5710, 916, 5692, 5695, 5700, 5714, 5685, 5684, 996, 5027, 7334, 3643, 80762, 896	904	187	13528	1.76054	1	0.316582	21.6268
GO:0006282	regulation of DNA repair	6	0.591133	0.013302	7334, 7335, 2140, 7336, 51720, 9577	904	22	13528	4.08126	1	0.315207	21.6856
GO:0031644	regulation of neurological system process	19	1.87192	0.0134433	6812, 6622, 27020, 27345, 2741, 5923, 3845, 5071, 8766, 5024, 3356, 745, 6863, 43, 1813, 5868, 3586, 9145, 5864	904	153	13528	1.85835	1	0.315813	21.89
GO:0032535	regulation of cellular component size	29	2.85714	0.0140802	1410, 829, 155066, 29104, 5459, 6708, 11034, 9201, 1031, 623, 2273, 8527, 604, 7044, 830, 694, 147, 3574, 5645, 10493, 26585, 5468, 859, 6696, 26471, 65009, 5217, 4916, 2039	904	271	13528	1.60138	1	0.325898	22.8053
GO:0051384	response to glucocorticoid stimulus	12	1.18227	0.0141025	435, 3291, 6906, 3845, 3643, 15, 6382, 189, 1036, 6256, 3586, 5122	904	78	13528	2.30225	1	0.324155	22.8372
GO:0043434	response to peptide hormone stimulus	19	1.87192	0.0143072	4303, 8503, 3291, 6772, 15, 6256, 1036, 5468, 435, 3480, 5652, 6906, 3952, 8891, 3643, 5798, 3586, 5122, 5406	904	154	13528	1.84628	1	0.325858	23.1292
GO:0010648	negative regulation of cell communication	27	2.6601	0.0148115	7001, 9628, 2741, 3356, 43847, 43, 6000, 604, 6812, 2619, 5300, 4864, 51701, 324, 80319, 916, 26585, 7289, 859, 27122, 5027, 27123, 5999, 8787, 1813, 259, 399	904	248	13528	1.62921	1	0.333056	23.8438
GO:0051187	cofactor catabolic process	7	0.689655	0.0151948	3420, 2271, 8803, 5162, 4191, 4190, 259	904	31	13528	3.3791	1	0.337884	24.3829
GO:0006084	acetyl-CoA metabolic process	7	0.689655	0.0151948	3420, 2271, 8803, 5162, 1738, 4191, 4190	904	31	13528	3.3791	1	0.337884	24.3829
GO:0042446	hormone biosynthetic process	7	0.689655	0.0151948	3972, 6715, 8623, 3291, 15, 7173, 1392	904	31	13528	3.3791	1	0.337884	24.3829
GO:0018130	heterocycle biosynthetic process	10	0.985222	0.0156197	211, 3251, 2235, 8623, 2643, 8803, 7166, 7390, 15, 5805	904	59	13528	2.53637	1	0.343347	24.9763
GO:0007611	learning or memory	15	1.47783	0.015695	147, 5577, 5048, 3845, 5923, 2890, 5071, 1392, 7419, 273, 3356, 6863, 3156, 1813, 7054	904	111	13528	2.02224	1	0.342519	25.0809
GO:0046356	acetyl-CoA catabolic process	6	0.591133	0.0160849	3420, 2271, 8803, 5162, 4191, 4190	904	23	13528	3.90381	1	0.347216	25.6207
GO:0006099	tricarboxylic acid cycle	6	0.591133	0.0160849	3420, 2271, 8803, 5162, 4191, 4190	904	23	13528	3.90381	1	0.347216	25.6207
GO:0006974	response to DNA damage stimulus	37	3.64532	0.0164926	8243, 5890, 7518, 23583, 4303, 8883, 1453, 2070, 5893, 1454, 404672, 9577, 7334, 7336, 5422, 604, 5428, 328, 2140, 2309, 1407, 27244, 324, 25, 51720, 7507, 60488, 7319, 9874, 54386, 10721, 26471, 545, 4595, 5936, 902, 11044	904	373	13528	1.48442	1	0.352118	26.1814
GO:0016125	sterol metabolic process	14	1.37931	0.0166652	1593, 6307, 6309, 3952, 23436, 3156, 3157, 51706, 6256, 3422, 345, 1071, 335, 3990	904	101	13528	2.0743	1	0.352915	26.4174
GO:0006605	protein targeting	24	2.36453	0.0169311	2147, 9804, 7514, 26521, 5191, 7227, 11231, 6728, 5193, 54543, 189, 26519, 9472, 9182, 100287932, 23463, 10651, 7534, 10300, 10440, 9145, 9590, 604, 6731	904	215	13528	1.67047	1	0.355276	26.7798
GO:0007612	learning	10	0.985222	0.0173237	147, 6863, 5577, 3156, 1813, 3845, 5071, 7419, 7054, 273	904	60	13528	2.4941	1	0.359702	27.3117
GO:0048545	response to steroid hormone stimulus	22	2.16749	0.0174319	1410, 5154, 3291, 3845, 15, 189, 1036, 6256, 5468, 435, 5652, 6906, 8787, 6696, 3643, 6382, 5798, 3586, 5122, 7054, 4015, 9604	904	192	13528	1.71469	1	0.359357	27.4577
GO:0007586	digestion	13	1.28079	0.0175737	4224, 4225, 5645, 6822, 4583, 5027, 5540, 27159, 56287, 57016, 6779, 1645, 5406	904	91	13528	2.1378	1	0.359569	27.6486
GO:0016477	cell migration	29	2.85714	0.0176087	6441, 8929, 5048, 335, 4902, 9201, 6338, 1991, 4929, 1130, 3156, 506, 3670, 5796, 694, 6273, 7857, 5191, 324, 2921, 1012, 5649, 7412, 5979, 6404, 7410, 1813, 3586, 10451	904	276	13528	1.57237	1	0.358037	27.6955
GO:0010498	proteasomal protein catabolic process	14	1.37931	0.0179746	5718, 5708, 5706, 5690, 10213, 5710, 5692, 5700, 5695, 5714, 5685, 5684, 996, 5527	904	102	13528	2.05396	1	0.361871	28.1855
GO:0043161	proteasomal ubiquitin-dependent protein catabolic process	14	1.37931	0.0179746	5718, 5708, 5706, 5690, 10213, 5710, 5692, 5700, 5695, 5714, 5685, 5684, 996, 5527	904	102	13528	2.05396	1	0.361871	28.1855
GO:0009260	ribonucleotide biosynthetic process	16	1.57635	0.018073	506, 509, 155066, 50617, 498, 489, 5631, 51314, 523, 51761, 539, 518, 526, 517, 525, 10165	904	124	13528	1.93092	1	0.361367	28.3169
GO:0010959	regulation of metal ion transport	12	1.18227	0.0183598	3356, 6338, 5027, 2147, 2281, 623, 1760, 2847, 1813, 578, 859, 5024	904	81	13528	2.21698	1	0.363856	28.6981
GO:0005513	detection of calcium ion	4	0.394089	0.018369	27094, 27345, 30820, 6857	904	9	13528	6.65093	1	0.361942	28.7102
GO:0051969	regulation of transmission of nerve impulse	18	1.7734	0.0186693	6812, 6622, 27020, 27345, 2741, 5923, 3845, 5071, 8766, 5024, 3356, 745, 6863, 43, 1813, 5868, 9145, 5864	904	147	13528	1.8324	1	0.364601	29.1073
GO:0033280	response to vitamin D	5	0.492611	0.0188029	6696, 4036, 3643, 632, 6256	904	16	13528	4.67644	1	0.364638	29.2832
GO:0006200	ATP catabolic process	5	0.492611	0.0188029	506, 9525, 47, 539, 498	904	16	13528	4.67644	1	0.364638	29.2832
GO:0001964	startle response	5	0.492611	0.0188029	6531, 2741, 1813, 5071, 2173	904	16	13528	4.67644	1	0.364638	29.2832
GO:0009166	nucleotide catabolic process	9	0.8867	0.0188363	506, 23583, 2643, 9525, 47, 4595, 539, 498, 8766	904	51	13528	2.64081	1	0.363135	29.3272
GO:0001906	cell killing	6	0.591133	0.0192296	10383, 56253, 1130, 213, 3346, 3347	904	24	13528	3.74115	1	0.367142	29.8425
GO:0032844	regulation of homeostatic process	15	1.47783	0.0194371	2147, 2309, 632, 5024, 54386, 5027, 745, 2281, 6863, 623, 6696, 185, 2829, 1813, 578	904	114	13528	1.96903	1	0.368278	30.1129
GO:0008361	regulation of cell size	23	2.26601	0.0195403	1410, 694, 147, 3574, 155066, 5645, 29104, 10493, 26585, 5468, 5459, 859, 9201, 1031, 2273, 623, 6696, 26471, 65009, 8527, 604, 7044, 4916	904	206	13528	1.67081	1	0.367836	30.247
GO:0006511	ubiquitin-dependent protein catabolic process	26	2.56158	0.0196259	5718, 6468, 9097, 5710, 9099, 5714, 5685, 5684, 26994, 25820, 5708, 8237, 27005, 5706, 5690, 10213, 3093, 5692, 5700, 5071, 5695, 7319, 996, 7347, 7345, 5527	904	242	13528	1.60777	1	0.367137	30.3581
GO:0032409	regulation of transporter activity	7	0.689655	0.0204182	9143, 2281, 6622, 1813, 3643, 80762, 859	904	33	13528	3.17431	1	0.376836	31.3783
GO:0016050	vesicle organization	9	0.8867	0.0210025	6812, 5027, 434, 1130, 2060, 50632, 26276, 10451, 5864	904	52	13528	2.59003	1	0.383291	32.1216
GO:0032990	cell part morphogenesis	27	2.6601	0.0213518	9369, 5048, 1952, 5459, 3897, 9201, 3480, 6905, 4929, 2596, 578, 6585, 5864, 6812, 2619, 3670, 3251, 10059, 324, 6256, 5649, 26257, 7345, 11127, 1813, 9469, 6742	904	256	13528	1.5783	1	0.386274	32.5623
GO:0009791	post-embryonic development	11	1.08374	0.0226237	435, 6414, 8788, 6905, 3708, 4929, 6571, 578, 5406, 5864, 4087	904	73	13528	2.25494	1	0.402019	34.1444
GO:0048667	cell morphogenesis involved in neuron differentiation	23	2.26601	0.0226584	6812, 2619, 3251, 3670, 9369, 5048, 324, 1952, 6256, 5459, 5649, 3897, 9201, 26257, 3480, 7345, 6905, 4929, 2596, 1813, 9469, 6585, 5864	904	209	13528	1.64682	1	0.400469	34.1871
GO:0048870	cell motility	31	3.05419	0.0229232	6441, 8929, 5048, 335, 4902, 9201, 6338, 27285, 1991, 1130, 4929, 3156, 506, 3670, 5796, 694, 6273, 7857, 5191, 324, 2921, 5649, 1012, 7412, 6404, 5979, 7410, 1813, 3586, 10451, 26330	904	307	13528	1.51108	1	0.402064	34.5118
GO:0051674	localization of cell	31	3.05419	0.0229232	6441, 8929, 5048, 335, 4902, 9201, 6338, 27285, 1991, 1130, 4929, 3156, 506, 3670, 5796, 694, 6273, 7857, 5191, 324, 2921, 5649, 1012, 7412, 6404, 5979, 7410, 1813, 3586, 10451, 26330	904	307	13528	1.51108	1	0.402064	34.5118
GO:0031399	regulation of protein modification process	30	2.95567	0.0231138	5718, 2147, 5577, 5710, 5714, 5685, 5684, 335, 623, 7334, 578, 80762, 5300, 5154, 6622, 5708, 5706, 9759, 10213, 5690, 916, 5692, 5695, 5700, 4297, 996, 5027, 5573, 3643, 896	904	295	13528	1.52182	1	0.402638	34.7446
GO:0006917	induction of apoptosis	32	3.15271	0.0234038	56253, 2643, 27018, 6772, 4599, 944, 1392, 9092, 3623, 10293, 8740, 4583, 10383, 56616, 1031, 1130, 5326, 578, 5601, 9500, 2309, 5923, 916, 25, 7507, 939, 835, 5977, 7410, 26471, 10451, 1612	904	320	13528	1.49646	1	0.404532	35.0974
GO:0016310	phosphorylation	69	6.79803	0.0234323	1195, 5166, 2147, 5063, 7294, 4698, 5894, 1760, 6772, 9201, 3480, 11329, 539, 5601, 506, 6732, 6733, 3595, 509, 2264, 25, 5649, 50617, 7443, 8395, 9874, 5027, 5979, 3000, 545, 5218, 4695, 6446, 3643, 1612, 56924, 7385, 4087, 4707, 1453, 7001, 4705, 4706, 1454, 155066, 4704, 5613, 2785, 2872, 6901, 518, 5305, 517, 6622, 51701, 699, 816, 4718, 4719, 4729, 7150, 1738, 498, 790, 523, 4919, 526, 525, …	904	800	13528	1.2907	1	0.402929	35.1319
GO:0016192	vesicle-mediated transport	52	5.12315	0.0235577	10066, 10343, 22872, 8120, 8676, 8675, 2741, 8677, 9554, 9201, 10484, 506, 51560, 4036, 2617, 2890, 1793, 273, 5027, 377, 8723, 400, 8867, 10814, 53353, 23677, 6441, 8618, 51693, 3845, 8943, 1991, 55521, 10947, 1130, 10564, 53407, 50632, 9632, 10175, 5868, 5864, 6812, 5862, 4864, 6622, 9525, 26276, 9182, 11311, 7534, 10451	904	576	13528	1.35097	1	0.402624	35.2837
GO:0009165	nucleotide biosynthetic process	21	2.06897	0.0235599	506, 3251, 509, 155066, 50617, 498, 489, 790, 5631, 1719, 51314, 523, 3000, 51761, 2983, 539, 518, 526, 517, 525, 10165	904	186	13528	1.68955	1	0.400702	35.2864
GO:0015031	protein transport	66	6.50246	0.0241187	10066, 2147, 22872, 8120, 6728, 8676, 8675, 8677, 26519, 9554, 11196, 10484, 23463, 10612, 10651, 10300, 10440, 9145, 604, 9590, 6731, 29887, 51560, 26521, 4036, 2060, 11231, 9546, 8027, 9874, 377, 8723, 6447, 5874, 53353, 11275, 9804, 7514, 7227, 8618, 8943, 8766, 9472, 10947, 1130, 53407, 9632, 4678, 5868, 4905, 5864, 6812, 5862, 7857, 9525, 5191, 5193, 26276, 54543, 189, 5468, 321, 9182, 10028…	904	762	13528	1.29615	1	0.406069	35.959
GO:0012502	induction of programmed cell death	32	3.15271	0.0245015	56253, 2643, 27018, 6772, 4599, 944, 1392, 9092, 3623, 10293, 8740, 4583, 10383, 56616, 1031, 1130, 5326, 578, 5601, 9500, 2309, 5923, 916, 25, 7507, 939, 835, 5977, 7410, 26471, 10451, 1612	904	321	13528	1.4918	1	0.409069	36.4161
GO:0008283	cell proliferation	41	4.03941	0.0248699	1195, 56253, 51593, 5894, 7295, 29127, 7001, 7293, 4352, 5048, 2253, 944, 10293, 335, 8740, 4070, 43, 7336, 5422, 4678, 578, 10657, 2173, 3251, 5154, 147, 699, 4036, 2060, 5923, 2779, 6256, 27074, 1012, 996, 5027, 2281, 7345, 4084, 3586, 896	904	436	13528	1.40722	1	0.411836	36.853
GO:0030325	adrenal gland development	4	0.394089	0.0249596	2516, 5087, 1392, 335	904	10	13528	5.98584	1	0.411042	36.959
GO:0043550	regulation of lipid kinase activity	4	0.394089	0.0249596	7410, 5934, 10451, 998	904	10	13528	5.98584	1	0.411042	36.959
GO:0008211	glucocorticoid metabolic process	4	0.394089	0.0249596	3291, 866, 1392, 335	904	10	13528	5.98584	1	0.411042	36.959
GO:0042592	homeostatic process	65	6.40394	0.0250831	29123, 2147, 7295, 1760, 2741, 6517, 9247, 3623, 335, 8740, 745, 6357, 8973, 578, 604, 506, 1182, 9352, 345, 50617, 5027, 1235, 2847, 10479, 1813, 3643, 7201, 6441, 7001, 3708, 155066, 1071, 3990, 2785, 4583, 3356, 4987, 2271, 1991, 623, 1645, 80762, 4864, 6622, 147, 328, 3574, 2309, 27094, 4719, 27345, 1738, 324, 797, 5468, 859, 5054, 54386, 2281, 51314, 6863, 50508, 185, 2829, 525	904	751	13528	1.29521	1	0.410682	37.1045
GO:0009109	coenzyme catabolic process	6	0.591133	0.0266671	3420, 2271, 8803, 5162, 4191, 4190	904	26	13528	3.45337	1	0.428337	38.9439
GO:0051588	regulation of neurotransmitter transport	6	0.591133	0.0266671	6812, 6622, 27345, 1813, 5071, 5864	904	26	13528	3.45337	1	0.428337	38.9439
GO:0016126	sterol biosynthetic process	7	0.689655	0.0267406	6307, 6309, 3156, 3157, 51706, 3422, 335	904	35	13528	2.99292	1	0.427287	39.0281
GO:0007626	locomotory behavior	28	2.75862	0.0272007	6441, 2741, 5048, 435, 6414, 6357, 6905, 1130, 4929, 3577, 27202, 5154, 7857, 147, 6622, 2921, 5071, 5649, 321, 6364, 1235, 7345, 6531, 2829, 6571, 1813, 3586, 7054	904	274	13528	1.52923	1	0.430887	39.552
GO:0048812	neuron projection morphogenesis	23	2.26601	0.027397	6812, 2619, 3251, 3670, 9369, 5048, 324, 1952, 6256, 5459, 5649, 3897, 9201, 26257, 3480, 7345, 6905, 4929, 2596, 1813, 9469, 6585, 5864	904	213	13528	1.6159	1	0.431301	39.7744
GO:0030534	adult behavior	12	1.18227	0.0274723	181, 434, 7345, 147, 6622, 6905, 4929, 3952, 2741, 5048, 1813, 5071	904	86	13528	2.08808	1	0.430278	39.8593
GO:0045184	establishment of protein localization	66	6.50246	0.0283407	10066, 2147, 22872, 8120, 6728, 8676, 8675, 8677, 26519, 9554, 11196, 10484, 23463, 10612, 10651, 10300, 10440, 9145, 604, 9590, 6731, 29887, 51560, 26521, 4036, 2060, 11231, 9546, 8027, 9874, 377, 8723, 6447, 5874, 53353, 11275, 9804, 7514, 7227, 8618, 8943, 8766, 9472, 10947, 1130, 53407, 9632, 4678, 5868, 4905, 5864, 6812, 5862, 7857, 9525, 5191, 5193, 26276, 54543, 189, 5468, 321, 9182, 10028…	904	769	13528	1.28435	1	0.438538	40.832
GO:0046903	secretion	30	2.95567	0.0283497	9369, 10343, 8618, 2741, 6338, 55521, 10564, 6583, 1188, 5864, 6812, 7857, 4036, 2617, 4868, 26276, 189, 1081, 50617, 6857, 5027, 2281, 11311, 3952, 7534, 1813, 6779, 525, 10814, 4087	904	300	13528	1.49646	1	0.436733	40.842
GO:0048666	neuron development	33	3.25123	0.0297106	9369, 5048, 1028, 1952, 5459, 3897, 4902, 9201, 3480, 25794, 6905, 4929, 2596, 6585, 5864, 6812, 2619, 3251, 3670, 2019, 5923, 324, 2779, 6256, 5649, 25814, 26257, 5979, 7345, 3952, 1813, 9469, 7054	904	339	13528	1.45673	1	0.450341	42.3364
GO:0065003	macromolecular complex assembly	58	5.71429	0.0309752	1410, 9969, 5435, 2643, 3006, 2741, 6874, 51678, 54457, 56302, 2288, 335, 10383, 3480, 10381, 8643, 7994, 8527, 10302, 8970, 830, 3251, 8349, 6733, 6505, 8624, 345, 4297, 5027, 1653, 3643, 4087, 10048, 6635, 7514, 829, 9223, 51807, 2878, 50632, 6902, 2559, 6901, 4675, 8348, 1645, 22920, 93974, 1409, 4674, 324, 916, 6857, 3017, 85236, 8334, 2969, 902	904	665	13528	1.30518	1	0.462434	43.6929
GO:0007204	elevation of cytosolic calcium ion concentration	14	1.37931	0.0314022	2147, 859, 2785, 5027, 4987, 1235, 2281, 6863, 623, 185, 2829, 2847, 1813, 7201	904	110	13528	1.90459	1	0.465145	44.1441
GO:0032496	response to lipopolysaccharide	11	1.08374	0.0315192	3661, 5027, 3595, 623, 6622, 2643, 6863, 7001, 6772, 3586, 5122	904	77	13528	2.1378	1	0.464481	44.2671
GO:0014059	regulation of dopamine secretion	4	0.394089	0.0326495	3356, 6622, 1813, 8973	904	11	13528	5.44167	1	0.474598	45.4425
GO:0006800	oxygen and reactive oxygen species metabolic process	10	0.985222	0.0332161	5027, 1410, 6441, 10873, 185, 50508, 7001, 4719, 2878, 7173	904	67	13528	2.23352	1	0.478596	46.0229
GO:0034654	nucleobase, nucleoside, nucleotide and nucleic acid biosynthetic process	21	2.06897	0.0332528	506, 3251, 509, 155066, 50617, 498, 489, 790, 5631, 1719, 51314, 523, 3000, 51761, 2983, 539, 518, 526, 517, 525, 10165	904	193	13528	1.62827	1	0.477055	46.0603
GO:0007409	axonogenesis	21	2.06897	0.0332528	6812, 2619, 3670, 9369, 5048, 324, 6256, 5459, 5649, 3897, 9201, 26257, 3480, 7345, 6905, 4929, 2596, 1813, 9469, 6585, 5864	904	193	13528	1.62827	1	0.477055	46.0603
GO:0034404	nucleobase, nucleoside and nucleotide biosynthetic process	21	2.06897	0.0332528	506, 3251, 509, 155066, 50617, 498, 489, 790, 5631, 1719, 51314, 523, 3000, 51761, 2983, 539, 518, 526, 517, 525, 10165	904	193	13528	1.62827	1	0.477055	46.0603
GO:0045321	leukocyte activation	25	2.46305	0.0335134	7518, 56253, 865, 7001, 7293, 10397, 8740, 3697, 578, 604, 3251, 57379, 6622, 3574, 324, 9759, 916, 5027, 7412, 2281, 7534, 399, 3586, 10814, 896	904	242	13528	1.54593	1	0.477837	46.3251
GO:0060402	calcium ion transport into cytosol	5	0.492611	0.0341722	5027, 2147, 2281, 2829, 1813	904	19	13528	3.93805	1	0.482668	46.989
GO:0001975	response to amphetamine	5	0.492611	0.0341722	3251, 147, 4929, 1813, 6571	904	19	13528	3.93805	1	0.482668	46.989
GO:0007530	sex determination	5	0.492611	0.0341722	3480, 2516, 6715, 6943, 3643	904	19	13528	3.93805	1	0.482668	46.989
GO:0007264	small GTPase mediated signal transduction	30	2.95567	0.0342257	9908, 5894, 3845, 8036, 335, 8766, 9771, 51195, 22800, 10900, 5868, 5863, 5864, 5862, 51560, 5923, 345, 1012, 1793, 7410, 377, 8826, 5874, 400, 398, 403, 10146, 399, 10451, 998	904	305	13528	1.47193	1	0.481312	47.0426
GO:0031214	biomineral formation	7	0.689655	0.0342396	6696, 7286, 6779, 632, 266, 3346, 3347	904	37	13528	2.83114	1	0.479569	47.0565
GO:0031175	neuron projection development	26	2.56158	0.0357951	9369, 5048, 1952, 5459, 3897, 9201, 4902, 3480, 6905, 4929, 2596, 6585, 5864, 2619, 6812, 3670, 3251, 324, 5923, 6256, 5649, 25814, 26257, 7345, 1813, 9469	904	256	13528	1.51984	1	0.49316	48.5916
GO:0006874	cellular calcium ion homeostasis	20	1.97044	0.0366586	2147, 3708, 797, 9247, 859, 2785, 5027, 4987, 1235, 2281, 6863, 623, 1991, 6357, 185, 2829, 2847, 1813, 578, 7201	904	183	13528	1.63548	1	0.499655	49.4255
GO:0033554	cellular response to stress	50	4.92611	0.0368683	5890, 1410, 4303, 8883, 5893, 604, 5601, 5796, 6256, 25, 51720, 7507, 9874, 60488, 10721, 4595, 545, 5936, 7173, 11044, 8243, 7518, 23583, 1453, 2070, 213, 7001, 1454, 404672, 9577, 7334, 7336, 2878, 5422, 8891, 5428, 6622, 328, 2140, 2309, 1407, 4868, 324, 27244, 7319, 54386, 468, 26471, 9469, 902	904	566	13528	1.32196	1	0.499781	49.6261
GO:0050804	regulation of synaptic transmission	16	1.57635	0.0376541	6812, 6622, 27020, 27345, 5923, 3845, 5071, 8766, 5024, 3356, 6863, 43, 1813, 5868, 9145, 5864	904	136	13528	1.76054	1	0.505365	50.3711
GO:0034656	nucleobase, nucleoside and nucleotide catabolic process	9	0.8867	0.0377855	506, 23583, 2643, 9525, 47, 4595, 539, 498, 8766	904	58	13528	2.32209	1	0.504725	50.4946
GO:0034655	nucleobase, nucleoside, nucleotide and nucleic acid catabolic process	9	0.8867	0.0377855	506, 23583, 2643, 9525, 47, 4595, 539, 498, 8766	904	58	13528	2.32209	1	0.504725	50.4946
GO:0051249	regulation of lymphocyte activation	17	1.67488	0.0381718	6441, 7001, 3574, 7293, 916, 8943, 9092, 3623, 939, 8740, 7412, 7356, 6863, 3586, 80762, 604, 1493	904	148	13528	1.71891	1	0.506469	50.8562
GO:0042632	cholesterol homeostasis	7	0.689655	0.03845	4864, 1645, 345, 1071, 859, 335, 3990	904	38	13528	2.75664	1	0.507191	51.115
GO:0055092	sterol homeostasis	7	0.689655	0.03845	4864, 1645, 345, 1071, 859, 335, 3990	904	38	13528	2.75664	1	0.507191	51.115
GO:0046219	indolalkylamine biosynthetic process	3	0.295567	0.038871	8623, 7166, 15	904	5	13528	8.97876	1	0.509216	51.5042
GO:0042435	indole derivative biosynthetic process	3	0.295567	0.038871	8623, 7166, 15	904	5	13528	8.97876	1	0.509216	51.5042
GO:0007631	feeding behavior	10	0.985222	0.0391694	181, 434, 5540, 7345, 3952, 2847, 1813, 7054, 1392, 3062	904	69	13528	2.16878	1	0.510098	51.7782
GO:0030182	neuron differentiation	40	3.94089	0.0397412	9369, 11075, 5048, 1952, 1028, 5459, 3897, 4902, 9201, 3480, 10381, 25794, 6905, 4821, 4929, 2596, 6585, 5864, 6812, 2619, 3251, 3670, 2019, 5923, 324, 2779, 6256, 7289, 5649, 6252, 25814, 26257, 5979, 7345, 3952, 1813, 9469, 7054, 998, 4916	904	438	13528	1.36663	1	0.513437	52.2994
GO:0051052	regulation of DNA metabolic process	14	1.37931	0.0403304	5154, 2140, 51720, 9577, 54386, 3480, 7334, 7335, 7336, 545, 3643, 3586, 604, 80762	904	114	13528	1.83776	1	0.516877	52.8309
GO:0051223	regulation of protein transport	14	1.37931	0.0403304	56253, 9908, 7293, 8766, 939, 8740, 335, 5027, 43, 4601, 1813, 3586, 80762, 5122	904	114	13528	1.83776	1	0.516877	52.8309
GO:0060401	cytosolic calcium ion transport	5	0.492611	0.0405282	5027, 2147, 2281, 2829, 1813	904	20	13528	3.74115	1	0.516807	53.008
GO:0010524	positive regulation of calcium ion transport into cytosol	5	0.492611	0.0405282	5027, 2147, 623, 578, 5024	904	20	13528	3.74115	1	0.516807	53.008
GO:0031330	negative regulation of cellular catabolic process	5	0.492611	0.0405282	4864, 147, 9759, 345, 3586	904	20	13528	3.74115	1	0.516807	53.008
GO:0051181	cofactor transport	5	0.492611	0.0405282	5027, 81034, 1375, 6583, 6535	904	20	13528	3.74115	1	0.516807	53.008
GO:0009611	response to wounding	47	4.63054	0.0406508	1001, 2147, 7001, 3848, 7293, 1392, 6338, 623, 43, 6357, 2596, 9002, 722, 2151, 3577, 3578, 8858, 4015, 2159, 6812, 2157, 7857, 5154, 9759, 2921, 5345, 1036, 6256, 5624, 1380, 3694, 5054, 81494, 462, 5027, 6364, 6863, 6696, 2829, 26471, 7534, 9469, 6382, 51760, 3586, 5122, 733	904	530	13528	1.32705	1	0.516074	53.1174
GO:0030001	metal ion transport	42	4.13793	0.0407823	784, 5310, 2147, 3745, 3708, 30820, 6324, 4704, 6535, 56302, 2288, 8671, 51393, 55584, 489, 10089, 6338, 3752, 3775, 57380, 6583, 3759, 10060, 10463, 4905, 9525, 816, 27094, 27345, 9254, 6526, 309, 3790, 54407, 5027, 3763, 2281, 10479, 2829, 55800, 1813, 6446	904	465	13528	1.35164	1	0.515427	53.2346
GO:0010522	regulation of calcium ion transport into cytosol	6	0.591133	0.040873	5027, 2147, 2281, 623, 578, 5024	904	29	13528	3.09612	1	0.514428	53.3153
GO:0034754	cellular hormone metabolic process	9	0.8867	0.0412625	3972, 6715, 8623, 3291, 15, 7363, 866, 1392, 335	904	59	13528	2.28274	1	0.516042	53.6602
GO:0043473	pigmentation	9	0.8867	0.0412625	2019, 434, 1130, 60314, 1813, 26276, 8943, 7054, 51151	904	59	13528	2.28274	1	0.516042	53.6602
GO:0042403	thyroid hormone metabolic process	4	0.394089	0.0414223	28231, 1081, 7173, 5649	904	12	13528	4.9882	1	0.515651	53.801
GO:0007616	long-term memory	4	0.394089	0.0414223	6863, 5923, 2890, 1392	904	12	13528	4.9882	1	0.515651	53.801
GO:0032880	regulation of protein localization	16	1.57635	0.042011	56253, 9908, 7293, 324, 335, 8766, 939, 8740, 5027, 43, 4601, 1813, 398, 3586, 80762, 5122	904	138	13528	1.73503	1	0.518948	54.3161
GO:0051050	positive regulation of transport	23	2.26601	0.0425165	56253, 2147, 6622, 6441, 7293, 2746, 1392, 3623, 8740, 5024, 939, 5027, 9143, 623, 6863, 43, 2847, 50632, 1813, 3643, 578, 3586, 5122	904	223	13528	1.54343	1	0.521488	54.7541
GO:0014075	response to amine stimulus	7	0.689655	0.042976	3251, 147, 4929, 7390, 1813, 6571, 1036	904	39	13528	2.68595	1	0.523606	55.1488
GO:0050865	regulation of cell activation	19	1.87192	0.0444592	5154, 6622, 6441, 7001, 3574, 7293, 916, 8943, 9092, 3623, 939, 8740, 7356, 7412, 6863, 3586, 80762, 604, 1493	904	175	13528	1.62473	1	0.53415	56.4008
GO:0001775	cell activation	28	2.75862	0.0450601	7518, 56253, 2147, 865, 7001, 7293, 10397, 8740, 3697, 578, 604, 6812, 3251, 57379, 5154, 6622, 3574, 9759, 324, 916, 5027, 7412, 2281, 7534, 399, 3586, 10814, 896	904	287	13528	1.45996	1	0.537285	56.8986
GO:0007218	neuropeptide signaling pathway	12	1.18227	0.0451423	181, 5310, 6863, 10343, 2847, 6447, 2741, 1952, 9427, 2832, 3062, 577	904	93	13528	1.93092	1	0.536198	56.9662
GO:0034728	nucleosome organization	12	1.18227	0.0451423	8349, 10664, 7994, 4674, 4678, 3006, 8348, 85236, 4675, 8334, 8970, 3017	904	93	13528	1.93092	1	0.536198	56.9662
GO:0009314	response to radiation	21	2.06897	0.0456426	8243, 7518, 5796, 147, 8533, 4036, 2140, 3845, 2779, 51720, 9577, 7507, 7319, 2235, 10381, 1991, 3156, 1813, 4144, 5275, 578	904	200	13528	1.57128	1	0.538477	57.376
GO:0055074	calcium ion homeostasis	20	1.97044	0.0461711	2147, 3708, 797, 9247, 859, 2785, 5027, 4987, 1235, 2281, 6863, 623, 1991, 6357, 185, 2829, 2847, 1813, 578, 7201	904	188	13528	1.59198	1	0.540949	57.8048
GO:0043065	positive regulation of apoptosis	39	3.84236	0.0462435	56253, 2643, 27018, 7704, 6772, 4599, 943, 944, 1392, 9092, 3623, 10293, 8740, 4583, 10383, 56616, 1031, 1130, 5326, 578, 604, 5601, 9500, 2309, 5923, 324, 916, 25, 6256, 7507, 835, 939, 5977, 5027, 7410, 26471, 3586, 1612, 10451	904	430	13528	1.35725	1	0.539792	57.8632
GO:0033044	regulation of chromosome organization	6	0.591133	0.0464542	10664, 6622, 7334, 4297, 54386, 9874	904	30	13528	2.99292	1	0.539734	58.0328
GO:0046470	phosphatidylcholine metabolic process	5	0.492611	0.0475083	1375, 9468, 1071, 335, 3990	904	21	13528	3.563	1	0.546243	58.8716
GO:0046928	regulation of neurotransmitter secretion	5	0.492611	0.0475083	6812, 6622, 27345, 5071, 5864	904	21	13528	3.563	1	0.546243	58.8716
GO:0032846	positive regulation of homeostatic process	7	0.689655	0.0478223	5027, 2147, 623, 6863, 6696, 578, 5024	904	40	13528	2.61881	1	0.546952	59.1184
GO:0051224	negative regulation of protein transport	7	0.689655	0.0478223	9908, 4601, 7293, 1813, 3586, 80762, 335	904	40	13528	2.61881	1	0.546952	59.1184
GO:0021953	central nervous system neuron differentiation	7	0.689655	0.0478223	9201, 3251, 4929, 3952, 5048, 1813, 7289	904	40	13528	2.61881	1	0.546952	59.1184
GO:0009636	response to toxin	9	0.8867	0.0488377	4929, 26471, 1644, 4357, 6571, 6382, 1645, 578, 7507	904	61	13528	2.20789	1	0.552985	59.9069
GO:0050866	negative regulation of cell activation	9	0.8867	0.0488377	7356, 5154, 6441, 7001, 3586, 80762, 604, 3623, 1493	904	61	13528	2.20789	1	0.552985	59.9069
GO:0050670	regulation of lymphocyte proliferation	11	1.08374	0.0490743	7356, 7412, 6863, 6441, 3574, 7293, 916, 3586, 80762, 604, 1493	904	83	13528	1.98326	1	0.553067	60.0886
GO:0043068	positive regulation of programmed cell death	39	3.84236	0.0497831	56253, 2643, 27018, 7704, 6772, 4599, 943, 944, 1392, 9092, 3623, 10293, 8740, 4583, 10383, 56616, 1031, 1130, 5326, 578, 604, 5601, 9500, 2309, 5923, 324, 916, 25, 6256, 7507, 835, 939, 5977, 5027, 7410, 26471, 3586, 1612, 10451	904	433	13528	1.34785	1	0.556671	60.6281
GO:0006793	phosphorus metabolic process	79	7.78325	0.0501023	1195, 5166, 2147, 5063, 7294, 4698, 5894, 1760, 6772, 27068, 9201, 3480, 11329, 539, 7803, 5601, 506, 6732, 5796, 6733, 3595, 509, 2264, 25, 5649, 50617, 7443, 8395, 9874, 5027, 5979, 5495, 3000, 545, 5218, 4695, 6446, 3643, 8867, 1612, 56924, 7385, 4087, 4707, 1453, 7001, 4705, 4706, 1454, 155066, 4704, 5613, 2785, 2872, 5799, 6901, 5798, 518, 5305, 517, 1846, 6622, 51701, 699, 816, 4718, 2140, …	904	973	13528	1.21501	1	0.557348	60.8689
GO:0006796	phosphate metabolic process	79	7.78325	0.0501023	1195, 5166, 2147, 5063, 7294, 4698, 5894, 1760, 6772, 27068, 9201, 3480, 11329, 539, 7803, 5601, 506, 6732, 5796, 6733, 3595, 509, 2264, 25, 5649, 50617, 7443, 8395, 9874, 5027, 5979, 5495, 3000, 545, 5218, 4695, 6446, 3643, 8867, 1612, 56924, 7385, 4087, 4707, 1453, 7001, 4705, 4706, 1454, 155066, 4704, 5613, 2785, 2872, 5799, 6901, 5798, 518, 5305, 517, 1846, 6622, 51701, 699, 816, 4718, 2140, …	904	973	13528	1.21501	1	0.557348	60.8689
GO:0051480	cytosolic calcium ion homeostasis	14	1.37931	0.0509149	2147, 859, 2785, 5027, 4987, 1235, 2281, 6863, 623, 185, 2829, 2847, 1813, 7201	904	118	13528	1.77546	1	0.561627	61.4754
GO:0015837	amine transport	14	1.37931	0.0509149	9152, 6509, 6531, 81034, 1375, 6583, 6505, 7534, 7504, 6571, 6535, 5071, 10165, 54407	904	118	13528	1.77546	1	0.561627	61.4754
GO:0030030	cell projection organization	34	3.34975	0.0513615	9369, 5048, 1952, 5459, 3897, 4902, 9201, 3480, 27285, 6905, 4929, 2596, 6585, 5864, 6812, 2619, 3251, 3670, 5154, 5923, 324, 6256, 5649, 1012, 25814, 5027, 26257, 7410, 7345, 1813, 11127, 9469, 10451, 998	904	368	13528	1.3826	1	0.563192	61.805
GO:0055088	lipid homeostasis	8	0.788177	0.0514182	4864, 1645, 345, 5468, 1071, 859, 335, 3990	904	51	13528	2.34739	1	0.561931	61.8466
GO:0002694	regulation of leukocyte activation	18	1.7734	0.0514737	6622, 6441, 7001, 3574, 7293, 916, 8943, 9092, 3623, 939, 8740, 7412, 7356, 6863, 3586, 80762, 604, 1493	904	166	13528	1.62267	1	0.560669	61.8873
GO:0070663	regulation of leukocyte proliferation	11	1.08374	0.0525297	7356, 7412, 6863, 6441, 3574, 7293, 916, 3586, 80762, 604, 1493	904	84	13528	1.95965	1	0.566562	62.6545
GO:0032944	regulation of mononuclear cell proliferation	11	1.08374	0.0525297	7356, 7412, 6863, 6441, 3574, 7293, 916, 3586, 80762, 604, 1493	904	84	13528	1.95965	1	0.566562	62.6545
GO:0050905	neuromuscular process	9	0.8867	0.0529423	7345, 6531, 2643, 2741, 5048, 1813, 5459, 5071, 2173	904	62	13528	2.17228	1	0.567824	62.9502
GO:0006302	double-strand break repair	9	0.8867	0.0529423	7518, 7334, 5893, 2140, 7336, 5422, 51720, 9577, 11044	904	62	13528	2.17228	1	0.567824	62.9502
GO:0010942	positive regulation of cell death	39	3.84236	0.0531719	56253, 2643, 27018, 7704, 6772, 4599, 943, 944, 1392, 9092, 3623, 10293, 8740, 4583, 10383, 56616, 1031, 1130, 5326, 578, 604, 5601, 9500, 2309, 5923, 324, 916, 25, 6256, 7507, 835, 939, 5977, 5027, 7410, 26471, 3586, 1612, 10451	904	435	13528	1.34165	1	0.567793	63.1138
GO:0000278	mitotic cell cycle	34	3.34975	0.0539997	11258, 8243, 5718, 11130, 4303, 5710, 5048, 1028, 5714, 5685, 5684, 4926, 1031, 10381, 1069, 5422, 10300, 10657, 10735, 5708, 816, 699, 5706, 10213, 5690, 324, 25, 5692, 632, 5695, 5700, 996, 23435, 11044	904	370	13528	1.37513	1	0.571918	63.6981
GO:0001822	kidney development	12	1.18227	0.0546743	435, 5979, 7704, 5087, 185, 6943, 3207, 11127, 324, 6382, 26585, 2719	904	96	13528	1.87058	1	0.574925	64.1677
GO:0032387	negative regulation of intracellular transport	5	0.492611	0.0551097	1409, 1410, 9908, 4601, 3586	904	22	13528	3.40105	1	0.576265	64.4677
GO:0001658	branching involved in ureteric bud morphogenesis	5	0.492611	0.0551097	5087, 6943, 3207, 26585, 2719	904	22	13528	3.40105	1	0.576265	64.4677
GO:0060675	ureteric bud morphogenesis	5	0.492611	0.0551097	5087, 6943, 3207, 26585, 2719	904	22	13528	3.40105	1	0.576265	64.4677
GO:0048521	negative regulation of behavior	3	0.295567	0.0557623	1991, 26585, 1392	904	6	13528	7.4823	1	0.579054	64.9131
GO:0045879	negative regulation of smoothened signaling pathway	3	0.295567	0.0557623	2619, 916, 7289	904	6	13528	7.4823	1	0.579054	64.9131
GO:0043551	regulation of phosphoinositide 3-kinase activity	3	0.295567	0.0557623	7410, 10451, 998	904	6	13528	7.4823	1	0.579054	64.9131
GO:0043552	positive regulation of phosphoinositide 3-kinase activity	3	0.295567	0.0557623	7410, 10451, 998	904	6	13528	7.4823	1	0.579054	64.9131
GO:0032269	negative regulation of cellular protein metabolic process	19	1.87192	0.0557662	5718, 5708, 6622, 5706, 5690, 10213, 5710, 5692, 5700, 5695, 5714, 5685, 5684, 996, 623, 8891, 3643, 578, 3586	904	180	13528	1.5796	1	0.577465	64.9157
GO:0051247	positive regulation of protein metabolic process	24	2.36453	0.0570654	5718, 5300, 2147, 5708, 5706, 9759, 5690, 324, 10213, 5710, 916, 5692, 5695, 5700, 5714, 5685, 5684, 996, 5027, 7334, 185, 3643, 80762, 896	904	243	13528	1.47799	1	0.584499	65.7865
GO:0001654	eye development	15	1.47783	0.0572128	1409, 2619, 1411, 1410, 7528, 1413, 324, 1418, 2703, 2779, 7289, 25794, 4212, 578, 7054	904	132	13528	1.70052	1	0.583864	65.884
GO:0045619	regulation of lymphocyte differentiation	9	0.8867	0.0572617	3574, 7001, 8943, 80762, 604, 9092, 3623, 939, 1493	904	63	13528	2.1378	1	0.582589	65.9163
GO:0006888	ER to Golgi vesicle-mediated transport	7	0.689655	0.0584893	10484, 5862, 22872, 53407, 9632, 51693, 9554	904	42	13528	2.4941	1	0.588977	66.7174
GO:0050868	negative regulation of T cell activation	7	0.689655	0.0584893	7356, 6441, 7001, 3586, 80762, 604, 1493	904	42	13528	2.4941	1	0.588977	66.7174
GO:0021954	central nervous system neuron development	6	0.591133	0.0589084	9201, 3251, 4929, 3952, 5048, 1813	904	32	13528	2.80586	1	0.590082	66.9868
GO:0007006	mitochondrial membrane organization	6	0.591133	0.0589084	6622, 26521, 10059, 6901, 578, 26519	904	32	13528	2.80586	1	0.590082	66.9868
GO:0000904	cell morphogenesis involved in differentiation	24	2.36453	0.0592161	1409, 6812, 2619, 3251, 3670, 9369, 5048, 324, 1952, 6256, 5459, 5649, 3897, 9201, 26257, 3480, 7345, 6905, 4929, 2596, 1813, 9469, 6585, 5864	904	244	13528	1.47193	1	0.590466	67.1832
GO:0002443	leukocyte mediated immunity	11	1.08374	0.0599151	7518, 10383, 57379, 56253, 1130, 722, 7534, 10814, 733, 1380, 939	904	86	13528	1.91408	1	0.59332	67.6255
GO:0002237	response to molecule of bacterial origin	11	1.08374	0.0599151	3661, 5027, 3595, 623, 6622, 2643, 6863, 7001, 6772, 3586, 5122	904	86	13528	1.91408	1	0.59332	67.6255
GO:0070201	regulation of establishment of protein localization	14	1.37931	0.0600063	56253, 9908, 7293, 8766, 939, 8740, 335, 5027, 43, 4601, 1813, 3586, 80762, 5122	904	121	13528	1.73144	1	0.592327	67.6827
GO:0032940	secretion by cell	21	2.06897	0.0610596	6812, 7857, 9369, 10343, 4036, 2617, 8618, 2741, 26276, 1081, 6857, 5027, 2281, 55521, 11311, 10564, 3952, 7534, 10814, 4087, 5864	904	207	13528	1.51815	1	0.597339	68.3374
GO:0042981	regulation of apoptosis	66	6.50246	0.0612784	1410, 56253, 2147, 8883, 64112, 2643, 7704, 6772, 7293, 4599, 943, 944, 1392, 9247, 10293, 3623, 8740, 10383, 3480, 4929, 5326, 578, 604, 5601, 2619, 9500, 5923, 6256, 25, 7507, 835, 939, 5977, 5027, 7410, 9214, 5272, 3586, 1612, 7518, 9530, 27018, 7001, 213, 3845, 9092, 4583, 56616, 1031, 1130, 1409, 694, 7857, 6622, 3574, 2309, 324, 916, 5624, 1012, 2739, 54205, 26471, 7534, 3065, 10451	904	804	13528	1.22844	1	0.597136	68.4718
GO:0048858	cell projection morphogenesis	24	2.36453	0.0614232	6812, 2619, 3251, 3670, 9369, 5048, 324, 1952, 6256, 5459, 5649, 3897, 9201, 26257, 3480, 7345, 6905, 4929, 2596, 11127, 1813, 9469, 6585, 5864	904	245	13528	1.46592	1	0.59648	68.5605
GO:0051272	positive regulation of cell motion	12	1.18227	0.0617244	2159, 3480, 5154, 623, 6863, 7803, 324, 3643, 22800, 9469, 604, 1012	904	98	13528	1.8324	1	0.596787	68.7441
GO:0048167	regulation of synaptic plasticity	9	0.8867	0.0617981	6622, 27020, 1813, 5923, 3845, 5868, 9145, 5024, 8766	904	64	13528	2.1044	1	0.595703	68.7889
GO:0006508	proteolysis	84	8.27586	0.0618418	2147, 8883, 7704, 6596, 25797, 10699, 10404, 3004, 5685, 5684, 5949, 10159, 6612, 25823, 25820, 2191, 2159, 4319, 5708, 5706, 3792, 5645, 5690, 3093, 5692, 5071, 5700, 5695, 1380, 835, 81494, 7347, 5027, 1511, 7345, 10477, 5652, 3002, 64066, 6447, 11086, 1519, 5122, 733, 7385, 9604, 10422, 5718, 6468, 4224, 4225, 3848, 9097, 5710, 9099, 5714, 10730, 43847, 1991, 1804, 7334, 7335, 7336, 722, 26994…	904	1054	13528	1.19262	1	0.594442	68.8154
GO:0002028	regulation of sodium ion transport	4	0.394089	0.0620885	6338, 5027, 1760, 1813	904	14	13528	4.2756	1	0.594425	68.9648
GO:0032410	negative regulation of transporter activity	4	0.394089	0.0620885	6622, 1813, 3643, 80762	904	14	13528	4.2756	1	0.594425	68.9648
GO:0051186	cofactor metabolic process	20	1.97044	0.0622917	211, 3420, 2643, 2937, 5162, 47, 9946, 1738, 4191, 4190, 51181, 2739, 2271, 2235, 8803, 7390, 2878, 3156, 259, 23597	904	195	13528	1.53483	1	0.594144	69.0873
GO:0006281	DNA repair	27	2.6601	0.0626843	8243, 5890, 7518, 23583, 1453, 5893, 2070, 1454, 404672, 9577, 7334, 7336, 5422, 5428, 328, 1407, 2140, 25, 51720, 7507, 7319, 10721, 545, 4595, 5936, 902, 11044	904	284	13528	1.42269	1	0.59501	69.3227
GO:0032270	positive regulation of cellular protein metabolic process	23	2.26601	0.0629894	5718, 5300, 2147, 5708, 5706, 9759, 5690, 10213, 5710, 916, 5692, 5695, 5700, 5714, 5685, 5684, 996, 5027, 7334, 185, 3643, 80762, 896	904	233	13528	1.47719	1	0.595344	69.5044
GO:0008610	lipid biosynthetic process	30	2.95567	0.0630957	5087, 4706, 1392, 3990, 335, 9791, 8813, 3156, 6901, 51706, 64746, 6715, 3291, 5191, 47, 3157, 3294, 1589, 79152, 3972, 51478, 5027, 6307, 6309, 1375, 8869, 51144, 9468, 55907, 3422	904	323	13528	1.3899	1	0.594484	69.5675
GO:0002252	immune effector process	15	1.47783	0.0633099	7518, 57379, 56253, 7001, 3848, 1380, 939, 81494, 10383, 1130, 7534, 722, 10060, 10814, 733	904	134	13528	1.67514	1	0.594275	69.6943
GO:0009954	proximal/distal pattern formation	5	0.492611	0.0633255	2019, 5087, 3207, 324, 26585	904	23	13528	3.25317	1	0.592883	69.7035
GO:0030195	negative regulation of blood coagulation	5	0.492611	0.0633255	5154, 2147, 3848, 5624, 5054	904	23	13528	3.25317	1	0.592883	69.7035
GO:0006952	defense response	52	5.12315	0.0636749	2147, 2643, 7293, 4599, 1392, 10383, 6357, 55540, 2576, 2574, 10060, 3577, 3578, 8970, 8349, 2157, 1036, 6256, 3694, 3346, 1380, 81494, 3347, 5027, 6364, 1235, 1511, 9214, 3448, 6696, 3586, 733, 6441, 3848, 7001, 7419, 922, 623, 1130, 722, 819, 7857, 6622, 9759, 2921, 5345, 5468, 6863, 2829, 26471, 7534, 85236, 4068	904	615	13528	1.2653	1	0.593486	69.9091
GO:0031497	chromatin assembly	11	1.08374	0.0638486	8349, 10664, 7994, 4674, 3006, 8348, 85236, 4675, 8334, 8970, 3017	904	87	13528	1.89208	1	0.593044	70.0108
GO:0009968	negative regulation of signal transduction	22	2.16749	0.0645393	2619, 5300, 51701, 9628, 7001, 324, 80319, 916, 26585, 7289, 859, 27122, 27123, 43847, 5027, 5999, 8787, 1813, 6000, 259, 399, 604	904	221	13528	1.48969	1	0.595649	70.4122
GO:0006875	cellular metal ion homeostasis	20	1.97044	0.0648765	2147, 3708, 797, 9247, 859, 2785, 5027, 4987, 1235, 2281, 6863, 623, 1991, 6357, 185, 2829, 2847, 1813, 578, 7201	904	196	13528	1.527	1	0.59616	70.6062
GO:0006366	transcription from RNA polymerase II promoter	23	2.26601	0.0653595	3661, 9969, 4303, 5435, 865, 328, 7227, 6772, 6874, 54457, 632, 4298, 4297, 2648, 10915, 26257, 3174, 2516, 23435, 6473, 10302, 2969, 902	904	234	13528	1.47088	1	0.597514	70.8821
GO:0043269	regulation of ion transport	12	1.18227	0.0654627	3356, 6338, 5027, 2147, 2281, 623, 1760, 2847, 1813, 578, 859, 5024	904	99	13528	1.81389	1	0.596661	70.9408
GO:0048489	synaptic vesicle transport	6	0.591133	0.0657817	6812, 5027, 6622, 8867, 5864, 273	904	33	13528	2.72084	1	0.597059	71.1213
GO:0051928	positive regulation of calcium ion transport	6	0.591133	0.0657817	5027, 2147, 623, 2847, 578, 5024	904	33	13528	2.72084	1	0.597059	71.1213
GO:0006612	protein targeting to membrane	6	0.591133	0.0657817	23463, 26521, 11231, 6728, 26519, 6731	904	33	13528	2.72084	1	0.597059	71.1213
GO:0008344	adult locomotory behavior	8	0.788177	0.0663983	7345, 6622, 6905, 4929, 2741, 5048, 1813, 5071	904	54	13528	2.21698	1	0.599157	71.4672
GO:0051250	negative regulation of lymphocyte activation	8	0.788177	0.0663983	7356, 6441, 7001, 3586, 80762, 604, 3623, 1493	904	54	13528	2.21698	1	0.599157	71.4672
GO:0055080	cation homeostasis	27	2.6601	0.0669276	2147, 3708, 155066, 9247, 2785, 4987, 6357, 623, 1991, 578, 80762, 506, 1182, 797, 859, 50617, 5027, 1235, 2281, 6863, 10479, 2829, 185, 2847, 1813, 525, 7201	904	286	13528	1.41274	1	0.600735	71.7611
GO:0003002	regionalization	20	1.97044	0.067534	2619, 2019, 7528, 5087, 7704, 648, 3207, 2926, 324, 1952, 80319, 26585, 7289, 7473, 4297, 5649, 2648, 11127, 5100, 4087	904	197	13528	1.51925	1	0.602731	72.0942
GO:0032868	response to insulin stimulus	12	1.18227	0.0693448	3480, 8503, 4303, 3291, 3952, 6772, 3643, 15, 5798, 6256, 3586, 5468	904	100	13528	1.79575	1	0.61137	73.067
GO:0019216	regulation of lipid metabolic process	13	1.28079	0.0700107	5154, 6622, 5468, 345, 335, 2516, 7410, 1375, 185, 3952, 5934, 10451, 998	904	112	13528	1.73696	1	0.613589	73.4166
GO:0046700	heterocycle catabolic process	10	0.985222	0.0700558	506, 23583, 2643, 9525, 47, 4595, 539, 259, 498, 8766	904	77	13528	1.94345	1	0.612419	73.4401
GO:0043067	regulation of programmed cell death	66	6.50246	0.071081	1410, 56253, 2147, 8883, 64112, 2643, 7704, 6772, 7293, 4599, 943, 944, 1392, 9247, 10293, 3623, 8740, 10383, 3480, 4929, 5326, 578, 604, 5601, 2619, 9500, 5923, 6256, 25, 7507, 835, 939, 5977, 5027, 7410, 9214, 5272, 3586, 1612, 7518, 9530, 27018, 7001, 213, 3845, 9092, 4583, 56616, 1031, 1130, 1409, 694, 7857, 6622, 3574, 2309, 324, 916, 5624, 1012, 2739, 54205, 26471, 7534, 3065, 10451	904	812	13528	1.21633	1	0.616547	73.9695
GO:0003006	reproductive developmental process	25	2.46305	0.0712718	6715, 5087, 7704, 2309, 1738, 5048, 6874, 1081, 2288, 3623, 5521, 3972, 3480, 2516, 6696, 3952, 6943, 29118, 3156, 9468, 6382, 3643, 578, 26330, 7044	904	262	13528	1.42792	1	0.616164	74.067
GO:0033273	response to vitamin	9	0.8867	0.0715276	5154, 6696, 4036, 3294, 3643, 632, 6256, 5468, 4232	904	66	13528	2.04063	1	0.616131	74.1971
GO:0046649	lymphocyte activation	20	1.97044	0.0730694	7518, 57379, 3251, 56253, 865, 3574, 7001, 7293, 9759, 324, 916, 8740, 7412, 5027, 2281, 399, 578, 3586, 604, 896	904	199	13528	1.50398	1	0.622878	74.9681
GO:0043648	dicarboxylic acid metabolic process	6	0.591133	0.0730825	3420, 2271, 10873, 1738, 4191, 4190	904	34	13528	2.64081	1	0.621556	74.9745
GO:0006885	regulation of pH	6	0.591133	0.0730825	506, 1182, 10479, 155066, 525, 50617	904	34	13528	2.64081	1	0.621556	74.9745
GO:0045739	positive regulation of DNA repair	4	0.394089	0.0738927	7334, 2140, 51720, 9577	904	15	13528	3.99056	1	0.624384	75.3708
GO:0016044	membrane organization	34	3.34975	0.0740986	53353, 23677, 22872, 6441, 8120, 8676, 3845, 5048, 26519, 10484, 1991, 9632, 50632, 6901, 5868, 578, 5864, 6812, 506, 4864, 6622, 26521, 4036, 10059, 26276, 2890, 859, 1793, 273, 5027, 8723, 8867, 51760, 10451	904	381	13528	1.33542	1	0.624068	75.4706
GO:0010941	regulation of cell death	66	6.50246	0.0742715	1410, 56253, 2147, 8883, 64112, 2643, 7704, 6772, 7293, 4599, 943, 944, 1392, 9247, 10293, 3623, 8740, 10383, 3480, 4929, 5326, 578, 604, 5601, 2619, 9500, 5923, 6256, 25, 7507, 835, 939, 5977, 5027, 7410, 9214, 5272, 3586, 1612, 7518, 9530, 27018, 7001, 213, 3845, 9092, 4583, 56616, 1031, 1130, 1409, 694, 7857, 6622, 3574, 2309, 324, 916, 5624, 1012, 2739, 54205, 26471, 7534, 3065, 10451	904	815	13528	1.21186	1	0.623584	75.554
GO:0046486	glycerolipid metabolic process	17	1.67488	0.0746149	5191, 5048, 1071, 345, 859, 335, 3990, 8395, 9791, 1375, 8813, 6583, 6901, 1813, 9468, 8527, 5305	904	162	13528	1.57036	1	0.623978	75.719
GO:0051248	negative regulation of protein metabolic process	19	1.87192	0.0747562	5718, 5708, 6622, 5706, 5690, 10213, 5710, 5692, 5700, 5695, 5714, 5685, 5684, 996, 623, 8891, 3643, 578, 3586	904	187	13528	1.52047	1	0.623337	75.7866
GO:0050801	ion homeostasis	36	3.5468	0.077486	2147, 1760, 3708, 155066, 2741, 9247, 2785, 4987, 745, 1991, 623, 6357, 8973, 578, 80762, 506, 6622, 1182, 27094, 4719, 27345, 1738, 797, 859, 50617, 5027, 1235, 2281, 6863, 2847, 10479, 2829, 185, 1813, 525, 7201	904	409	13528	1.31718	1	0.635707	77.058
GO:0001657	ureteric bud development	6	0.591133	0.0808062	5979, 5087, 6943, 3207, 26585, 2719	904	35	13528	2.56536	1	0.650433	78.5193
GO:0043331	response to dsRNA	5	0.492611	0.0815527	3661, 51593, 6772, 5935, 4087	904	25	13528	2.99292	1	0.65261	78.8355
GO:0010948	negative regulation of cell cycle process	5	0.492611	0.0815527	2619, 699, 6597, 324, 604	904	25	13528	2.99292	1	0.65261	78.8355
GO:0051970	negative regulation of transmission of nerve impulse	5	0.492611	0.0815527	6812, 3356, 43, 2741, 1813	904	25	13528	2.99292	1	0.65261	78.8355
GO:0050680	negative regulation of epithelial cell proliferation	5	0.492611	0.0815527	2619, 26257, 9500, 324, 1028	904	25	13528	2.99292	1	0.65261	78.8355
GO:0006887	exocytosis	13	1.28079	0.0818312	6812, 5027, 55521, 11311, 10343, 10564, 2617, 8618, 7534, 2741, 26276, 10814, 5864	904	115	13528	1.69165	1	0.652574	78.9523
GO:0030098	lymphocyte differentiation	12	1.18227	0.081863	7518, 7412, 57379, 865, 3574, 9759, 324, 916, 399, 578, 3586, 604	904	103	13528	1.74345	1	0.651385	78.9656
GO:0001501	skeletal system development	29	2.85714	0.0825833	29123, 5310, 865, 5087, 7704, 7227, 1009, 3623, 43, 8792, 6473, 2101, 2619, 2019, 5191, 3207, 1750, 9759, 5549, 7286, 632, 7289, 50617, 5027, 8788, 6696, 53, 6779, 525	904	319	13528	1.36042	1	0.653412	79.2648
GO:0070271	protein complex biogenesis	43	4.23645	0.0828137	10048, 1410, 9969, 5435, 2643, 7514, 829, 2741, 6874, 54457, 51678, 56302, 2288, 9223, 3480, 10383, 10381, 51807, 8643, 2878, 6902, 50632, 6901, 2559, 8527, 10302, 1645, 93974, 22920, 1409, 830, 3251, 6505, 324, 916, 8624, 4297, 6857, 5027, 3643, 2969, 902, 4087	904	505	13528	1.27421	1	0.653152	79.3597
GO:0006461	protein complex assembly	43	4.23645	0.0828137	10048, 1410, 9969, 5435, 2643, 7514, 829, 2741, 6874, 54457, 51678, 56302, 2288, 9223, 3480, 10383, 10381, 51807, 8643, 2878, 6902, 50632, 6901, 2559, 8527, 10302, 1645, 93974, 22920, 1409, 830, 3251, 6505, 324, 916, 8624, 4297, 6857, 5027, 3643, 2969, 902, 4087	904	505	13528	1.27421	1	0.653152	79.3597
GO:0002695	negative regulation of leukocyte activation	8	0.788177	0.0837481	7356, 6441, 7001, 3586, 80762, 604, 3623, 1493	904	57	13528	2.10029	1	0.656133	79.7402
GO:0050900	leukocyte migration	8	0.788177	0.0837481	7412, 6404, 7857, 1991, 6441, 1130, 2921, 3586	904	57	13528	2.10029	1	0.656133	79.7402
GO:0018108	peptidyl-tyrosine phosphorylation	7	0.689655	0.0837504	1195, 3595, 2147, 6772, 3643, 25, 5649	904	46	13528	2.27722	1	0.654826	79.7411
GO:0030003	cellular cation homeostasis	24	2.36453	0.0839156	506, 2147, 1182, 3708, 155066, 797, 9247, 859, 2785, 5027, 4987, 1235, 2281, 6357, 6863, 623, 1991, 185, 2829, 2847, 1813, 578, 80762, 7201	904	254	13528	1.41398	1	0.654268	79.8077
GO:0008203	cholesterol metabolic process	11	1.08374	0.0859695	1593, 3952, 23436, 3156, 3157, 6256, 3422, 345, 1071, 335, 3990	904	92	13528	1.78925	1	0.662238	80.6182
GO:0007423	sensory organ development	22	2.16749	0.0862459	1409, 2619, 1411, 1410, 7528, 5154, 1413, 1750, 324, 1418, 2703, 2779, 8820, 7289, 5459, 55584, 25794, 50508, 3860, 4212, 578, 7054	904	229	13528	1.43765	1	0.662167	80.7249
GO:0050709	negative regulation of protein secretion	4	0.394089	0.0866057	7293, 1813, 3586, 335	904	16	13528	3.74115	1	0.662467	80.863
GO:0043278	response to morphine	4	0.394089	0.0866057	147, 6863, 1813, 5122	904	16	13528	3.74115	1	0.662467	80.863
GO:0043691	reverse cholesterol transport	4	0.394089	0.0866057	345, 1071, 335, 3990	904	16	13528	3.74115	1	0.662467	80.863
GO:0043471	regulation of cellular carbohydrate catabolic process	4	0.394089	0.0866057	147, 9759, 3643, 26330	904	16	13528	3.74115	1	0.662467	80.863
GO:0043470	regulation of carbohydrate catabolic process	4	0.394089	0.0866057	147, 9759, 3643, 26330	904	16	13528	3.74115	1	0.662467	80.863
GO:0014072	response to isoquinoline alkaloid	4	0.394089	0.0866057	147, 6863, 1813, 5122	904	16	13528	3.74115	1	0.662467	80.863
GO:0045620	negative regulation of lymphocyte differentiation	4	0.394089	0.0866057	7001, 604, 3623, 1493	904	16	13528	3.74115	1	0.662467	80.863
GO:0051924	regulation of calcium ion transport	9	0.8867	0.0877727	5027, 2147, 2281, 623, 2847, 1813, 578, 859, 5024	904	69	13528	1.9519	1	0.666309	81.3044
GO:0006873	cellular ion homeostasis	33	3.25123	0.0882241	2147, 1760, 3708, 155066, 2741, 9247, 2785, 4987, 745, 1991, 623, 6357, 8973, 578, 80762, 506, 6622, 1182, 27094, 4719, 27345, 1738, 797, 859, 5027, 1235, 2281, 6863, 2829, 185, 2847, 1813, 7201	904	374	13528	1.32041	1	0.66699	81.4726
GO:0006397	mRNA processing	29	2.85714	0.0887127	8243, 10421, 5435, 1479, 6635, 9092, 11171, 51729, 10949, 10775, 10656, 10657, 23524, 57379, 6732, 6733, 51585, 2926, 6625, 10212, 23543, 1653, 9584, 10286, 23435, 3183, 3185, 5936, 58155	904	321	13528	1.35194	1	0.667826	81.6529
GO:0030193	regulation of blood coagulation	6	0.591133	0.0889461	5154, 2147, 3848, 5345, 5624, 5054	904	36	13528	2.4941	1	0.667556	81.7385
GO:0010741	negative regulation of protein kinase cascade	6	0.591133	0.0889461	5027, 1813, 324, 259, 399, 859	904	36	13528	2.4941	1	0.667556	81.7385
GO:0050708	regulation of protein secretion	8	0.788177	0.0900567	5027, 56253, 43, 7293, 1813, 3586, 5122, 335	904	58	13528	2.06408	1	0.671044	82.1407
GO:0050863	regulation of T cell activation	13	1.28079	0.0903683	6441, 7001, 3574, 916, 8943, 9092, 8740, 7356, 7412, 3586, 604, 80762, 1493	904	117	13528	1.66273	1	0.671101	82.252
GO:0006323	DNA packaging	13	1.28079	0.0903683	8349, 10664, 1677, 7994, 4674, 3006, 4675, 8348, 85236, 8334, 8970, 11044, 3017	904	117	13528	1.66273	1	0.671101	82.252
GO:0055065	metal ion homeostasis	20	1.97044	0.0914753	2147, 3708, 797, 9247, 859, 2785, 5027, 4987, 1235, 2281, 6863, 623, 1991, 6357, 185, 2829, 2847, 1813, 578, 7201	904	205	13528	1.45996	1	0.674508	82.6421
GO:0016579	protein deubiquitination	5	0.492611	0.0915319	7345, 27005, 10213, 51720, 2648	904	26	13528	2.87781	1	0.673488	82.6618
GO:0033692	cellular polysaccharide biosynthetic process	5	0.492611	0.0915319	2632, 2992, 178, 55907, 9653	904	26	13528	2.87781	1	0.673488	82.6618
GO:0050819	negative regulation of coagulation	5	0.492611	0.0915319	5154, 2147, 3848, 5624, 5054	904	26	13528	2.87781	1	0.673488	82.6618
GO:0006816	calcium ion transport	15	1.47783	0.0919669	2147, 5310, 784, 816, 3708, 9254, 56302, 309, 51393, 489, 55584, 5027, 2281, 2829, 1813	904	142	13528	1.58077	1	0.674053	82.8128
GO:0002449	lymphocyte mediated immunity	9	0.8867	0.0936271	7518, 10383, 57379, 56253, 1130, 722, 733, 1380, 939	904	70	13528	1.92402	1	0.679664	83.3774
GO:0009617	response to bacterium	19	1.87192	0.094126	3661, 8349, 3595, 2643, 6622, 6772, 7001, 3346, 3347, 5027, 6364, 1511, 6863, 623, 1130, 85236, 3586, 5122, 8970	904	193	13528	1.4732	1	0.680458	83.5436
GO:0008380	RNA splicing	26	2.56158	0.0947391	8243, 10421, 5435, 1479, 6635, 9092, 11171, 51729, 10949, 23524, 8233, 6732, 6733, 51585, 6625, 10212, 23543, 1653, 9584, 10286, 23435, 3183, 10625, 3185, 5936, 58155	904	284	13528	1.37	1	0.681708	83.7457
GO:0051606	detection of stimulus	13	1.28079	0.0948347	56253, 5310, 27094, 27345, 30820, 2779, 6857, 55584, 60488, 2235, 6863, 50508, 56925	904	118	13528	1.64864	1	0.680862	83.777
GO:0045576	mast cell activation	3	0.295567	0.0952826	7534, 10397, 10814	904	8	13528	5.61173	1	0.681438	83.9229
GO:0042053	regulation of dopamine metabolic process	3	0.295567	0.0952826	3251, 6531, 4929	904	8	13528	5.61173	1	0.681438	83.9229
GO:0006734	NADH metabolic process	3	0.295567	0.0952826	3420, 4191, 4190	904	8	13528	5.61173	1	0.681438	83.9229
GO:0006596	polyamine biosynthetic process	3	0.295567	0.0952826	51582, 262, 6723	904	8	13528	5.61173	1	0.681438	83.9229
GO:0070328	triglyceride homeostasis	3	0.295567	0.0952826	345, 1071, 3990	904	8	13528	5.61173	1	0.681438	83.9229
GO:0010639	negative regulation of organelle organization	10	0.985222	0.0954058	830, 6622, 699, 829, 10300, 324, 6708, 859, 2039, 54386	904	82	13528	1.82495	1	0.680709	83.9629
GO:0010604	positive regulation of macromolecule metabolic process	68	6.69951	0.0969749	9969, 4303, 2147, 6597, 943, 5685, 5684, 3480, 745, 4821, 7994, 4929, 4212, 5326, 2101, 9794, 3578, 5601, 5708, 5706, 5690, 5692, 6256, 51720, 5700, 5695, 4297, 4299, 2516, 5027, 10664, 5936, 3643, 3586, 9604, 4087, 5718, 865, 5087, 5710, 9577, 5714, 1991, 7334, 6943, 4801, 80762, 3670, 5300, 5154, 6622, 147, 27005, 2309, 2140, 324, 9759, 10213, 916, 5468, 1012, 996, 185, 468, 3065, 26330, 902, 8…	904	857	13528	1.18739	1	0.68574	84.4631
GO:0006325	chromatin organization	33	3.25123	0.0976828	6597, 648, 2070, 6596, 3006, 10363, 9577, 2648, 7334, 7994, 4678, 4675, 8348, 8970, 8349, 27005, 4674, 2140, 6294, 9759, 51720, 4297, 53615, 7319, 9874, 7404, 3017, 10664, 3065, 5934, 5936, 85236, 8334	904	378	13528	1.30643	1	0.687311	84.6839
GO:0017038	protein import	14	1.37931	0.0978724	2147, 9804, 5191, 7227, 26521, 7514, 5193, 54543, 26519, 100287932, 10651, 7534, 10440, 604	904	131	13528	1.59927	1	0.686843	84.7426
GO:0002521	leukocyte differentiation	14	1.37931	0.0978724	7518, 57379, 865, 3574, 9759, 324, 916, 5468, 7412, 399, 3586, 578, 604, 998	904	131	13528	1.59927	1	0.686843	84.7426
GO:0032582	negative regulation of gene-specific transcription	7	0.689655	0.098321	6597, 7293, 3065, 9759, 1028, 6256, 5468	904	48	13528	2.18234	1	0.687389	84.8805
GO:0018212	peptidyl-tyrosine modification	7	0.689655	0.098321	1195, 3595, 2147, 6772, 3643, 25, 5649	904	48	13528	2.18234	1	0.687389	84.8805
GO:0006954	inflammatory response	29	2.85714	0.0985634	2157, 7857, 2147, 7001, 3848, 7293, 9759, 2921, 5345, 1036, 6256, 1392, 1380, 3694, 81494, 5027, 6364, 623, 6357, 6863, 6696, 2829, 26471, 7534, 722, 3577, 3586, 3578, 733	904	325	13528	1.3353	1	0.68713	84.9545
GO:0032386	regulation of intracellular transport	9	0.8867	0.0996994	1409, 1410, 2281, 9908, 4601, 3586, 10657, 8740, 939	904	71	13528	1.89692	1	0.690321	85.2968

## Sheet: 168_Genes_List_ML
Gene Symbol	Gene ID
ACP2	53
ACTG1	71
AGTR1	185
ALDH1A1	216
APC	324
ATP2A3	489
AZGP1	563
BAGE	574
BAI3	577
BMI1	648
BMPR2	659
CACNB3	784
RUNX3	864
CCNH	902
CHEK1	1111
CHGB	1114
CIRBP	1153
CLK1	1195
CPT1B	1375
CYP27A1	1593
DAPK1	1612
DAZ1	1617
DLD	1738
DRD2	1813
DRD5	1816
E2F5	1875
EIF4EBP2	1979
EN1	2019
ESRRA	2101
F8	2157
FABP7	2173
FKTN	2218
FKBP1B	2281
GALT	2592
GARS	2617
GBE1	2632
MSTN	2660
GNGT1	2792
GOLGA1	2800
HIST1H2BD	3017
NRG1	3084
HK1	3098
IARS	3376
IGSF1	3547
IL15	3600
INSM1	3642
ITGA7	3679
ITPR1	3708
VWA5A	4013
LRP2	4036
MDH2	4191
FOXO4	4303
MT1G	4495
NDUFA9	4704
NFYB	4801
NPPC	4880
ROR2	4920
ORC5	5001
P4HA1	5033
REG3A	5068
PBX1	5087
PCDH8	5100
PDCD2	5134
PDE6C	5146
PDK4	5166
PF4V1	5197
PIK3CG	5294
PKD1	5310
PLOD1	5351
PNMT	5409
POLG	5428
PPM1B	5495
PRELP	5549
PSG1	5669
PTPRJ	5795
PTPRN2	5799
RAD21	5885
RBL1	5933
RCN2	5955
RFX3	5991
RGS4	5999
RLBP1	6017
RPL7	6129
RPS29	6235
SC5DL	6309
SCN1B	6324
SCNN1A	6337
SELPLG	6404
SLC6A3	6531
SLC18A2	6571
SLIT1	6585
SNRNP70	6625
SPTAN1	6709
SRP72	6731
SYCP1	6847
TAZ	6901
TH	7054
TLL1	7092
USH2A	7399
VBP1	7411
ZFP37	7539
SHOC2	8036
HIST1H2AC	8334
PEX3	8504
COPS3	8533
PSMG1	8624
DLK1	8788
ATG12	9140
ZMYM5	9205
CACNA2D2	9254
NRXN3	9369
SLC22A8	9376
CHST3	9469
SPTLC2	9517
VPS4B	9525
PRDX6	9588
CRYZL1	9946
TSPAN2	10100
TMEM5	10329
TLR6	10333
BPNT1	10380
NDRG1	10397
VAT1	10493
FBLN5	10516
DDX17	10521
AHSA1	10598
PAICS	10606
IVNS1ABP	10625
YME1L1	10730
MASP2	10747
C11ORF58	10944
LMAN2	10960
LILRA1	11024
KERA	11081
STRAP	11171
SIRT4	23409
GPR161	23432
ABCB9	23457
NNT	23530
MMD	23531
LRRC6	23639
SMPX	23676
QPCT	25797
CHORDC1	26973
SESN1	27244
CDH19	28513
TMOD3	29766
CXXC1	30827
COL5A3	50509
SS18L2	51188
VRK3	51231
CRIM1	51232
CYP39A1	51302
TRAPPC2L	51693
HECA	51696
HIGD1B	51751
SYT17	51760
H2BFS	54145
TRIM36	55521
SCN3B	55800
PCDHB8	56128
DIABLO	56616
FKSG2	59347
GMCL1	64395
TMPRSS5	80975
SLC25A32	81034
C1ORF21	81563
LOC399491	399491	change to	PKD1P6	353511

## Sheet: 168_Genes_List_ML_GO(BP)
Term	Name	Count	%	PValue	Genes	List Total	Pop Hits	Pop Total	Fold Enrichment	Bonferroni	Benjamini	FDR
GO:0006816	calcium ion transport	7	4.16667	0.00517908	2281, 784, 5310, 3708, 1813, 9254, 489	152	142	13528	4.38732	0.999675	0.999675	8.29541
GO:0055114	oxidation reduction	16	9.52381	0.00520021	2157, 23530, 216, 9946, 1738, 4191, 4704, 10493, 5033, 5351, 1593, 9588, 51302, 6309, 6901, 7054	152	639	13528	2.22848	0.999686	0.982276	8.3279
GO:0060134	prepulse inhibition	3	1.78571	0.00525188	6531, 1813, 2173	152	10	13528	26.7	0.99971	0.933819	8.40727
GO:0045471	response to ethanol	5	2.97619	0.00564133	6531, 1813, 2660, 7054, 4880	152	64	13528	6.95312	0.999842	0.887855	9.00347
GO:0006584	catecholamine metabolic process	4	2.38095	0.00633192	5409, 6531, 1813, 7054	152	34	13528	10.4706	0.999946	0.85989	10.0517
GO:0034311	diol metabolic process	4	2.38095	0.00633192	5409, 6531, 1813, 7054	152	34	13528	10.4706	0.999946	0.85989	10.0517
GO:0009712	catechol metabolic process	4	2.38095	0.00633192	5409, 6531, 1813, 7054	152	34	13528	10.4706	0.999946	0.85989	10.0517
GO:0042423	catecholamine biosynthetic process	3	1.78571	0.00637215	5409, 6531, 7054	152	11	13528	24.2727	0.999949	0.807606	10.1125
GO:0018958	phenol metabolic process	4	2.38095	0.0068696	5409, 6531, 1813, 7054	152	35	13528	10.1714	0.999977	0.782035	10.86
GO:0003073	regulation of systemic arterial blood pressure	4	2.38095	0.0068696	659, 185, 1813, 1816	152	35	13528	10.1714	0.999977	0.782035	10.86
GO:0007568	aging	6	3.57143	0.00776703	5428, 6531, 4036, 1738, 5549, 3600	152	110	13528	4.85455	0.999994	0.778606	12.1939
GO:0006812	cation transport	14	8.33333	0.0090082	5310, 784, 23530, 9525, 3708, 4704, 6324, 9254, 489, 6337, 2281, 1375, 55800, 1813	152	553	13528	2.25316	0.999999	0.7889	14.0078
GO:0030278	regulation of ossification	5	2.97619	0.0112375	659, 5087, 324, 2101, 4880	152	78	13528	5.70513	1	0.825928	17.1778
GO:0045667	regulation of osteoblast differentiation	4	2.38095	0.0121413	659, 324, 2101, 4880	152	43	13528	8.27907	1	0.820567	18.4312
GO:0001964	startle response	3	1.78571	0.0134046	6531, 1813, 2173	152	16	13528	16.6875	1	0.824438	20.1536
GO:0015674	di-, tri-valent inorganic cation transport	7	4.16667	0.014083	2281, 784, 5310, 3708, 1813, 9254, 489	152	176	13528	3.53977	1	0.815071	21.0643
GO:0030001	metal ion transport	12	7.14286	0.0151603	6337, 2281, 784, 5310, 9525, 55800, 3708, 6324, 1813, 4704, 9254, 489	152	465	13528	2.29677	1	0.815118	22.4905
GO:0042220	response to cocaine	3	1.78571	0.0186893	6531, 1813, 1816	152	19	13528	14.0526	1	0.857117	26.9946
GO:0001975	response to amphetamine	3	1.78571	0.0186893	1813, 6571, 1816	152	19	13528	14.0526	1	0.857117	26.9946
GO:0014073	response to tropane	3	1.78571	0.0186893	6531, 1813, 1816	152	19	13528	14.0526	1	0.857117	26.9946
GO:0008285	negative regulation of cell proliferation	10	5.95238	0.019987	4303, 864, 1111, 27244, 1813, 324, 3600, 563, 4880, 2173	152	361	13528	2.46537	1	0.85802	28.5882
GO:0009952	anterior/posterior pattern formation	6	3.57143	0.0203335	659, 2019, 5087, 4920, 5100, 324	152	140	13528	3.81429	1	0.845787	29.0081
GO:0042417	dopamine metabolic process	3	1.78571	0.0206157	6531, 1813, 7054	152	20	13528	13.35	1	0.833093	29.3483
GO:0015980	energy derivation by oxidation of organic compounds	6	3.57143	0.0226504	2632, 23530, 1738, 4191, 6901, 4704	152	144	13528	3.70833	1	0.84517	31.7569
GO:0003002	regionalization	7	4.16667	0.0231618	659, 2019, 5087, 648, 4920, 5100, 324	152	197	13528	3.16244	1	0.836777	32.3499
GO:0045333	cellular respiration	5	2.97619	0.023231	23530, 1738, 4191, 6901, 4704	152	97	13528	4.58763	1	0.822989	32.4298
GO:0006576	biogenic amine metabolic process	5	2.97619	0.023231	5409, 6531, 1375, 1813, 7054	152	97	13528	4.58763	1	0.822989	32.4298
GO:0008217	regulation of blood pressure	5	2.97619	0.0256328	659, 185, 1813, 1816, 4880	152	100	13528	4.45	1	0.838936	35.148
GO:0001501	skeletal system development	9	5.35714	0.0267274	2019, 5310, 8788, 5087, 5549, 4920, 53, 2101, 7092	152	319	13528	2.51097	1	0.838326	36.3524
GO:0009954	proximal/distal pattern formation	3	1.78571	0.026861	2019, 5087, 324	152	23	13528	11.6087	1	0.827109	36.4979
GO:0045776	negative regulation of blood pressure	3	1.78571	0.026861	659, 1813, 1816	152	23	13528	11.6087	1	0.827109	36.4979
GO:0007131	reciprocal meiotic recombination	3	1.78571	0.0290917	1111, 5885, 6847	152	24	13528	11.125	1	0.839088	38.8824
GO:0042127	regulation of cell proliferation	16	9.52381	0.0297701	659, 4303, 864, 5087, 3084, 648, 1111, 324, 27244, 3600, 185, 1813, 2101, 563, 4880, 2173	152	787	13528	1.8094	1	0.834407	39.5907
GO:0007389	pattern specification process	8	4.7619	0.030232	659, 2019, 5087, 648, 4920, 5100, 324, 5991	152	267	13528	2.66667	1	0.827767	40.0685
GO:0007517	muscle organ development	7	4.16667	0.0310226	4303, 1375, 3084, 3679, 6901, 2218, 2660	152	211	13528	2.95261	1	0.824681	40.8782
GO:0048666	neuron development	9	5.35714	0.0363884	2019, 2792, 9369, 864, 1813, 324, 9469, 7054, 6585	152	339	13528	2.36283	1	0.861562	46.1076
GO:0006575	cellular amino acid derivative metabolic process	6	3.57143	0.0384187	5409, 6531, 1375, 1813, 5033, 7054	152	166	13528	3.21687	1	0.867369	47.9703
GO:0007169	transmembrane receptor protein tyrosine kinase signaling pathway	7	4.16667	0.0397283	659, 4303, 5795, 3084, 4920, 8036, 1979	152	224	13528	2.78125	1	0.867746	49.1396
GO:0035270	endocrine system development	4	2.38095	0.0418514	6531, 5087, 1813, 3642	152	69	13528	5.15942	1	0.873411	50.9827
GO:0042401	biogenic amine biosynthetic process	3	1.78571	0.0439099	5409, 6531, 7054	152	30	13528	8.9	1	0.878155	52.7097
GO:0033860	regulation of NAD(P)H oxidase activity	2	1.19048	0.0439109	185, 1816	152	4	13528	44.5	1	0.870379	52.7106
GO:0006084	acetyl-CoA metabolic process	3	1.78571	0.046602	23530, 1738, 4191	152	31	13528	8.6129	1	0.878683	54.8821
GO:0007270	nerve-nerve synaptic transmission	3	1.78571	0.046602	1813, 1816, 7054	152	31	13528	8.6129	1	0.878683	54.8821
GO:0006811	ion transport	15	8.92857	0.0481188	9376, 5310, 784, 23530, 9525, 3708, 4704, 6324, 9254, 489, 6337, 2281, 1375, 55800, 1813	152	768	13528	1.73828	1	0.879869	56.0644
GO:0009791	post-embryonic development	4	2.38095	0.0481272	8788, 3708, 6571, 4880	152	73	13528	4.87671	1	0.872835	56.0709
GO:0007155	cell adhesion	14	8.33333	0.0494438	10516, 28513, 6404, 2157, 56128, 5310, 9369, 5068, 3679, 50509, 4920, 5100, 324, 563	152	700	13528	1.78	1	0.873099	57.0733
GO:0022610	biological adhesion	14	8.33333	0.0499054	10516, 28513, 6404, 2157, 56128, 5310, 9369, 5068, 3679, 50509, 4920, 5100, 324, 563	152	701	13528	1.77746	1	0.868754	57.4196
GO:0033554	cellular response to stress	12	7.14286	0.0522238	9588, 9140, 659, 5428, 4303, 1111, 4920, 27244, 324, 5885, 9469, 902	152	566	13528	1.88693	1	0.874369	59.1197
GO:0009628	response to abiotic stimulus	9	5.35714	0.0542141	2792, 5310, 8533, 5146, 4036, 1153, 1813, 2660, 1816	152	368	13528	2.17663	1	0.877926	60.5281
GO:0060158	activation of phospholipase C activity by dopamine receptor signaling pathway	2	1.19048	0.054586	1813, 1816	152	5	13528	35.6	1	0.873504	60.7861
GO:0019229	regulation of vasoconstriction	3	1.78571	0.0550261	659, 185, 4880	152	34	13528	7.85294	1	0.869478	61.0895
GO:0003013	circulatory system process	6	3.57143	0.0574377	659, 185, 6901, 1813, 1816, 4880	152	186	13528	2.87097	1	0.875042	62.7128
GO:0008015	blood circulation	6	3.57143	0.0574377	659, 185, 6901, 1813, 1816, 4880	152	186	13528	2.87097	1	0.875042	62.7128
GO:0044057	regulation of system process	8	4.7619	0.058194	659, 2281, 185, 1813, 2660, 1816, 7054, 4880	152	309	13528	2.30421	1	0.872693	63.2087
GO:0009309	amine biosynthetic process	4	2.38095	0.0619696	5409, 6531, 5351, 7054	152	81	13528	4.39506	1	0.883683	65.5926
GO:0042060	wound healing	6	3.57143	0.0629173	10516, 2157, 3084, 2660, 51760, 1816	152	191	13528	2.79581	1	0.88222	66.1678
GO:0042416	dopamine biosynthetic process	2	1.19048	0.0651426	6531, 7054	152	6	13528	29.6667	1	0.885936	67.4831
GO:0007409	axonogenesis	6	3.57143	0.0651855	9369, 864, 1813, 324, 9469, 6585	152	193	13528	2.76684	1	0.880941	67.5079
GO:0009416	response to light stimulus	5	2.97619	0.0687594	2792, 8533, 5146, 1813, 1816	152	138	13528	3.22464	1	0.889649	69.5186
GO:0014075	response to amine stimulus	3	1.78571	0.0701306	1813, 6571, 1816	152	39	13528	6.84615	1	0.889812	70.2586
GO:0009611	response to wounding	11	6.54762	0.0730683	10516, 10333, 2157, 3084, 5068, 2660, 9469, 51760, 10747, 1816, 3600	152	530	13528	1.84717	1	0.895367	71.7874
GO:0060191	regulation of lipase activity	4	2.38095	0.0734303	2281, 185, 1813, 1816	152	87	13528	4.09195	1	0.892052	71.9706
GO:0019637	organophosphate metabolic process	6	3.57143	0.0734815	9588, 1375, 2592, 6901, 1813, 5294	152	200	13528	2.67	1	0.887687	71.9964
GO:0009314	response to radiation	6	3.57143	0.0734815	2792, 8533, 5146, 4036, 1813, 1816	152	200	13528	2.67	1	0.887687	71.9964
GO:0048015	phosphoinositide-mediated signaling	4	2.38095	0.0754265	185, 1813, 5294, 1816	152	88	13528	4.04545	1	0.889839	72.9608
GO:0032365	intracellular lipid transport	2	1.19048	0.0755822	1375, 9525	152	7	13528	25.4286	1	0.885946	73.0367
GO:0007160	cell-matrix adhesion	4	2.38095	0.0774465	10516, 5310, 3679, 50509	152	89	13528	4	1	0.887835	73.9294
GO:0007127	meiosis I	3	1.78571	0.079766	1111, 5885, 6847	152	42	13528	6.35714	1	0.891087	75.0012
GO:0048667	cell morphogenesis involved in neuron differentiation	6	3.57143	0.0849565	9369, 864, 1813, 324, 9469, 6585	152	209	13528	2.55502	1	0.902503	77.2516
GO:0007167	enzyme linked receptor protein signaling pathway	8	4.7619	0.0887233	659, 4303, 5795, 3084, 4920, 2660, 8036, 1979	152	342	13528	2.08187	1	0.908873	78.764
GO:0016337	cell-cell adhesion	7	4.16667	0.0890195	28513, 6404, 56128, 5310, 5068, 4920, 5100	152	276	13528	2.25725	1	0.906001	78.8788
GO:0048812	neuron projection morphogenesis	6	3.57143	0.0903437	9369, 864, 1813, 324, 9469, 6585	152	213	13528	2.50704	1	0.905828	79.3851
GO:0006006	glucose metabolic process	5	2.97619	0.0920219	3098, 2632, 5166, 4191, 2592	152	153	13528	2.9085	1	0.906563	80.0102
GO:0042493	response to drug	6	3.57143	0.0944983	6531, 4036, 1813, 324, 6731, 4880	152	216	13528	2.47222	1	0.909232	80.9003
GO:0021984	adenohypophysis development	2	1.19048	0.0961151	6531, 1813	152	9	13528	19.7778	1	0.909741	81.4611
GO:0001963	synaptic transmission, dopaminergic	2	1.19048	0.0961151	1816, 7054	152	9	13528	19.7778	1	0.909741	81.4611
GO:0031589	cell-substrate adhesion	4	2.38095	0.0966617	10516, 5310, 3679, 50509	152	98	13528	3.63265	1	0.907709	81.6473

## Sheet: 1437_Genes_PD_02_GO(BP)
Term	Name	Count	%	PValue	Genes	List Total	Pop Hits	Pop Total	Fold Enrichment	Bonferroni	Benjamini	FDR
GO:0006091	generation of precursor metabolites and energy	90	6.26741	2.49037e-22	4698, 5230, 5162, 5160, 5018, 535, 7167, 4967, 533, 2673, 539, 1345, 506, 3098, 5223, 509, 230, 9352, 4191, 4190, 9296, 2805, 5504, 5502, 5834, 5837, 5836, 4695, 5315, 5214, 7386, 10165, 7385, 9016, 7384, 3420, 669, 5250, 5257, 23530, 10873, 4705, 4706, 2932, 155066, 178, 4704, 3992, 5213, 2230, 27089, 513, 2597, 3419, 3418, 2026, 518, 516, 3945, 93974, 48, 2632, 6622, 4728, 226, 4719, 4729, 4436…	1282	313	13528	3.0342	9.10729e-19	9.10729e-19	4.58322e-19
GO:0044271	nitrogen compound biosynthetic process	76	5.29248	1.58631e-13	6723, 2747, 2643, 7298, 384, 5635, 159, 2746, 489, 488, 435, 535, 533, 4929, 7390, 481, 539, 3251, 506, 509, 2806, 476, 1036, 9296, 478, 271, 3614, 2805, 445, 5832, 440, 4830, 5498, 23475, 51761, 2983, 1491, 7389, 586, 10165, 10166, 211, 132, 155066, 6240, 26289, 8382, 56848, 513, 8623, 109, 1644, 518, 5805, 516, 51582, 6622, 226, 4436, 498, 491, 5631, 2235, 493, 523, 6531, 4522, 8803, 1635, 529,…	1282	325	13528	2.46761	5.80186e-10	2.90093e-10	2.91978e-10
GO:0015980	energy derivation by oxidation of organic compounds	46	3.20334	1.90287e-13	3420, 4698, 5257, 23530, 10873, 4705, 5162, 4706, 2932, 178, 4704, 5018, 3419, 2673, 3418, 48, 2632, 4728, 6622, 4719, 4729, 1738, 4191, 4190, 4723, 4714, 4725, 2778, 4720, 8604, 2805, 7915, 54205, 5504, 5502, 5834, 8803, 5837, 5836, 4695, 3421, 10165, 7385, 9016, 50, 7384	1282	144	13528	3.37086	6.95899e-10	2.31966e-10	3.50209e-10
GO:0046907	intracellular transport	119	8.28691	3.32821e-12	22872, 8120, 3875, 10204, 488, 51172, 10484, 23463, 539, 6616, 9145, 8218, 10133, 9146, 51560, 8027, 140465, 64601, 9874, 162, 8729, 408, 7345, 64400, 400, 8536, 10165, 10166, 9804, 64130, 5048, 51693, 7415, 8943, 10675, 3840, 8766, 513, 81565, 5824, 10945, 10947, 53407, 10013, 7529, 3838, 2778, 320, 3831, 9183, 10073, 2281, 100287932, 1780, 7534, 7533, 7919, 26515, 10245, 6728, 2254, 7249, 10953…	1282	657	13528	1.91129	1.21713e-08	3.04283e-09	6.12519e-09
GO:0007268	synaptic transmission	69	4.80501	3.82473e-12	4857, 2915, 54413, 9456, 30820, 8927, 2911, 2743, 43, 9751, 40, 4923, 6616, 773, 2902, 2571, 6509, 2572, 6505, 2890, 7314, 273, 5037, 6511, 3785, 3786, 1813, 1142, 2566, 6014, 5594, 6750, 64130, 9369, 9097, 869, 5048, 18, 53358, 7416, 1496, 7419, 9362, 9094, 3356, 3751, 3358, 2558, 57468, 5864, 6622, 1463, 6853, 320, 9568, 5532, 6529, 6857, 5530, 291, 351, 7915, 1020, 57084, 6863, 6861, 29767, 70…	1282	298	13528	2.44331	1.3987e-08	2.7974e-09	7.03892e-09
GO:0045333	cellular respiration	34	2.36769	2.42126e-11	3420, 4698, 23530, 10873, 4705, 5162, 4706, 4704, 5018, 3419, 3418, 48, 4728, 6622, 4719, 4729, 4191, 1738, 4190, 4723, 4714, 4725, 4720, 8604, 7915, 54205, 8803, 4695, 3421, 10165, 7385, 50, 9016, 7384	1282	97	13528	3.69873	8.85456e-08	1.47576e-08	4.45604e-08
GO:0019226	transmission of nerve impulse	74	5.1532	5.8869e-11	4857, 2915, 54413, 9456, 30820, 8927, 2911, 2743, 43, 9751, 40, 4923, 6616, 773, 2902, 2571, 6509, 57731, 2572, 6505, 2890, 7314, 273, 5037, 6511, 3785, 3786, 1813, 1142, 2566, 6014, 5594, 6750, 64130, 9369, 9097, 869, 5048, 10939, 18, 53358, 7416, 10369, 1496, 7419, 9362, 9094, 3356, 3751, 3358, 2558, 57468, 5864, 3073, 6622, 1463, 6853, 320, 9568, 5532, 6529, 6857, 5530, 291, 351, 7915, 1020, 5…	1282	350	13528	2.23105	2.15284e-07	3.07549e-08	1.08341e-07
GO:0050804	regulation of synaptic transmission	40	2.78552	1.42779e-10	6770, 54413, 3265, 27020, 9627, 5664, 3845, 2911, 10675, 8766, 3356, 3358, 1627, 43, 627, 9145, 4131, 5864, 6812, 2902, 773, 6622, 6623, 5566, 5923, 7314, 5532, 6529, 793, 5037, 5530, 491, 1020, 9211, 11188, 5590, 6863, 7533, 1813, 3064	1282	136	13528	3.10361	5.22143e-07	6.52679e-08	2.62767e-07
GO:0006119	oxidative phosphorylation	33	2.29805	1.63902e-10	4698, 4705, 4706, 155066, 4704, 513, 535, 533, 539, 518, 516, 506, 509, 4728, 6622, 4719, 4729, 4436, 1738, 4723, 4714, 4725, 9296, 4720, 498, 523, 4695, 529, 526, 7385, 528, 7384, 527	1282	98	13528	3.55331	5.99389e-07	6.65988e-08	3.01641e-07
GO:0005996	monosaccharide metabolic process	53	3.69081	5.00359e-10	5950, 5164, 5230, 10402, 2582, 5162, 8534, 5160, 10993, 7355, 10690, 7167, 4967, 2673, 773, 3098, 5223, 230, 4191, 4190, 2517, 11188, 5504, 4122, 5834, 5502, 5837, 5836, 5315, 6652, 5214, 9435, 669, 5257, 1374, 2932, 178, 10327, 5213, 2762, 5208, 2597, 2026, 3945, 2632, 64080, 226, 2592, 7915, 5631, 6675, 3939, 7360	1282	222	13528	2.51923	1.82981e-06	1.82981e-07	9.20849e-07
GO:0019318	hexose metabolic process	48	3.34262	7.25278e-10	669, 5950, 5164, 5257, 1374, 5230, 2582, 5162, 8534, 2932, 5160, 178, 10327, 10993, 5213, 2762, 7355, 10690, 4967, 7167, 2597, 2673, 5208, 2026, 3945, 773, 3098, 2632, 5223, 226, 230, 2592, 4191, 4190, 2517, 7915, 5504, 11188, 4122, 3939, 5502, 5834, 7360, 5837, 5836, 5315, 6652, 5214	1282	192	13528	2.63807	2.65234e-06	2.41122e-07	1.33478e-06
GO:0007611	learning or memory	34	2.36769	1.33712e-09	3265, 54413, 5577, 2334, 5664, 3845, 5048, 53358, 7416, 7419, 3356, 3156, 2558, 627, 6616, 412, 2902, 1139, 5923, 2890, 478, 6529, 793, 351, 273, 1020, 7436, 5590, 6863, 29767, 1813, 7054, 2182, 3064	1282	111	13528	3.23222	4.88984e-06	4.07488e-07	2.46081e-06
GO:0031644	regulation of neurological system process	41	2.85515	1.72544e-09	6770, 54413, 3265, 27020, 9627, 5664, 3845, 2911, 10675, 8766, 3356, 3358, 1627, 43, 627, 885, 9145, 4131, 5864, 6812, 2902, 773, 6622, 6623, 5566, 5923, 7314, 5532, 6529, 793, 5037, 5530, 491, 1020, 9211, 11188, 5590, 6863, 7533, 1813, 3064	1282	153	13528	2.82773	6.3099e-06	4.85378e-07	3.17545e-06
GO:0009259	ribonucleotide metabolic process	40	2.78552	1.74092e-09	132, 2643, 155066, 26289, 159, 8382, 489, 8766, 488, 513, 535, 533, 481, 539, 518, 516, 506, 509, 9525, 226, 47, 4719, 476, 9296, 478, 271, 498, 3614, 491, 5631, 493, 523, 4830, 51761, 529, 9583, 526, 10165, 528, 527	1282	147	13528	2.87136	6.36651e-06	4.54752e-07	3.20394e-06
GO:0051969	regulation of transmission of nerve impulse	40	2.78552	1.74092e-09	6770, 54413, 3265, 27020, 9627, 5664, 3845, 2911, 10675, 8766, 3356, 3358, 1627, 43, 627, 9145, 4131, 5864, 6812, 2902, 773, 6622, 6623, 5566, 5923, 7314, 5532, 6529, 793, 5037, 5530, 491, 1020, 9211, 11188, 5590, 6863, 7533, 1813, 3064	1282	147	13528	2.87136	6.36651e-06	4.54752e-07	3.20394e-06
GO:0009141	nucleoside triphosphate metabolic process	37	2.5766	2.61108e-09	132, 2643, 155066, 26289, 8382, 489, 488, 8766, 513, 535, 533, 481, 539, 518, 516, 506, 509, 9525, 47, 226, 4719, 956, 476, 9296, 478, 498, 491, 493, 523, 4830, 51761, 529, 526, 10165, 528, 9519, 527	1282	131	13528	2.98041	9.54867e-06	6.36581e-07	4.80537e-06
GO:0009150	purine ribonucleotide metabolic process	38	2.64624	3.31027e-09	2643, 155066, 26289, 159, 8382, 489, 488, 8766, 513, 535, 533, 481, 539, 518, 516, 506, 509, 9525, 226, 47, 4719, 476, 9296, 478, 271, 498, 3614, 491, 5631, 493, 523, 4830, 51761, 529, 526, 10165, 528, 527	1282	138	13528	2.9057	1.21056e-05	7.56604e-07	6.09215e-06
GO:0009144	purine nucleoside triphosphate metabolic process	35	2.43733	4.85414e-09	132, 2643, 155066, 26289, 8382, 489, 488, 8766, 513, 535, 533, 481, 539, 518, 516, 506, 509, 9525, 47, 226, 4719, 476, 9296, 478, 498, 491, 493, 523, 4830, 51761, 529, 526, 10165, 528, 527	1282	122	13528	3.02729	1.77514e-05	1.04421e-06	8.93344e-06
GO:0009205	purine ribonucleoside triphosphate metabolic process	34	2.36769	5.86213e-09	2643, 155066, 26289, 8382, 489, 488, 8766, 513, 535, 533, 481, 539, 518, 516, 506, 509, 9525, 47, 226, 4719, 476, 9296, 478, 498, 491, 493, 523, 4830, 51761, 529, 526, 10165, 528, 527	1282	117	13528	3.06647	2.14376e-05	1.19099e-06	1.07885e-05
GO:0006006	glucose metabolic process	40	2.78552	5.9938e-09	669, 5950, 5164, 5257, 1374, 5230, 5162, 2932, 5160, 178, 10327, 10993, 5213, 4967, 7167, 2597, 5208, 2026, 3945, 3098, 773, 2632, 5223, 226, 230, 4191, 2592, 4190, 7915, 5504, 11188, 3939, 5502, 5834, 7360, 5837, 5836, 5315, 5214, 6652	1282	153	13528	2.75876	2.19191e-05	1.15365e-06	1.10308e-05
GO:0009199	ribonucleoside triphosphate metabolic process	34	2.36769	7.40994e-09	2643, 155066, 26289, 8382, 489, 488, 8766, 513, 535, 533, 481, 539, 518, 516, 506, 509, 9525, 47, 226, 4719, 476, 9296, 478, 498, 491, 493, 523, 4830, 51761, 529, 526, 10165, 528, 527	1282	118	13528	3.04048	2.70978e-05	1.35491e-06	1.36371e-05
GO:0006164	purine nucleotide biosynthetic process	39	2.71588	7.55086e-09	132, 155066, 26289, 159, 8382, 489, 488, 513, 535, 109, 533, 481, 539, 518, 516, 506, 3251, 509, 226, 4436, 476, 9296, 478, 271, 498, 3614, 491, 5631, 493, 523, 4830, 4522, 2983, 51761, 529, 526, 10165, 528, 527	1282	148	13528	2.78066	2.76131e-05	1.31493e-06	1.38964e-05
GO:0009165	nucleotide biosynthetic process	45	3.1337	7.81265e-09	132, 155066, 6240, 7298, 26289, 5635, 159, 8382, 489, 488, 513, 535, 109, 533, 481, 539, 518, 516, 506, 3251, 509, 226, 4436, 476, 9296, 478, 271, 498, 3614, 491, 5631, 493, 523, 4830, 4522, 23475, 1635, 2983, 51761, 529, 526, 10165, 528, 9519, 527	1282	186	13528	2.55297	2.85704e-05	1.29867e-06	1.43782e-05
GO:0006163	purine nucleotide metabolic process	45	3.1337	7.81265e-09	132, 2643, 5144, 155066, 26289, 159, 8382, 489, 8766, 488, 513, 535, 109, 533, 481, 539, 518, 516, 506, 3251, 509, 9525, 226, 47, 4719, 4436, 476, 9296, 478, 271, 498, 3614, 491, 5631, 493, 523, 4830, 4522, 2983, 51761, 529, 526, 10165, 528, 527	1282	186	13528	2.55297	2.85704e-05	1.29867e-06	1.43782e-05
GO:0016192	vesicle-mediated transport	97	6.75487	2.12031e-08	22872, 8120, 7249, 3875, 381, 6348, 8674, 2743, 10652, 9201, 10484, 8775, 9751, 10487, 7804, 4037, 29959, 5584, 6457, 6616, 8218, 10133, 9146, 773, 506, 51560, 57731, 2617, 6456, 2890, 1759, 273, 162, 408, 8729, 7436, 375, 4830, 377, 8723, 400, 64400, 8867, 23603, 10814, 65108, 53353, 23256, 3265, 5870, 64130, 8618, 51693, 3845, 6843, 7415, 6844, 8943, 6845, 9362, 3949, 10945, 55521, 84364, 10947…	1282	576	13528	1.77703	7.75368e-05	3.37129e-06	3.90217e-05
GO:0009152	purine ribonucleotide biosynthetic process	33	2.29805	2.24815e-08	155066, 26289, 159, 8382, 489, 488, 513, 535, 533, 481, 539, 518, 516, 506, 509, 226, 476, 9296, 478, 271, 498, 3614, 491, 5631, 493, 523, 4830, 51761, 529, 526, 10165, 528, 527	1282	117	13528	2.97628	8.22116e-05	3.42562e-06	4.13745e-05
GO:0031396	regulation of protein ubiquitination	30	2.08914	2.45994e-08	5718, 5719, 10273, 5682, 8945, 5710, 5711, 9093, 5714, 5685, 10393, 7334, 10197, 80762, 26232, 5300, 5708, 5709, 5707, 5691, 5690, 5705, 5702, 7314, 5700, 5695, 51160, 996, 1020, 4085	1282	100	13528	3.16568	8.99559e-05	3.59839e-06	4.52721e-05
GO:0034404	nucleobase, nucleoside and nucleotide biosynthetic process	45	3.1337	2.5581e-08	132, 155066, 6240, 7298, 26289, 5635, 159, 8382, 489, 488, 513, 535, 109, 533, 481, 539, 518, 516, 506, 3251, 509, 226, 4436, 476, 9296, 478, 271, 498, 3614, 491, 5631, 493, 523, 4830, 4522, 23475, 1635, 2983, 51761, 529, 526, 10165, 528, 9519, 527	1282	193	13528	2.46037	9.35453e-05	3.59806e-06	4.70786e-05
GO:0034654	nucleobase, nucleoside, nucleotide and nucleic acid biosynthetic process	45	3.1337	2.5581e-08	132, 155066, 6240, 7298, 26289, 5635, 159, 8382, 489, 488, 513, 535, 109, 533, 481, 539, 518, 516, 506, 3251, 509, 226, 4436, 476, 9296, 478, 271, 498, 3614, 491, 5631, 493, 523, 4830, 4522, 23475, 1635, 2983, 51761, 529, 526, 10165, 528, 9519, 527	1282	193	13528	2.46037	9.35453e-05	3.59806e-06	4.70786e-05
GO:0009260	ribonucleotide biosynthetic process	34	2.36769	2.82932e-08	132, 155066, 26289, 159, 8382, 489, 488, 513, 535, 533, 481, 539, 518, 516, 506, 509, 226, 476, 9296, 478, 271, 498, 3614, 491, 5631, 493, 523, 4830, 51761, 529, 526, 10165, 528, 527	1282	124	13528	2.89336	0.000103463	3.83216e-06	5.20702e-05
GO:0010033	response to organic substance	114	7.93872	3.82447e-08	6770, 5950, 10400, 2643, 6772, 5536, 4929, 6499, 4826, 1797, 6880, 5037, 6609, 10096, 4830, 5837, 31, 2161, 2947, 1813, 7079, 5935, 6750, 26060, 3845, 7415, 18, 5610, 1072, 2785, 3949, 109, 10013, 518, 58189, 2170, 412, 4436, 5566, 4435, 2778, 2775, 10076, 2774, 2281, 2782, 5573, 10935, 894, 6571, 6382, 7054, 593, 6721, 5577, 8575, 1861, 6262, 435, 8836, 7390, 5584, 10057, 2902, 3251, 1139, 9308,…	1282	721	13528	1.66846	0.000139851	4.99501e-06	7.03846e-05
GO:0009142	nucleoside triphosphate biosynthetic process	30	2.08914	3.99962e-08	132, 155066, 8382, 489, 488, 513, 535, 533, 481, 539, 518, 516, 506, 509, 226, 476, 478, 9296, 498, 491, 493, 523, 4830, 51761, 529, 526, 10165, 528, 9519, 527	1282	102	13528	3.10361	0.000146255	5.04364e-06	7.3608e-05
GO:0009145	purine nucleoside triphosphate biosynthetic process	29	2.0195	7.72935e-08	132, 155066, 8382, 489, 488, 513, 535, 533, 481, 539, 518, 516, 506, 509, 226, 476, 478, 9296, 498, 491, 493, 523, 4830, 51761, 529, 526, 10165, 528, 527	1282	99	13528	3.09107	0.000282623	9.42204e-06	0.000142249
GO:0046034	ATP metabolic process	30	2.08914	8.05839e-08	155066, 26289, 489, 488, 513, 535, 533, 481, 539, 518, 516, 506, 509, 9525, 47, 226, 4719, 476, 9296, 478, 498, 491, 493, 523, 51761, 529, 526, 10165, 528, 527	1282	105	13528	3.01493	0.000294652	9.50625e-06	0.000148305
GO:0006096	glycolysis	19	1.32312	1.0523e-07	3098, 669, 5223, 5230, 226, 5162, 230, 5160, 4191, 4190, 5213, 3939, 7167, 4967, 2597, 2026, 5315, 5214, 3945	1282	47	13528	4.26581	0.000384751	1.20257e-05	0.000193662
GO:0031400	negative regulation of protein modification process	32	2.22841	1.25728e-07	5718, 5719, 5682, 5664, 5710, 5711, 5714, 5685, 10393, 5515, 5518, 10197, 7529, 6622, 5708, 5709, 5707, 5691, 5690, 5705, 5702, 5695, 7314, 5700, 51160, 5037, 996, 1020, 5590, 4771, 4221, 4085	1282	119	13528	2.83758	0.000459682	1.39329e-05	0.000231387
GO:0031398	positive regulation of protein ubiquitination	26	1.81058	1.28587e-07	5718, 5719, 5300, 5708, 5709, 5707, 5691, 10273, 5682, 5710, 5705, 8945, 5690, 5702, 5711, 5695, 5700, 9093, 7314, 5685, 5714, 996, 10393, 7334, 10197, 80762	1282	84	13528	3.26618	0.000470132	1.38306e-05	0.000236648
GO:0044275	cellular carbohydrate catabolic process	26	1.81058	1.65979e-07	669, 3098, 5223, 5230, 2582, 5162, 226, 230, 5160, 4191, 4190, 5213, 10690, 4967, 7167, 3939, 5834, 2597, 5837, 5208, 5836, 5315, 2026, 6652, 5214, 3945	1282	85	13528	3.22775	0.0006068	1.73423e-05	0.000305463
GO:0045184	establishment of protein localization	117	8.14763	2.05013e-07	22872, 8120, 3875, 10204, 288, 51172, 10484, 23463, 64393, 59343, 6565, 9145, 8218, 10133, 9146, 51560, 10533, 8027, 51160, 64601, 9874, 23457, 162, 738, 8723, 64400, 53353, 9804, 64130, 7415, 8943, 821, 3840, 8766, 5824, 10945, 10947, 23423, 53407, 10013, 6812, 64146, 7529, 3838, 26276, 2778, 320, 9183, 10073, 100287932, 7534, 7533, 64089, 26515, 5579, 10245, 6728, 2254, 7249, 10953, 381, 26519,…	1282	769	13528	1.60548	0.000749453	2.08257e-05	0.000377301
GO:0009060	aerobic respiration	16	1.11421	2.12874e-07	48, 3420, 23530, 10873, 5162, 4191, 4190, 5018, 8803, 3419, 3418, 3421, 7385, 7384, 9016, 50	1282	35	13528	4.82389	0.000778177	2.10398e-05	0.000391767
GO:0016126	sterol biosynthetic process	16	1.11421	2.12874e-07	51700, 6713, 1595, 3157, 2224, 1717, 6307, 1718, 6309, 4597, 1727, 3156, 7108, 51706, 50814, 3422	1282	35	13528	4.82389	0.000778177	2.10398e-05	0.000391767
GO:0015031	protein transport	116	8.07799	2.264e-07	22872, 8120, 3875, 10204, 51172, 10484, 23463, 64393, 59343, 6565, 9145, 8218, 10133, 9146, 51560, 10533, 8027, 51160, 64601, 9874, 23457, 162, 738, 8723, 64400, 53353, 9804, 64130, 7415, 8943, 821, 3840, 8766, 5824, 10945, 10947, 23423, 53407, 10013, 6812, 64146, 7529, 3838, 26276, 2778, 320, 9183, 10073, 100287932, 7534, 7533, 64089, 26515, 5579, 10245, 6728, 2254, 7249, 10953, 381, 26519, 1119…	1282	762	13528	1.60638	0.000827603	2.17878e-05	0.000416661
GO:0009206	purine ribonucleoside triphosphate biosynthetic process	28	1.94986	2.36893e-07	155066, 8382, 489, 488, 513, 535, 533, 481, 539, 518, 516, 506, 509, 226, 476, 478, 9296, 498, 491, 493, 523, 4830, 51761, 529, 526, 10165, 528, 527	1282	98	13528	3.01493	0.000865943	2.2213e-05	0.000435972
GO:0070727	cellular macromolecule localization	73	5.08357	2.46282e-07	26515, 8120, 10245, 6728, 2254, 7249, 3875, 10953, 10204, 26519, 11196, 5018, 10484, 51172, 8775, 23463, 10651, 10300, 5584, 10440, 9145, 8218, 9590, 10133, 9146, 6731, 6734, 10961, 636, 8027, 30000, 64601, 9874, 162, 6447, 5594, 9804, 64130, 2932, 7415, 8943, 3840, 8766, 9472, 5824, 10945, 10947, 53407, 10013, 1175, 1173, 55973, 8504, 7014, 7529, 5191, 3838, 320, 5532, 10076, 5530, 54386, 22820,…	1282	414	13528	1.86066	0.000900249	2.25161e-05	0.000453251
GO:0051443	positive regulation of ubiquitin-protein ligase activity	23	1.60167	2.51855e-07	5718, 5300, 5719, 5708, 5709, 5707, 5691, 5682, 5690, 8945, 5705, 5710, 5711, 5702, 7314, 5695, 5700, 5714, 5685, 996, 10393, 7334, 10197	1282	70	13528	3.46717	0.000920611	2.2464e-05	0.000463507
GO:0044057	regulation of system process	59	4.10864	2.78214e-07	2053, 6770, 54413, 4660, 27020, 384, 6262, 2911, 488, 1627, 43, 885, 9145, 10659, 773, 2902, 5604, 5923, 476, 7314, 309, 5037, 9211, 11188, 5590, 1813, 7170, 3265, 9627, 5664, 3845, 23630, 10675, 8766, 3356, 3358, 4636, 627, 4131, 5864, 6812, 659, 6622, 6623, 5566, 5532, 2775, 6529, 793, 5530, 491, 1020, 8913, 2281, 6863, 185, 7533, 7054, 3064	1282	309	13528	2.01483	0.00101691	2.42242e-05	0.000512017
GO:0051186	cofactor metabolic process	43	2.99443	2.83464e-07	211, 3420, 2643, 2936, 23530, 2937, 5162, 9946, 644, 373156, 7167, 7390, 3419, 51805, 2878, 3418, 3156, 2879, 81689, 3945, 48, 8566, 23590, 47, 1738, 4191, 4190, 10965, 2739, 7915, 2235, 3163, 10005, 4522, 8803, 5498, 31, 23475, 1491, 7389, 23597, 3421, 50	1282	195	13528	2.32691	0.00103609	2.41073e-05	0.000521679
GO:0009201	ribonucleoside triphosphate biosynthetic process	28	1.94986	2.96743e-07	155066, 8382, 489, 488, 513, 535, 533, 481, 539, 518, 516, 506, 509, 226, 476, 478, 9296, 498, 491, 493, 523, 4830, 51761, 529, 526, 10165, 528, 527	1282	99	13528	2.98448	0.0010846	2.46631e-05	0.000546117
GO:0006793	phosphorus metabolic process	140	9.7493	3.22705e-07	5164, 4698, 6775, 5230, 6772, 8317, 26750, 10290, 27068, 10295, 5536, 6416, 535, 533, 539, 7803, 1487, 9874, 8395, 11284, 10000, 4830, 4597, 545, 4695, 5218, 8867, 8536, 56924, 7204, 1612, 1457, 1453, 8550, 10087, 5610, 1072, 2785, 513, 54472, 518, 516, 1845, 8567, 97, 8851, 51701, 816, 91, 818, 4436, 5566, 498, 10076, 5571, 523, 9175, 10494, 27102, 613, 529, 6574, 526, 5774, 528, 527, 5127, 5063…	1282	973	13528	1.51831	0.00117944	2.62248e-05	0.000593897
GO:0006796	phosphate metabolic process	140	9.7493	3.22705e-07	5164, 4698, 6775, 5230, 6772, 8317, 26750, 10290, 27068, 10295, 5536, 6416, 535, 533, 539, 7803, 1487, 9874, 8395, 11284, 10000, 4830, 4597, 545, 4695, 5218, 8867, 8536, 56924, 7204, 1612, 1457, 1453, 8550, 10087, 5610, 1072, 2785, 513, 54472, 518, 516, 1845, 8567, 97, 8851, 51701, 816, 91, 818, 4436, 5566, 498, 10076, 5571, 523, 9175, 10494, 27102, 613, 529, 6574, 526, 5774, 528, 527, 5127, 5063…	1282	973	13528	1.51831	0.00117944	2.62248e-05	0.000593897
GO:0034613	cellular protein localization	72	5.01393	3.87201e-07	26515, 8120, 10245, 6728, 2254, 7249, 3875, 10953, 10204, 26519, 11196, 5018, 10484, 51172, 8775, 23463, 10651, 10300, 5584, 10440, 9145, 8218, 9590, 10133, 9146, 6731, 6734, 10961, 8027, 30000, 64601, 9874, 162, 6447, 5594, 9804, 64130, 2932, 7415, 8943, 3840, 8766, 9472, 5824, 10945, 10947, 53407, 10013, 1175, 1173, 55973, 8504, 7014, 7529, 5191, 3838, 320, 5532, 10076, 5530, 54386, 22820, 9183…	1282	411	13528	1.84857	0.00141499	3.0782e-05	0.000712593
GO:0008104	protein localization	129	8.98329	4.10792e-07	22872, 8120, 3875, 10204, 288, 5018, 51172, 10484, 23463, 64393, 59343, 6565, 9145, 8218, 10133, 9146, 51560, 10533, 8733, 8027, 51160, 64601, 9874, 162, 23457, 1718, 738, 8723, 64400, 1813, 53353, 9804, 64130, 9908, 7415, 8943, 821, 3840, 8766, 5824, 10945, 10947, 23423, 53407, 10013, 22920, 6812, 7529, 64146, 3838, 26276, 2778, 320, 10076, 9183, 10073, 100287932, 7534, 7533, 64089, 26515, 5579,…	1282	882	13528	1.54336	0.00150114	3.19626e-05	0.000756009
GO:0006754	ATP biosynthetic process	26	1.81058	4.39663e-07	155066, 489, 488, 513, 535, 533, 481, 539, 518, 516, 506, 509, 226, 476, 478, 9296, 498, 491, 493, 523, 51761, 529, 526, 10165, 528, 527	1282	89	13528	3.08268	0.00160656	3.34963e-05	0.000809142
GO:0006886	intracellular protein transport	67	4.66574	4.54449e-07	26515, 8120, 10245, 6728, 2254, 7249, 10953, 3875, 10204, 26519, 11196, 10484, 51172, 8775, 23463, 10651, 10300, 5584, 10440, 9145, 8218, 9590, 10133, 9146, 6731, 6734, 10961, 8027, 30000, 64601, 9874, 162, 6447, 5594, 9804, 64130, 2932, 7415, 8943, 3840, 8766, 9472, 5824, 10945, 10947, 53407, 10013, 1175, 1173, 55973, 8504, 7529, 5191, 3838, 320, 5532, 5530, 22820, 1678, 1020, 10073, 100287932, …	1282	374	13528	1.89038	0.00166054	3.39161e-05	0.000836353
GO:0055114	oxidation reduction	100	6.96379	4.85425e-07	2747, 4698, 5162, 5160, 2746, 5018, 1727, 3156, 3712, 1487, 2157, 9352, 4191, 4190, 79912, 1717, 1718, 4835, 5832, 4695, 10165, 3420, 51292, 23530, 216, 10873, 1595, 10327, 27089, 3419, 2597, 3418, 51706, 3945, 9377, 51700, 9997, 10493, 7915, 54205, 3939, 10935, 7108, 3421, 7054, 593, 5066, 10858, 1571, 644, 645, 6821, 6319, 2194, 4967, 3052, 9973, 1036, 3614, 6307, 6309, 5498, 231, 6652, 7386, 7…	1282	639	13528	1.65137	0.00177362	3.55033e-05	0.00089336
GO:0051438	regulation of ubiquitin-protein ligase activity	24	1.67131	4.89033e-07	5718, 5300, 5719, 5708, 5709, 5707, 5691, 5682, 5690, 8945, 5705, 5710, 5711, 5702, 7314, 5695, 5700, 5714, 5685, 996, 10393, 7334, 10197, 4085	1282	78	13528	3.24685	0.0017868	3.5066e-05	0.000900001
GO:0006511	ubiquitin-dependent protein catabolic process	49	3.41226	5.58629e-07	8078, 5718, 5719, 4738, 5682, 9097, 10273, 5710, 8945, 7415, 5711, 51377, 5714, 5685, 10425, 22954, 10393, 7332, 9101, 10197, 8239, 23326, 8975, 26994, 8287, 5886, 7874, 1642, 26232, 10868, 5708, 5709, 8237, 5707, 5691, 5690, 5705, 3093, 5702, 7314, 5700, 5695, 996, 7347, 7345, 8453, 5527, 8450, 4085	1282	242	13528	2.13662	0.00204082	3.92859e-05	0.00102808
GO:0051351	positive regulation of ligase activity	23	1.60167	5.6967e-07	5718, 5300, 5719, 5708, 5709, 5707, 5691, 5682, 5690, 8945, 5705, 5710, 5711, 5702, 7314, 5695, 5700, 5714, 5685, 996, 10393, 7334, 10197	1282	73	13528	3.32469	0.00208112	3.93065e-05	0.0010484
GO:0006575	cellular amino acid derivative metabolic process	38	2.64624	5.90411e-07	6723, 2643, 2936, 10400, 23659, 2937, 6620, 9627, 18, 5048, 373156, 8623, 51449, 23463, 43, 4929, 4947, 2878, 6583, 2879, 1644, 2170, 51582, 3251, 6622, 1159, 2593, 6817, 1036, 2739, 491, 7915, 6531, 4061, 1813, 1491, 7054, 3064	1282	166	13528	2.41558	0.0021568	3.99831e-05	0.00108657
GO:0031397	negative regulation of protein ubiquitination	23	1.60167	7.38983e-07	5718, 5719, 5708, 5709, 5707, 5691, 5682, 5690, 5705, 5710, 5711, 5702, 7314, 5695, 5700, 5714, 5685, 51160, 996, 1020, 10393, 10197, 4085	1282	74	13528	3.27976	0.00269881	4.91345e-05	0.00136
GO:0006007	glucose catabolic process	20	1.39276	8.05357e-07	3098, 669, 5223, 5230, 226, 5162, 230, 5160, 4191, 4190, 5213, 3939, 7167, 4967, 5208, 2597, 2026, 5315, 5214, 3945	1282	58	13528	3.63871	0.00294086	5.25913e-05	0.00148215
GO:0019320	hexose catabolic process	22	1.53203	8.55828e-07	3098, 669, 5223, 5230, 2582, 226, 5162, 230, 5160, 4191, 4190, 5213, 10690, 3939, 7167, 4967, 5208, 2597, 2026, 5315, 5214, 3945	1282	69	13528	3.36449	0.00312487	5.49066e-05	0.00157503
GO:0016310	phosphorylation	118	8.21727	9.23175e-07	4698, 5164, 5230, 6775, 6772, 26750, 8317, 10290, 10295, 6416, 535, 533, 539, 1487, 9874, 8395, 11284, 10000, 4597, 4830, 545, 5218, 4695, 8536, 56924, 1612, 7204, 1457, 1453, 8550, 10087, 5610, 1072, 2785, 513, 54472, 518, 516, 8567, 8851, 51701, 816, 91, 818, 4436, 5566, 498, 5571, 523, 9175, 10494, 27102, 613, 529, 526, 528, 527, 5127, 5063, 5579, 23552, 8575, 2911, 9201, 5584, 29959, 5601, 50…	1282	800	13528	1.55646	0.00337036	5.82061e-05	0.00169898
GO:0046164	alcohol catabolic process	24	1.67131	1.02386e-06	3098, 669, 5223, 5230, 2582, 226, 5162, 230, 4191, 5160, 4190, 5213, 10690, 3939, 7167, 4967, 6531, 5208, 2597, 2026, 5315, 6652, 5214, 3945	1282	81	13528	3.1266	0.00373725	6.34599e-05	0.00188427
GO:0051340	regulation of ligase activity	24	1.67131	1.02386e-06	5718, 5300, 5719, 5708, 5709, 5707, 5691, 5682, 5690, 8945, 5705, 5710, 5711, 5702, 7314, 5695, 5700, 5714, 5685, 996, 10393, 7334, 10197, 4085	1282	81	13528	3.1266	0.00373725	6.34599e-05	0.00188427
GO:0031145	anaphase-promoting complex-dependent proteasomal ubiquitin-dependent protein catabolic process	21	1.4624	1.28236e-06	5718, 5719, 5708, 5709, 5707, 5691, 5682, 5690, 5705, 5710, 5711, 5702, 7314, 5695, 5700, 5714, 5685, 996, 10393, 10197, 4085	1282	65	13528	3.40919	0.0046786	7.81566e-05	0.00235999
GO:0051436	negative regulation of ubiquitin-protein ligase activity during mitotic cell cycle	21	1.4624	1.28236e-06	5718, 5719, 5708, 5709, 5707, 5691, 5682, 5690, 5705, 5710, 5711, 5702, 7314, 5695, 5700, 5714, 5685, 996, 10393, 10197, 4085	1282	65	13528	3.40919	0.0046786	7.81566e-05	0.00235999
GO:0046365	monosaccharide catabolic process	22	1.53203	1.44313e-06	3098, 669, 5223, 5230, 2582, 226, 5162, 230, 5160, 4191, 4190, 5213, 10690, 3939, 7167, 4967, 5208, 2597, 2026, 5315, 5214, 3945	1282	71	13528	3.26972	0.00526362	8.6513e-05	0.00265587
GO:0051439	regulation of ubiquitin-protein ligase activity during mitotic cell cycle	22	1.53203	1.44313e-06	5718, 5719, 5708, 5709, 5707, 5691, 5682, 5690, 8945, 5705, 5710, 5711, 5702, 7314, 5695, 5700, 5714, 5685, 996, 10393, 10197, 4085	1282	71	13528	3.26972	0.00526362	8.6513e-05	0.00265587
GO:0015985	energy coupled proton transport, down electrochemical gradient	16	1.11421	1.67114e-06	506, 509, 155066, 9296, 498, 513, 523, 535, 533, 539, 529, 518, 526, 516, 528, 527	1282	40	13528	4.2209	0.00609272	9.85654e-05	0.00307548
GO:0015986	ATP synthesis coupled proton transport	16	1.11421	1.67114e-06	506, 509, 155066, 9296, 498, 513, 523, 535, 533, 539, 529, 518, 526, 516, 528, 527	1282	40	13528	4.2209	0.00609272	9.85654e-05	0.00307548
GO:0009719	response to endogenous stimulus	69	4.80501	1.93663e-06	6721, 6770, 5950, 10400, 6772, 5577, 435, 8836, 7390, 4929, 5584, 10057, 3251, 2902, 230, 5604, 1036, 4747, 5037, 2805, 7436, 440, 2947, 1813, 7079, 5786, 5591, 7386, 5122, 5594, 9604, 6750, 26060, 3845, 3992, 6791, 2785, 1072, 3949, 109, 10013, 2879, 8891, 2026, 5798, 58189, 2170, 4131, 412, 8503, 4436, 5566, 3157, 4435, 2778, 2775, 6529, 10076, 5530, 2774, 2782, 6863, 5573, 3667, 894, 6571, 638…	1282	405	13528	1.79779	0.00705725	0.000112411	0.00356407
GO:0051352	negative regulation of ligase activity	21	1.4624	2.18108e-06	5718, 5719, 5708, 5709, 5707, 5691, 5682, 5690, 5705, 5710, 5711, 5702, 7314, 5695, 5700, 5714, 5685, 996, 10393, 10197, 4085	1282	67	13528	3.30743	0.00794448	0.00012462	0.00401392
GO:0051444	negative regulation of ubiquitin-protein ligase activity	21	1.4624	2.18108e-06	5718, 5719, 5708, 5709, 5707, 5691, 5682, 5690, 5705, 5710, 5711, 5702, 7314, 5695, 5700, 5714, 5685, 996, 10393, 10197, 4085	1282	67	13528	3.30743	0.00794448	0.00012462	0.00401392
GO:0016052	carbohydrate catabolic process	28	1.94986	2.33056e-06	669, 5230, 5162, 2582, 5160, 10327, 5213, 10690, 4967, 7167, 5208, 2597, 2026, 3945, 3098, 5223, 226, 230, 4191, 4190, 2517, 3939, 5834, 5837, 5836, 5315, 5214, 6652	1282	109	13528	2.71067	0.00848666	0.000131113	0.00428902
GO:0051437	positive regulation of ubiquitin-protein ligase activity during mitotic cell cycle	21	1.4624	2.81776e-06	5718, 5719, 5708, 5709, 5707, 5691, 5682, 5690, 8945, 5705, 5710, 5711, 5702, 7314, 5695, 5700, 5714, 5685, 996, 10393, 10197	1282	68	13528	3.25879	0.0102517	0.000156118	0.00518562
GO:0010243	response to organic nitrogen	20	1.39276	3.28982e-06	2902, 3251, 6750, 10400, 230, 4436, 3157, 1036, 2775, 6529, 5037, 5530, 4747, 1072, 2774, 440, 4929, 7390, 6571, 1813	1282	63	13528	3.34992	0.0119588	0.000179549	0.00605433
GO:0048167	regulation of synaptic plasticity	20	1.39276	4.26778e-06	6770, 2902, 3265, 6622, 27020, 5664, 3845, 5923, 7314, 793, 8766, 491, 1020, 1627, 627, 7533, 1813, 9145, 4131, 3064	1282	64	13528	3.29758	0.0154861	0.000229493	0.00785403
GO:0006461	protein complex assembly	80	5.57103	4.95512e-06	5434, 2643, 7249, 55742, 51678, 5536, 10693, 2743, 10382, 10383, 5018, 10297, 10381, 10302, 9443, 773, 3251, 8976, 7283, 230, 5604, 6505, 23542, 8733, 8936, 27175, 8624, 30000, 6880, 4747, 5037, 1615, 10439, 5590, 27229, 23475, 1491, 5214, 11047, 2058, 4087, 10048, 3265, 1270, 6240, 7415, 1025, 5213, 9223, 1807, 3751, 5518, 2878, 50632, 1175, 22920, 93974, 7529, 23590, 4728, 9997, 4725, 3159, 320…	1282	505	13528	1.67165	0.0179577	0.000262588	0.00911889
GO:0070271	protein complex biogenesis	80	5.57103	4.95512e-06	5434, 2643, 7249, 55742, 51678, 5536, 10693, 2743, 10382, 10383, 5018, 10297, 10381, 10302, 9443, 773, 3251, 8976, 7283, 230, 5604, 6505, 23542, 8733, 8936, 27175, 8624, 30000, 6880, 4747, 5037, 1615, 10439, 5590, 27229, 23475, 1491, 5214, 11047, 2058, 4087, 10048, 3265, 1270, 6240, 7415, 1025, 5213, 9223, 1807, 3751, 5518, 2878, 50632, 1175, 22920, 93974, 7529, 23590, 4728, 9997, 4725, 3159, 320…	1282	505	13528	1.67165	0.0179577	0.000262588	0.00911889
GO:0006732	coenzyme metabolic process	34	2.36769	5.05331e-06	3420, 2643, 2936, 23530, 2937, 5162, 373156, 7167, 51805, 3419, 2878, 3418, 3156, 2879, 3945, 48, 8566, 23590, 47, 4191, 1738, 4190, 10965, 2739, 7915, 10005, 8803, 4522, 31, 23475, 1491, 23597, 3421, 50	1282	153	13528	2.34495	0.0183103	0.000263965	0.00929958
GO:0010970	microtubule-based transport	13	0.905292	5.54979e-06	5604, 4741, 5048, 320, 3831, 4747, 351, 81565, 7345, 5590, 1780, 64837, 3064	1282	29	13528	4.73032	0.0200911	0.000285813	0.0102132
GO:0043648	dicarboxylic acid metabolic process	14	0.97493	6.43117e-06	3420, 2571, 10873, 2572, 1738, 4191, 2806, 4190, 2805, 7915, 3419, 23475, 3421, 3064	1282	34	13528	4.34505	0.0232444	0.000326598	0.0118351
GO:0043161	proteasomal ubiquitin-dependent protein catabolic process	26	1.81058	6.69138e-06	5718, 5719, 5682, 10273, 7415, 5710, 5711, 5714, 5685, 10393, 10197, 5886, 26232, 5708, 5709, 5707, 5691, 5705, 5690, 5702, 7314, 5700, 5695, 996, 5527, 4085	1282	102	13528	2.68979	0.0241735	0.000335156	0.0123139
GO:0010498	proteasomal protein catabolic process	26	1.81058	6.69138e-06	5718, 5719, 5682, 10273, 7415, 5710, 5711, 5714, 5685, 10393, 10197, 5886, 26232, 5708, 5709, 5707, 5691, 5705, 5690, 5702, 7314, 5700, 5695, 996, 5527, 4085	1282	102	13528	2.68979	0.0241735	0.000335156	0.0123139
GO:0007610	behavior	75	5.22284	7.24109e-06	4857, 54413, 5577, 2334, 7249, 6348, 2911, 334, 2743, 435, 4929, 10488, 3156, 885, 886, 4923, 6616, 3251, 773, 2902, 1139, 1949, 57731, 9353, 5604, 5923, 2890, 478, 273, 5037, 5590, 7345, 7436, 1813, 2566, 5594, 3265, 1374, 56172, 5664, 3845, 5048, 18, 53358, 7416, 7419, 27429, 3356, 3358, 6376, 6905, 2558, 627, 1268, 4808, 412, 3073, 7857, 6622, 6623, 320, 2775, 6529, 793, 351, 491, 1020, 5291, …	1282	469	13528	1.68746	0.0261332	0.000357784	0.0133255
GO:0006811	ion transport	110	7.66017	9.03435e-06	9550, 30820, 5026, 489, 488, 2743, 535, 3927, 533, 481, 40, 539, 1185, 1182, 476, 9254, 478, 10479, 81855, 6553, 1813, 10165, 3742, 23530, 3745, 56172, 7416, 7419, 51393, 513, 6583, 518, 516, 57419, 816, 9997, 818, 81539, 498, 291, 491, 493, 2281, 523, 529, 7226, 6574, 526, 528, 527, 7220, 51310, 784, 5579, 6262, 57338, 57380, 9498, 9973, 2902, 506, 55799, 773, 1139, 509, 6505, 2892, 2890, 6508, …	1282	768	13528	1.51139	0.032499	0.00044042	0.0166253
GO:0042493	response to drug	42	2.92479	1.13713e-05	6721, 6770, 6750, 5870, 5141, 10400, 4683, 6772, 6728, 642, 18, 6262, 21, 3356, 3358, 8836, 627, 6565, 5797, 2026, 2170, 58189, 4131, 6731, 6715, 6622, 4436, 3157, 476, 2778, 478, 2775, 5037, 6609, 6531, 4830, 31, 7534, 1813, 7079, 7386, 5122	1282	216	13528	2.05183	0.0407323	0.000547022	0.0209254
GO:0032269	negative regulation of cellular protein metabolic process	37	2.5766	1.16849e-05	5718, 5719, 5682, 5664, 5710, 5711, 5685, 5714, 10393, 5515, 5518, 10013, 10197, 8891, 7529, 6622, 5708, 5709, 5707, 5691, 5690, 5705, 5702, 5695, 5700, 7314, 6880, 51160, 5037, 996, 1020, 5590, 27102, 4771, 4221, 4085, 5774	1282	180	13528	2.16908	0.0418317	0.000554805	0.0215024
GO:0051187	cofactor catabolic process	13	0.905292	1.26123e-05	48, 3420, 23530, 5162, 4191, 4190, 644, 3163, 8803, 3419, 3418, 3421, 50	1282	31	13528	4.42514	0.0450759	0.000591152	0.0232088
GO:0006084	acetyl-CoA metabolic process	13	0.905292	1.26123e-05	48, 3420, 23530, 5162, 4191, 1738, 4190, 8803, 3419, 3418, 31, 3421, 50	1282	31	13528	4.42514	0.0450759	0.000591152	0.0232088
GO:0008088	axon cargo transport	10	0.696379	1.3123e-05	81565, 7345, 5048, 4741, 64837, 320, 3831, 4747, 351, 3064	1282	18	13528	5.86237	0.0468576	0.000607296	0.0241484
GO:0006818	hydrogen transport	19	1.32312	1.3716e-05	506, 9550, 509, 23530, 155066, 9296, 498, 513, 523, 535, 533, 539, 529, 518, 526, 516, 9962, 528, 527	1282	63	13528	3.18243	0.0489225	0.000626801	0.0252396
GO:0006099	tricarboxylic acid cycle	11	0.766017	2.0215e-05	3420, 48, 23530, 8803, 3419, 5162, 3418, 4191, 4190, 3421, 50	1282	23	13528	5.04673	0.0712607	0.000912265	0.0371968
GO:0046356	acetyl-CoA catabolic process	11	0.766017	2.0215e-05	3420, 48, 23530, 8803, 3419, 5162, 3418, 4191, 4190, 3421, 50	1282	23	13528	5.04673	0.0712607	0.000912265	0.0371968
GO:0032940	secretion by cell	40	2.78552	2.2039e-05	63941, 23256, 64130, 9369, 8618, 6845, 6348, 821, 2743, 10652, 55521, 9751, 10564, 627, 6616, 5864, 6812, 773, 7857, 2617, 9522, 10961, 818, 26276, 6853, 2778, 320, 6857, 1020, 10640, 11188, 2281, 11311, 4061, 7534, 11069, 10814, 3064, 4087, 11261	1282	207	13528	2.03908	0.0774352	0.000982416	0.0405524
GO:0008344	adult locomotory behavior	17	1.18384	2.48395e-05	773, 2902, 1949, 6622, 57731, 6623, 5048, 478, 27429, 2743, 351, 7345, 6905, 4929, 1813, 4923, 3073	1282	54	13528	3.32201	0.0868355	0.00109385	0.0457042
GO:0006812	cation transport	83	5.77994	2.58452e-05	9550, 784, 5579, 30820, 6262, 489, 488, 57338, 535, 57380, 533, 40, 481, 539, 9498, 9973, 2902, 55799, 773, 506, 1139, 509, 476, 9254, 9296, 478, 24145, 309, 3790, 3785, 3786, 81855, 10479, 55800, 6553, 1813, 9962, 3742, 8514, 23530, 3745, 3708, 5664, 155066, 4704, 10369, 10368, 51393, 513, 3751, 3752, 6583, 57468, 518, 10463, 516, 4905, 57419, 57192, 9525, 816, 9997, 818, 81539, 5532, 498, 5530,…	1282	553	13528	1.58379	0.0901879	0.00112457	0.0475542
GO:0007612	learning	18	1.25348	2.66869e-05	2902, 3265, 54413, 5577, 3845, 7416, 478, 7419, 6529, 273, 351, 1020, 6863, 3156, 2558, 1813, 7054, 3064	1282	60	13528	3.16568	0.092984	0.00114752	0.0491025
GO:0043086	negative regulation of catalytic activity	49	3.41226	2.6754e-05	5718, 5719, 7249, 5682, 5710, 384, 5711, 9093, 5685, 5714, 51654, 1032, 5018, 10393, 2873, 5515, 109, 5518, 10013, 10197, 3156, 93974, 2550, 6622, 5708, 5709, 5707, 5691, 5690, 5705, 5702, 5695, 5700, 7314, 9568, 2774, 996, 1718, 5998, 2281, 5590, 7070, 5999, 10935, 9467, 4221, 4771, 1813, 4085	1282	277	13528	1.86665	0.0932065	0.00113703	0.0492259
GO:0051248	negative regulation of protein metabolic process	37	2.5766	2.78916e-05	5718, 5719, 5682, 5664, 5710, 5711, 5685, 5714, 10393, 5515, 5518, 10013, 10197, 8891, 7529, 6622, 5708, 5709, 5707, 5691, 5690, 5705, 5702, 5695, 5700, 7314, 6880, 51160, 5037, 996, 1020, 5590, 27102, 4771, 4221, 4085, 5774	1282	187	13528	2.08788	0.0969712	0.00117174	0.0513185
GO:0034220	ion transmembrane transport	16	1.11421	2.88848e-05	506, 509, 155066, 9296, 498, 513, 523, 535, 533, 539, 529, 518, 526, 516, 528, 527	1282	49	13528	3.44564	0.100245	0.00119966	0.0531455
GO:0048193	Golgi vesicle transport	29	2.0195	3.06043e-05	23256, 22872, 8120, 51693, 7415, 3875, 6844, 6845, 10652, 10484, 8775, 53407, 29959, 10466, 10133, 51560, 9522, 6456, 22820, 9183, 162, 8729, 408, 10640, 375, 1213, 400, 11316, 3064	1282	131	13528	2.336	0.105886	0.00125675	0.0563084
GO:0015992	proton transport	18	1.25348	3.37711e-05	506, 9550, 509, 23530, 155066, 9296, 498, 513, 523, 535, 533, 539, 529, 518, 526, 516, 528, 527	1282	61	13528	3.11378	0.116181	0.00137132	0.0621333
GO:0007267	cell-cell signaling	88	6.12813	3.41864e-05	4857, 2915, 54413, 9456, 30820, 2254, 8927, 6348, 2911, 2743, 43, 9751, 40, 4923, 6616, 2902, 773, 2571, 1949, 6509, 2572, 6505, 2890, 7314, 24145, 273, 5037, 6511, 3785, 2257, 3786, 2258, 1813, 1142, 2566, 6014, 5122, 11334, 5594, 4087, 6750, 9369, 64130, 869, 9097, 5048, 18, 53358, 7416, 1496, 3992, 7419, 9362, 9094, 3356, 3751, 3358, 54472, 2558, 627, 57468, 5864, 6622, 818, 1463, 6853, 9568, …	1282	600	13528	1.54767	0.117522	0.00137292	0.0628972
GO:0014075	response to amine stimulus	14	0.97493	3.58782e-05	3251, 2902, 6750, 10400, 4436, 1036, 1072, 2774, 5530, 440, 4929, 7390, 6571, 1813	1282	39	13528	3.78799	0.122965	0.00142517	0.0660088
GO:0006538	glutamate catabolic process	6	0.417827	4.17916e-05	2747, 2571, 2572, 2806, 2746, 2805	1282	6	13528	10.5523	0.141729	0.00164204	0.0768843
GO:0065003	macromolecular complex assembly	95	6.6156	4.43965e-05	5434, 2643, 7249, 55742, 51678, 5536, 10693, 2743, 10382, 10383, 5018, 10297, 10381, 10302, 8971, 9443, 773, 3251, 6733, 8976, 7283, 230, 5604, 6505, 23542, 6311, 8936, 8733, 64061, 27175, 8624, 30000, 3692, 6880, 10907, 4747, 5037, 1653, 1615, 10439, 5590, 27229, 23475, 1491, 5214, 11047, 2058, 4087, 10048, 3265, 1270, 6240, 7415, 1025, 5213, 9223, 1807, 3751, 10946, 5518, 2878, 50632, 4675, 117…	1282	665	13528	1.50747	0.149866	0.00172576	0.0816747
GO:0046394	carboxylic acid biosynthetic process	32	2.22841	4.62441e-05	6770, 2747, 4706, 10327, 10993, 2746, 3992, 435, 6319, 2194, 7167, 7390, 6785, 2806, 1036, 2805, 4282, 23600, 445, 6307, 5832, 5571, 6309, 440, 7360, 8803, 10554, 4522, 31, 1491, 586, 3064	1282	155	13528	2.17853	0.155591	0.00177861	0.0850723
GO:0016053	organic acid biosynthetic process	32	2.22841	4.62441e-05	6770, 2747, 4706, 10327, 10993, 2746, 3992, 435, 6319, 2194, 7167, 7390, 6785, 2806, 1036, 2805, 4282, 23600, 445, 6307, 5832, 5571, 6309, 440, 7360, 8803, 10554, 4522, 31, 1491, 586, 3064	1282	155	13528	2.17853	0.155591	0.00177861	0.0850723
GO:0043085	positive regulation of catalytic activity	78	5.43175	4.68736e-05	2915, 64112, 2643, 9456, 6772, 5577, 7249, 5682, 5685, 2911, 10486, 10393, 4929, 10197, 10487, 7804, 885, 886, 9973, 1139, 5708, 5709, 5707, 5604, 5691, 5690, 5705, 5923, 5702, 7314, 5700, 5695, 7070, 5590, 7436, 4221, 1813, 5718, 5719, 7001, 5664, 3845, 5710, 8945, 7415, 5711, 56848, 9093, 5714, 2785, 3356, 81565, 56616, 3358, 7334, 109, 5208, 2596, 8567, 5300, 7529, 4436, 5566, 2778, 2775, 2774…	1282	520	13528	1.58284	0.157533	0.00178404	0.0862299
GO:0009309	amine biosynthetic process	21	1.4624	4.87194e-05	51582, 6723, 2747, 2643, 6622, 2806, 1036, 2746, 2805, 435, 445, 5832, 8623, 440, 6531, 4522, 4929, 1644, 1491, 586, 7054	1282	81	13528	2.73577	0.163201	0.00183513	0.0896239
GO:0008610	lipid biosynthetic process	54	3.76045	4.95667e-05	6770, 10400, 79143, 27339, 6319, 54187, 2194, 9791, 7167, 1727, 3156, 8540, 6785, 8733, 3612, 23600, 1717, 1718, 6307, 6609, 1040, 6309, 4597, 31, 8869, 55907, 10423, 5087, 4706, 1595, 56848, 3992, 2224, 8818, 51706, 50814, 2170, 51700, 6715, 23590, 5191, 6713, 47, 3157, 4282, 5571, 51604, 10554, 23761, 51144, 7108, 3422, 6489, 5297	1282	323	13528	1.76416	0.16579	0.00184798	0.091182
GO:0022900	electron transport chain	26	1.81058	5.12236e-05	4698, 4705, 4706, 4704, 3992, 2230, 27089, 4728, 6622, 4729, 4719, 9352, 1738, 4723, 4714, 4725, 4720, 8604, 7915, 54205, 1537, 4695, 10165, 7386, 7385, 7384	1282	114	13528	2.40666	0.17083	0.00189043	0.0942288
GO:0014070	response to organic cyclic substance	27	1.88022	5.27942e-05	6770, 6772, 4738, 18, 6262, 5536, 3992, 3358, 2026, 412, 2902, 1139, 9308, 230, 4436, 6529, 2775, 2774, 5037, 1020, 6609, 6531, 6863, 31, 894, 1813, 5122	1282	121	13528	2.35464	0.175579	0.00192887	0.0971166
GO:0006816	calcium ion transport	30	2.08914	5.40221e-05	784, 5579, 3708, 5664, 10369, 6262, 10368, 51393, 489, 488, 57338, 57419, 57192, 55799, 2902, 773, 1139, 816, 818, 9254, 5532, 309, 5530, 491, 8913, 493, 2281, 1813, 7226, 7220	1282	142	13528	2.22935	0.179273	0.00195417	0.0993743
GO:0022904	respiratory electron transport chain	18	1.25348	6.60086e-05	4698, 6622, 4728, 4705, 4719, 4729, 4706, 1738, 4704, 4723, 4714, 4725, 4720, 8604, 7915, 4695, 10165, 7384	1282	64	13528	2.96782	0.214474	0.00236388	0.121411
GO:0006695	cholesterol biosynthetic process	11	0.766017	7.2008e-05	1717, 2224, 1718, 1727, 4597, 3156, 7108, 1595, 3157, 50814, 3422	1282	26	13528	4.46442	0.231521	0.00255346	0.132439
GO:0009109	coenzyme catabolic process	11	0.766017	7.2008e-05	3420, 48, 23530, 8803, 3419, 5162, 3418, 4191, 4190, 3421, 50	1282	26	13528	4.46442	0.231521	0.00255346	0.132439
GO:0050767	regulation of neurogenesis	33	2.29805	7.41965e-05	6770, 1270, 5087, 4683, 27020, 3169, 4897, 51654, 3984, 81565, 27339, 1627, 627, 4131, 3170, 2902, 773, 657, 57142, 8851, 9353, 4741, 3981, 4747, 4974, 7267, 7070, 10096, 396, 894, 7533, 1813, 4916	1282	166	13528	2.09774	0.237648	0.0026057	0.136461
GO:0007270	nerve-nerve synaptic transmission	12	0.835655	7.46471e-05	1020, 773, 2902, 6622, 6509, 29767, 1813, 53358, 7416, 7419, 7054, 2743	1282	31	13528	4.08475	0.238903	0.00259657	0.13729
GO:0006576	biogenic amine metabolic process	23	1.60167	8.35579e-05	51582, 3251, 6723, 2643, 10400, 6622, 23659, 6620, 9627, 5048, 6817, 491, 8623, 43, 6531, 4929, 4947, 4061, 1644, 6583, 1813, 2170, 7054	1282	97	13528	2.50208	0.263307	0.00287872	0.153666
GO:0010035	response to inorganic substance	38	2.64624	9.13592e-05	6721, 6770, 22872, 2937, 6772, 7001, 30820, 1917, 18, 6262, 513, 8836, 7390, 4929, 2878, 10013, 2879, 439, 4131, 5601, 6622, 2892, 3612, 8604, 2775, 6529, 6857, 5037, 5621, 8913, 6531, 10935, 71, 6382, 10165, 5122, 3064, 7220	1282	205	13528	1.95603	0.284029	0.00311771	0.168002
GO:0030182	neuron differentiation	67	4.66574	9.51278e-05	6594, 4897, 288, 9201, 10381, 8775, 4929, 885, 5584, 886, 6616, 4826, 773, 3251, 2019, 11041, 1949, 57731, 50861, 9353, 5604, 5923, 7314, 4747, 6252, 5979, 7070, 7345, 4978, 1813, 2020, 4692, 4168, 10678, 1270, 9369, 11075, 5048, 10939, 3169, 1496, 27429, 3897, 1687, 81565, 27289, 6905, 2596, 627, 5797, 4133, 4131, 3170, 6585, 5864, 6812, 8851, 2775, 351, 25814, 491, 1020, 51604, 203068, 1630, 70…	1282	438	13528	1.61416	0.29383	0.0032161	0.174926
GO:0048666	neuron development	55	3.83008	9.53054e-05	4897, 288, 9201, 4929, 885, 5584, 886, 6616, 3251, 773, 11041, 2019, 1949, 57731, 50861, 9353, 5604, 5923, 7314, 4747, 5979, 7345, 7070, 4978, 1813, 2020, 4692, 4168, 10678, 1270, 9369, 5048, 10939, 1496, 3897, 27429, 81565, 27289, 6905, 2596, 627, 5797, 4133, 4131, 6585, 5864, 6812, 8851, 2775, 351, 25814, 491, 1020, 7054, 1630, 3064	1282	339	13528	1.71202	0.294288	0.00319259	0.175252
GO:0043279	response to alkaloid	16	1.11421	0.000100868	2902, 1139, 18, 6262, 5536, 6529, 2775, 2774, 1020, 3358, 6609, 6863, 6531, 1813, 5122, 7384	1282	54	13528	3.1266	0.308501	0.00334797	0.185473
GO:0006694	steroid biosynthetic process	21	1.4624	0.000100947	6770, 51700, 6715, 5087, 6713, 1595, 3157, 2224, 23600, 1717, 6307, 1718, 6309, 1727, 4597, 3156, 51144, 7108, 51706, 50814, 3422	1282	85	13528	2.60703	0.308701	0.00332045	0.185618
GO:0045664	regulation of neuron differentiation	28	1.94986	0.000107239	1270, 5087, 4683, 3169, 4897, 51654, 3984, 81565, 27339, 1627, 627, 3170, 4131, 2902, 773, 57142, 8851, 9353, 4741, 4747, 4974, 7070, 7267, 10096, 396, 894, 7533, 4916	1282	133	13528	2.22153	0.324426	0.0034956	0.197175
GO:0044093	positive regulation of molecular function	84	5.84958	0.00011684	2915, 64112, 2643, 9456, 6772, 6597, 5577, 7249, 5682, 5685, 2911, 118, 10486, 10393, 9143, 4929, 10197, 10487, 7804, 885, 886, 9973, 1139, 5708, 5709, 5707, 5604, 5691, 5690, 5705, 5923, 5702, 7314, 5700, 5695, 7070, 5590, 7436, 4830, 4221, 1813, 5718, 5719, 7001, 5664, 3845, 5710, 8945, 7415, 5711, 56848, 9093, 5714, 2785, 3356, 81565, 56616, 3358, 7334, 109, 7335, 5208, 2596, 8567, 5300, 7529,…	1282	586	13528	1.51261	0.347738	0.00377435	0.214811
GO:0030534	adult behavior	21	1.4624	0.000120016	2902, 773, 1949, 6622, 57731, 6623, 18, 5048, 478, 27429, 2743, 351, 1020, 3358, 7345, 6905, 4929, 1813, 2566, 4923, 3073	1282	86	13528	2.57672	0.355272	0.00384283	0.220645
GO:0043933	macromolecular complex subunit organization	98	6.82451	0.000124928	5434, 2643, 55742, 5536, 10693, 2743, 5018, 10297, 9443, 7283, 8733, 8936, 3692, 10907, 6880, 5037, 1615, 23475, 1491, 5214, 1270, 7415, 9223, 11034, 10946, 22920, 93974, 7529, 23590, 9997, 10419, 320, 4171, 5621, 9183, 7915, 10073, 5571, 9185, 185, 26747, 203068, 5432, 617, 7249, 51678, 11198, 10382, 10383, 10381, 10302, 8971, 773, 3251, 6733, 8976, 5604, 230, 6505, 23542, 6311, 64061, 27175, 30…	1282	710	13528	1.45651	0.36675	0.00396508	0.229665
GO:0031399	regulation of protein modification process	49	3.41226	0.000134323	5718, 5719, 1270, 5577, 10273, 5664, 5682, 5710, 8945, 5711, 9093, 5685, 5714, 10393, 7334, 5515, 5518, 10197, 885, 80762, 26232, 659, 657, 5300, 7529, 6622, 5708, 5709, 5707, 5691, 10533, 5690, 5705, 5702, 5695, 5700, 7314, 51160, 5037, 996, 1020, 64223, 5590, 5573, 4221, 4771, 894, 11069, 4085	1282	295	13528	1.75275	0.388139	0.00422597	0.246915
GO:0016125	sterol metabolic process	23	1.60167	0.00015716	6721, 10858, 51700, 23780, 6713, 1595, 3157, 2224, 1717, 3949, 6307, 1718, 3638, 6309, 7436, 1727, 4597, 3156, 6720, 7108, 51706, 50814, 3422	1282	101	13528	2.40299	0.437171	0.0049006	0.288839
GO:0006839	mitochondrial transport	18	1.25348	0.00018108	26515, 9804, 10245, 10953, 664, 8604, 26519, 1678, 513, 100287932, 10651, 7534, 539, 10440, 10165, 10166, 3064, 9016	1282	69	13528	2.75276	0.484321	0.00559674	0.332731
GO:0051259	protein oligomerization	33	2.29805	0.000186005	3265, 2643, 1270, 55742, 6240, 7249, 7415, 5536, 5213, 2743, 1807, 3751, 2878, 93974, 3251, 7529, 23590, 5604, 230, 6505, 6857, 6529, 5037, 5621, 4282, 7915, 5571, 10439, 5590, 23475, 3667, 1491, 5214	1282	174	13528	2.00129	0.493527	0.00570037	0.341766
GO:0034311	diol metabolic process	12	0.835655	0.000193287	3251, 6531, 6622, 2643, 4929, 6620, 9627, 4061, 1644, 1813, 6817, 7054	1282	34	13528	3.72433	0.506839	0.00587367	0.355123
GO:0009712	catechol metabolic process	12	0.835655	0.000193287	3251, 6531, 6622, 2643, 4929, 6620, 9627, 4061, 1644, 1813, 6817, 7054	1282	34	13528	3.72433	0.506839	0.00587367	0.355123
GO:0006584	catecholamine metabolic process	12	0.835655	0.000193287	3251, 6531, 6622, 2643, 4929, 6620, 9627, 4061, 1644, 1813, 6817, 7054	1282	34	13528	3.72433	0.506839	0.00587367	0.355123
GO:0009057	macromolecule catabolic process	105	7.31198	0.000193393	81631, 64395, 8925, 51377, 59349, 10921, 27338, 59343, 6612, 64219, 9040, 10533, 3093, 11284, 1718, 7347, 7345, 10477, 5834, 5837, 5836, 549, 10273, 10939, 8945, 7415, 10425, 10730, 3949, 7332, 7334, 175, 7335, 7336, 10013, 23326, 8239, 26994, 1642, 8237, 7317, 26273, 996, 54205, 79184, 6596, 5682, 55884, 5685, 55585, 80700, 10393, 9101, 10197, 8975, 6119, 5886, 246243, 10868, 5708, 5709, 5707, 5…	1282	781	13528	1.41868	0.507029	0.00582845	0.355317
GO:0043524	negative regulation of neuron apoptosis	15	1.04457	0.000195912	773, 2902, 3265, 6622, 1270, 6620, 4436, 3845, 3981, 5921, 4747, 4929, 10935, 627, 3064	1282	51	13528	3.10361	0.511551	0.0058559	0.359938
GO:0007005	mitochondrion organization	28	1.94986	0.000204158	6182, 26515, 9804, 6622, 4728, 10059, 10245, 10953, 4725, 664, 10087, 9093, 27429, 26519, 291, 1678, 5018, 100287932, 10935, 10651, 7534, 885, 4358, 10440, 246243, 617, 3064, 5864	1282	138	13528	2.14104	0.526063	0.00605219	0.37506
GO:0010975	regulation of neuron projection development	18	1.25348	0.000218383	773, 2902, 57142, 1270, 9353, 4741, 4897, 4747, 3984, 81565, 4974, 7070, 1627, 10096, 396, 7533, 4131, 4916	1282	70	13528	2.71344	0.550093	0.00642054	0.401144
GO:0007017	microtubule-based process	43	2.99443	0.000221532	11258, 10048, 11130, 51673, 5048, 6791, 10540, 10382, 81565, 10383, 10381, 6905, 3797, 3796, 4133, 4131, 22920, 5116, 50861, 7283, 3838, 5604, 4741, 4744, 27175, 320, 3831, 5902, 4747, 351, 9183, 5979, 5590, 7345, 27229, 1780, 203068, 11127, 64837, 10579, 10126, 9055, 3064	1282	253	13528	1.79347	0.555245	0.00646089	0.406917
GO:0044092	negative regulation of molecular function	53	3.69081	0.00022881	59307, 5682, 7249, 384, 5685, 5018, 10393, 10197, 3156, 5708, 5709, 5707, 5691, 5705, 5690, 5702, 5700, 5695, 7314, 1718, 5590, 7070, 4221, 1813, 4085, 5718, 5719, 5087, 7001, 5710, 5711, 9093, 5714, 51654, 1032, 2873, 5515, 109, 5518, 10013, 93974, 80762, 2550, 6622, 9568, 2774, 996, 5998, 2281, 5999, 10935, 9467, 4771	1282	334	13528	1.67446	0.566929	0.00661968	0.420259
GO:0010769	regulation of cell morphogenesis involved in differentiation	19	1.32312	0.000241139	2902, 773, 57142, 1270, 9353, 4741, 4897, 4747, 3984, 81565, 4974, 7267, 7070, 10096, 396, 7533, 4131, 4916, 4087	1282	77	13528	2.6038	0.586026	0.00692046	0.442857
GO:0009064	glutamine family amino acid metabolic process	15	1.04457	0.000245028	2747, 2571, 2572, 27165, 2806, 384, 2746, 2805, 435, 445, 7915, 5832, 8836, 440, 2673	1282	52	13528	3.04392	0.591873	0.00697693	0.449983
GO:0030705	cytoskeleton-dependent intracellular transport	15	1.04457	0.000245028	5604, 5048, 4741, 140465, 320, 3831, 4747, 351, 81565, 7345, 5590, 1780, 64837, 4644, 3064	1282	52	13528	3.04392	0.591873	0.00697693	0.449983
GO:0051291	protein heterooligomerization	15	1.04457	0.000245028	3265, 7529, 23590, 1270, 2643, 230, 5604, 55742, 7249, 5536, 2743, 3751, 5590, 5571, 3667	1282	52	13528	3.04392	0.591873	0.00697693	0.449983
GO:0051960	regulation of nervous system development	35	2.43733	0.000251592	6770, 1270, 5087, 4683, 27020, 3169, 4897, 51654, 3984, 81565, 27339, 1627, 627, 6616, 4131, 3170, 2902, 773, 657, 57142, 8851, 9353, 4741, 7314, 4747, 3981, 4974, 7267, 7070, 10096, 396, 894, 7533, 1813, 4916	1282	192	13528	1.92359	0.601556	0.00710786	0.462012
GO:0018958	phenol metabolic process	12	0.835655	0.000257986	3251, 6531, 6622, 2643, 4929, 6620, 9627, 4061, 1644, 1813, 6817, 7054	1282	35	13528	3.61792	0.610767	0.00723201	0.473728
GO:0042417	dopamine metabolic process	9	0.626741	0.000281597	3251, 6531, 6622, 2643, 4929, 6620, 9627, 1813, 7054	1282	20	13528	4.74852	0.642973	0.00783134	0.516976
GO:0000278	mitotic cell cycle	57	3.96936	0.000282216	11258, 5682, 8317, 5685, 5536, 10540, 10393, 10381, 10197, 10300, 10657, 5708, 5709, 11243, 5707, 5604, 5691, 10534, 5705, 5690, 5702, 5700, 5695, 7314, 10907, 8453, 586, 9055, 4085, 5718, 11130, 5719, 8945, 5710, 5048, 5711, 5714, 23481, 6791, 1032, 22924, 8900, 8239, 8379, 10982, 816, 3838, 818, 91, 5532, 5530, 351, 9183, 996, 1639, 203068, 894	1282	370	13528	1.62562	0.643782	0.00778929	0.518111
GO:0031175	neuron projection development	43	2.99443	0.000287168	10678, 9369, 5048, 10939, 4897, 1496, 3897, 288, 9201, 81565, 6905, 4929, 2596, 627, 885, 5797, 886, 4133, 6616, 4131, 6585, 5864, 6812, 3251, 773, 8851, 11041, 1949, 57731, 50861, 5604, 9353, 5923, 7314, 2775, 4747, 351, 25814, 1020, 7345, 1813, 4692, 1630, 4168	1282	256	13528	1.77245	0.650176	0.00786607	0.527178
GO:0048667	cell morphogenesis involved in neuron differentiation	37	2.5766	0.000294036	10678, 9369, 5048, 10939, 4897, 1496, 3897, 288, 9201, 81565, 6905, 4929, 2596, 627, 885, 5797, 886, 6616, 4131, 6585, 5864, 6812, 3251, 773, 8851, 11041, 1949, 57731, 9353, 7314, 4747, 351, 491, 1020, 7345, 1813, 1630, 4692	1282	209	13528	1.8681	0.658855	0.0079936	0.539754
GO:0033043	regulation of organelle organization	38	2.64624	0.000299968	7249, 6709, 118, 1072, 11034, 10393, 7334, 10013, 10300, 4133, 4130, 4131, 9475, 5864, 7014, 5300, 6622, 6712, 57731, 50861, 10419, 5902, 5037, 5921, 9874, 54386, 64223, 57180, 10552, 6863, 10096, 81873, 4221, 4771, 51143, 4085, 2039, 5217	1282	217	13528	1.84786	0.666178	0.00809409	0.550616
GO:0031401	positive regulation of protein modification process	34	2.36769	0.000328882	5718, 5719, 1270, 10273, 5682, 8945, 5710, 5711, 9093, 5714, 5685, 10393, 7334, 10197, 885, 80762, 659, 5300, 657, 5708, 5709, 5707, 5691, 5690, 5705, 10533, 5702, 5695, 5700, 7314, 996, 64223, 4221, 894	1282	187	13528	1.91859	0.699684	0.008806	0.603538
GO:0016044	membrane organization	58	4.039	0.00034093	26515, 22872, 8120, 7249, 4897, 26519, 5018, 10484, 8775, 10487, 7804, 4037, 5584, 6457, 8218, 506, 10059, 6456, 10533, 2890, 1759, 273, 1718, 408, 8729, 162, 7436, 375, 4830, 8723, 8867, 23603, 53353, 3265, 3845, 5048, 6844, 6845, 664, 3949, 81565, 50632, 1175, 5864, 6812, 6622, 27342, 9522, 26276, 351, 22820, 1678, 1020, 1213, 2868, 10451, 3064, 11316	1282	381	13528	1.60638	0.712632	0.00906084	0.625581
GO:0006536	glutamate metabolic process	8	0.557103	0.000356327	435, 7915, 2747, 2571, 2572, 2806, 2746, 2805	1282	16	13528	5.27613	0.728372	0.00939989	0.653747
GO:0006120	mitochondrial electron transport, NADH to ubiquinone	13	0.905292	0.000369968	4728, 4698, 4705, 4706, 4729, 4719, 1738, 4695, 4723, 4704, 4714, 4725, 4720	1282	42	13528	3.26618	0.741594	0.00968819	0.678694
GO:0006090	pyruvate metabolic process	13	0.905292	0.000369968	5950, 3939, 7167, 10873, 5208, 5162, 5160, 1738, 2026, 10993, 3945, 3064, 8050	1282	42	13528	3.26618	0.741594	0.00968819	0.678694
GO:0010038	response to metal ion	26	1.81058	0.000401896	6770, 6721, 22872, 2937, 30820, 18, 6262, 513, 8836, 5601, 6622, 2892, 3612, 8604, 6857, 6529, 5037, 5621, 8913, 6531, 6382, 71, 10165, 5122, 7220, 3064	1282	129	13528	2.12681	0.770081	0.0104453	0.737059
GO:0001505	regulation of neurotransmitter levels	17	1.18384	0.000406763	773, 64130, 2571, 9369, 2572, 18, 6853, 6857, 291, 5037, 7915, 57084, 43, 9751, 6616, 7054, 5864	1282	67	13528	2.67744	0.774139	0.0104965	0.745953
GO:0008038	neuron recognition	9	0.626741	0.000417351	8851, 1949, 4978, 2596, 9353, 627, 4897, 4692, 351	1282	21	13528	4.5224	0.782721	0.0106929	0.7653
GO:0006887	exocytosis	24	1.67131	0.000423104	6812, 773, 23256, 64130, 9522, 2617, 8618, 26276, 6845, 6348, 2743, 10652, 1020, 10640, 55521, 11311, 10564, 9751, 7534, 11069, 6616, 10814, 11261, 5864	1282	115	13528	2.20221	0.787246	0.0107642	0.775811
GO:0048812	neuron projection morphogenesis	37	2.5766	0.000427324	10678, 9369, 5048, 10939, 4897, 1496, 3897, 288, 9201, 81565, 6905, 4929, 2596, 627, 885, 5797, 886, 6616, 4131, 6585, 5864, 6812, 3251, 773, 8851, 11041, 1949, 57731, 5604, 9353, 7314, 4747, 351, 1020, 7345, 1813, 1630, 4692	1282	213	13528	1.83302	0.790506	0.0107959	0.78352
GO:0009636	response to toxin	16	1.11421	0.000436969	2053, 23256, 7298, 642, 5983, 6529, 7507, 4747, 5037, 4929, 10013, 1644, 6571, 6382, 23428, 4131	1282	61	13528	2.76781	0.797769	0.0109625	0.801137
GO:0032535	regulation of cellular component size	44	3.06407	0.000507961	1270, 11108, 155066, 7249, 6709, 118, 1072, 11034, 1032, 9201, 3984, 2273, 5515, 5518, 58189, 4131, 64121, 773, 57142, 6712, 57731, 7216, 91, 64061, 4741, 10493, 6880, 4747, 5921, 351, 491, 11007, 64223, 57180, 10552, 10096, 81873, 65009, 1491, 57446, 4692, 2039, 5217, 4916	1282	271	13528	1.71328	0.844029	0.012646	0.930719
GO:0006605	protein targeting	37	2.5766	0.000512249	26515, 9804, 6728, 10245, 2932, 7249, 2254, 10953, 10204, 26519, 3840, 9472, 5824, 51172, 23463, 10651, 10300, 5584, 10440, 9145, 9590, 6731, 10133, 6734, 8504, 7529, 5191, 3838, 30000, 5532, 5530, 1678, 10073, 100287932, 7534, 5594, 3064	1282	215	13528	1.81597	0.846457	0.0126659	0.93854
GO:0050905	neuromuscular process	16	1.11421	0.000526766	2902, 773, 2643, 4683, 5048, 1496, 334, 2743, 351, 4747, 491, 7345, 6531, 1813, 3073, 2173	1282	62	13528	2.72316	0.8544	0.0129352	0.965017
GO:0032268	regulation of cellular protein metabolic process	68	4.73538	0.00054614	10400, 5577, 5682, 8672, 4898, 5685, 10393, 27335, 10197, 885, 5708, 5709, 5707, 5691, 6311, 5690, 10533, 5705, 5702, 7314, 5700, 5695, 51160, 6880, 5037, 1983, 1653, 64223, 5590, 4221, 2161, 4085, 5594, 5718, 5719, 1270, 5664, 10273, 5710, 8945, 5711, 9093, 5714, 7334, 5515, 5518, 10013, 8891, 80762, 659, 26232, 48, 657, 5300, 7529, 6622, 351, 996, 10289, 1020, 5573, 27102, 185, 29118, 4771, 894…	1282	474	13528	1.51383	0.864364	0.0133184	1.00034
GO:0042775	mitochondrial ATP synthesis coupled electron transport	15	1.04457	0.000561386	6622, 4728, 4698, 4705, 4719, 4729, 4706, 1738, 4704, 4723, 4714, 4725, 4720, 4695, 7384	1282	56	13528	2.8265	0.871723	0.0135971	1.02813
GO:0042773	ATP synthesis coupled electron transport	15	1.04457	0.000561386	6622, 4728, 4698, 4705, 4719, 4729, 4706, 1738, 4704, 4723, 4714, 4725, 4720, 4695, 7384	1282	56	13528	2.8265	0.871723	0.0135971	1.02813
GO:0008542	visual learning	10	0.696379	0.000576413	1020, 2902, 3265, 54413, 3156, 1813, 3845, 478, 351, 3064	1282	27	13528	3.90825	0.878586	0.0138669	1.05551
GO:0007409	axonogenesis	34	2.36769	0.000589791	10678, 9369, 5048, 10939, 4897, 1496, 3897, 288, 9201, 81565, 6905, 4929, 2596, 627, 885, 5797, 886, 6616, 4131, 6585, 5864, 6812, 11041, 8851, 1949, 57731, 9353, 7314, 4747, 351, 1020, 7345, 1813, 1630, 4692	1282	193	13528	1.85895	0.884386	0.0140938	1.07988
GO:0032270	positive regulation of cellular protein metabolic process	39	2.71588	0.000615133	5718, 5719, 1270, 10400, 10273, 5682, 5710, 8945, 5711, 9093, 4898, 5685, 5714, 10393, 7334, 10197, 885, 80762, 659, 5300, 657, 5708, 5709, 5707, 5691, 5690, 5705, 10533, 5702, 5695, 5700, 7314, 996, 64223, 185, 2161, 4221, 894, 5594	1282	233	13528	1.76626	0.894626	0.0145998	1.12604
GO:0044265	cellular macromolecule catabolic process	96	6.68524	0.000647989	81631, 79184, 6596, 5682, 64395, 8925, 51377, 55884, 55585, 5685, 59349, 80700, 10393, 9101, 10921, 27338, 59343, 10197, 6612, 8975, 64219, 6119, 9040, 5886, 246243, 10868, 5708, 5709, 5707, 5691, 5690, 10533, 5705, 3093, 5702, 51665, 7314, 5700, 5695, 5073, 7507, 9063, 7347, 11284, 7345, 10477, 8453, 3184, 8450, 549, 4085, 9604, 8078, 5718, 5719, 4738, 5664, 29102, 10273, 9097, 5710, 8945, 7415,…	1282	725	13528	1.39727	0.906563	0.0152748	1.18584
GO:0050770	regulation of axonogenesis	15	1.04457	0.000680341	773, 2902, 57142, 1270, 9353, 4741, 4897, 4747, 3984, 81565, 4974, 7070, 396, 4131, 4916	1282	57	13528	2.77691	0.916995	0.0159289	1.2447
GO:0047496	vesicle transport along microtubule	6	0.417827	0.000687295	81565, 5590, 1780, 5604, 5048, 3064	1282	9	13528	7.03484	0.919081	0.0159881	1.25734
GO:0051247	positive regulation of protein metabolic process	40	2.78552	0.000723554	5718, 5719, 1270, 10400, 10273, 5682, 5710, 8945, 5711, 9093, 4898, 5685, 5714, 22954, 10393, 7334, 10197, 885, 80762, 659, 5300, 657, 5708, 5709, 5707, 5691, 5690, 5705, 10533, 5702, 5695, 5700, 7314, 996, 64223, 185, 2161, 4221, 894, 5594	1282	243	13528	1.737	0.929136	0.0167185	1.32326
GO:0007613	memory	12	0.835655	0.000727782	3356, 2902, 1139, 7436, 5590, 6863, 5664, 5923, 2890, 478, 6616, 7054	1282	39	13528	3.24685	0.930224	0.0167099	1.33094
GO:0015672	monovalent inorganic cation transport	49	3.41226	0.000794642	3742, 8514, 9550, 23530, 3745, 30820, 155066, 4704, 513, 3751, 3752, 535, 533, 40, 481, 539, 6583, 57468, 9498, 518, 516, 4905, 57419, 506, 509, 9525, 81539, 476, 9296, 478, 498, 3790, 6326, 3763, 57084, 523, 3785, 3786, 10479, 55800, 6553, 529, 7226, 526, 6574, 9962, 528, 11261, 527	1282	318	13528	1.62598	0.945369	0.0181179	1.45237
GO:0006892	post-Golgi vesicle-mediated transport	15	1.04457	0.000819948	23256, 9522, 8120, 6456, 3875, 6844, 6845, 408, 8729, 10640, 162, 375, 8775, 1213, 10133	1282	58	13528	2.72903	0.950202	0.018574	1.49829
GO:0007212	dopamine receptor signaling pathway	8	0.557103	0.000836609	51617, 50632, 1813, 2778, 27065, 2775, 3064, 2774	1282	18	13528	4.68989	0.953148	0.0188314	1.52852
GO:0009310	amine catabolic process	18	1.25348	0.000841647	2747, 2571, 2572, 2806, 1036, 10295, 2746, 10993, 2805, 55556, 435, 43, 6531, 4522, 64087, 586, 549, 593	1282	78	13528	2.43514	0.954004	0.0188279	1.53766
GO:0015807	L-amino acid transport	9	0.626741	0.000846807	773, 6509, 6505, 6519, 23428, 320, 6529, 291, 3064	1282	23	13528	4.12915	0.954864	0.0188272	1.54701
GO:0060284	regulation of cell development	35	2.43733	0.000859268	6770, 1270, 5087, 4683, 27020, 3169, 4897, 51654, 3984, 81565, 27339, 1627, 627, 4131, 3170, 2902, 773, 657, 57142, 8851, 9353, 4741, 7314, 4747, 3981, 4974, 7267, 7070, 10096, 396, 894, 7533, 1813, 4087, 4916	1282	205	13528	1.80161	0.956877	0.0189863	1.56961
GO:0051493	regulation of cytoskeleton organization	26	1.81058	0.000906542	7249, 118, 6709, 1072, 11034, 10013, 10300, 4133, 4130, 4131, 9475, 6712, 50861, 57731, 5902, 5921, 64223, 57180, 10552, 6863, 10096, 81873, 4771, 51143, 2039, 5217	1282	136	13528	2.01734	0.963729	0.0199007	1.65528
GO:0019725	cellular homeostasis	66	4.5961	0.00093429	2053, 54413, 5579, 83442, 6348, 6262, 334, 118, 2743, 488, 57338, 885, 886, 439, 773, 506, 2902, 1185, 10539, 1139, 1182, 10058, 9352, 6511, 5590, 5837, 1813, 2936, 1270, 7001, 3708, 155066, 10939, 664, 10369, 5213, 1604, 2785, 3751, 57468, 80762, 57419, 3073, 48, 6622, 328, 9997, 226, 4719, 1738, 5532, 5530, 5621, 351, 491, 1020, 5291, 8913, 2281, 2782, 6863, 185, 10935, 9131, 3064, 7220	1282	466	13528	1.49453	0.967232	0.0203816	1.70554
GO:0042416	dopamine biosynthetic process	5	0.348189	0.00102661	6531, 6622, 2643, 4929, 7054	1282	6	13528	8.79355	0.976629	0.0222414	1.87256
GO:0007264	small GTPase mediated signal transduction	47	3.27298	0.00102857	3265, 5870, 9908, 3845, 53358, 8036, 381, 9093, 8766, 1072, 50650, 3984, 9101, 27289, 10633, 51195, 10900, 5865, 5864, 64121, 7529, 5861, 5605, 51560, 5899, 6009, 23647, 5604, 5923, 11020, 29, 1718, 11188, 2782, 375, 2664, 377, 396, 400, 11069, 10123, 398, 6014, 5878, 10451, 5594, 11261	1282	305	13528	1.62609	0.976796	0.0221522	1.87611
GO:0032990	cell part morphogenesis	41	2.85515	0.00106154	10678, 9369, 5048, 10939, 10087, 4897, 1496, 3897, 288, 9201, 81565, 6905, 4929, 2596, 627, 885, 5797, 886, 6616, 4131, 6585, 5864, 6812, 3251, 773, 5116, 8851, 11041, 1949, 57731, 10059, 5604, 9353, 7314, 4747, 351, 1020, 7345, 1813, 11127, 1630, 4692	1282	256	13528	1.69001	0.979434	0.0227208	1.93569
GO:0015674	di-, tri-valent inorganic cation transport	31	2.15877	0.00107783	784, 5579, 3708, 5664, 6262, 10369, 10368, 51393, 489, 488, 57338, 57419, 57192, 55799, 2902, 773, 1139, 816, 818, 9254, 5532, 309, 5530, 491, 8913, 493, 2281, 81855, 1813, 7226, 7220	1282	176	13528	1.85864	0.980625	0.0229316	1.96512
GO:0006873	cellular ion homeostasis	55	3.83008	0.0011218	2053, 54413, 5579, 6348, 6262, 334, 488, 2743, 57338, 885, 886, 439, 773, 506, 2902, 1139, 1182, 10058, 6511, 5590, 5837, 1813, 1270, 3708, 155066, 10939, 10369, 664, 1604, 2785, 3751, 57468, 80762, 57419, 3073, 48, 6622, 9997, 4719, 1738, 5532, 5530, 5621, 351, 491, 1020, 5291, 8913, 2281, 2782, 6863, 185, 10935, 3064, 7220	1282	374	13528	1.5518	0.983505	0.0237184	2.0445
GO:0009143	nucleoside triphosphate catabolic process	9	0.626741	0.00116582	513, 506, 2643, 9525, 47, 956, 539, 498, 8766	1282	24	13528	3.9571	0.98596	0.0244966	2.12391
GO:0009207	purine ribonucleoside triphosphate catabolic process	8	0.557103	0.0012172	513, 506, 2643, 9525, 47, 539, 498, 8766	1282	19	13528	4.44306	0.988368	0.025417	2.21653
GO:0009203	ribonucleoside triphosphate catabolic process	8	0.557103	0.0012172	513, 506, 2643, 9525, 47, 539, 498, 8766	1282	19	13528	4.44306	0.988368	0.025417	2.21653
GO:0044270	nitrogen compound catabolic process	16	1.11421	0.00124856	506, 2643, 9525, 5144, 47, 956, 644, 498, 8766, 513, 1807, 3163, 2272, 11165, 539, 9583	1282	67	13528	2.51994	0.98963	0.025916	2.27303
GO:0006103	2-oxoglutarate metabolic process	6	0.417827	0.00126756	3420, 3419, 2806, 1738, 3421, 2805	1282	10	13528	6.33136	0.990327	0.026157	2.30723
GO:0008202	steroid metabolic process	34	2.36769	0.00132092	6721, 6770, 10858, 5087, 5007, 1595, 2224, 3949, 3638, 1727, 3156, 51706, 50814, 2172, 412, 51700, 6715, 23780, 6713, 3157, 6817, 1717, 23600, 6307, 1718, 7436, 6309, 4597, 6720, 51144, 7108, 7533, 3422, 25830	1282	202	13528	1.77612	0.992044	0.0270909	2.40324
GO:0048168	regulation of neuronal synaptic plasticity	11	0.766017	0.00143255	6770, 2902, 3265, 1627, 6622, 27020, 1813, 5923, 3845, 9145, 8766	1282	36	13528	3.2243	0.994713	0.0291847	2.60381
GO:0009063	cellular amino acid catabolic process	16	1.11421	0.0014644	2747, 2571, 2572, 2806, 1036, 10295, 2746, 10993, 2805, 435, 55556, 4522, 64087, 586, 549, 593	1282	68	13528	2.48289	0.995296	0.0296594	2.66098
GO:0015837	amine transport	23	1.60167	0.00148293	773, 6509, 81034, 6536, 6505, 6519, 7504, 81539, 8604, 320, 6529, 291, 6511, 11188, 6531, 4061, 7534, 6583, 6571, 23428, 10165, 10166, 3064	1282	118	13528	2.0568	0.995604	0.0298641	2.69422
GO:0009261	ribonucleotide catabolic process	9	0.626741	0.00157373	513, 506, 2643, 9525, 47, 539, 9583, 498, 8766	1282	25	13528	3.79881	0.996848	0.0314916	2.85693
GO:0051603	proteolysis involved in cellular protein catabolic process	80	5.57103	0.00158361	79184, 81631, 6596, 5682, 64395, 8925, 51377, 55884, 55585, 5685, 59349, 80700, 10393, 9101, 59343, 27338, 10197, 6612, 8975, 64219, 9040, 5886, 5708, 10868, 5709, 5707, 5691, 5690, 10533, 5705, 3093, 5702, 51665, 7314, 5700, 5695, 9063, 7347, 7345, 10477, 8453, 8450, 4085, 9604, 8078, 5718, 5719, 4738, 5664, 10273, 9097, 5710, 8945, 7415, 5711, 27252, 5714, 10425, 22954, 7332, 51449, 7334, 7335,…	1282	600	13528	1.40697	0.99696	0.0315141	2.87463
GO:0048858	cell projection morphogenesis	39	2.71588	0.00160144	10678, 9369, 5048, 10939, 4897, 1496, 3897, 288, 9201, 81565, 6905, 4929, 2596, 627, 885, 5797, 886, 6616, 4131, 6585, 5864, 6812, 3251, 773, 5116, 8851, 11041, 1949, 57731, 5604, 9353, 7314, 4747, 351, 1020, 7345, 11127, 1813, 1630, 4692	1282	245	13528	1.67975	0.997152	0.0316911	2.90654
GO:0055082	cellular chemical homeostasis	55	3.83008	0.00161503	2053, 54413, 5579, 6348, 6262, 334, 488, 2743, 57338, 885, 886, 439, 773, 506, 2902, 1139, 1182, 10058, 6511, 5590, 5837, 1813, 1270, 3708, 155066, 10939, 10369, 664, 1604, 2785, 3751, 57468, 80762, 57419, 3073, 48, 6622, 9997, 4719, 1738, 5532, 5530, 5621, 351, 491, 1020, 5291, 8913, 2281, 2782, 6863, 185, 10935, 3064, 7220	1282	380	13528	1.5273	0.99729	0.0317841	2.93085
GO:0019941	modification-dependent protein catabolic process	77	5.36212	0.00161964	79184, 81631, 6596, 5682, 64395, 8925, 51377, 55884, 55585, 5685, 59349, 80700, 10393, 9101, 59343, 27338, 10197, 8975, 6612, 64219, 9040, 5886, 5708, 10868, 5709, 5707, 5691, 5690, 10533, 5705, 3093, 5702, 51665, 7314, 5700, 5695, 9063, 7347, 7345, 10477, 8453, 8450, 4085, 9604, 8078, 5718, 5719, 4738, 10273, 9097, 5710, 8945, 7415, 5711, 27252, 5714, 10425, 22954, 7332, 51449, 7334, 7335, 7336,…	1282	574	13528	1.41555	0.997336	0.031703	2.9391
GO:0043632	modification-dependent macromolecule catabolic process	77	5.36212	0.00161964	79184, 81631, 6596, 5682, 64395, 8925, 51377, 55884, 55585, 5685, 59349, 80700, 10393, 9101, 59343, 27338, 10197, 8975, 6612, 64219, 9040, 5886, 5708, 10868, 5709, 5707, 5691, 5690, 10533, 5705, 3093, 5702, 51665, 7314, 5700, 5695, 9063, 7347, 7345, 10477, 8453, 8450, 4085, 9604, 8078, 5718, 5719, 4738, 10273, 9097, 5710, 8945, 7415, 5711, 27252, 5714, 10425, 22954, 7332, 51449, 7334, 7335, 7336,…	1282	574	13528	1.41555	0.997336	0.031703	2.9391
GO:0044257	cellular protein catabolic process	80	5.57103	0.00174077	79184, 81631, 6596, 5682, 64395, 8925, 51377, 55884, 55585, 5685, 59349, 80700, 10393, 9101, 59343, 27338, 10197, 6612, 8975, 64219, 9040, 5886, 5708, 10868, 5709, 5707, 5691, 5690, 10533, 5705, 3093, 5702, 51665, 7314, 5700, 5695, 9063, 7347, 7345, 10477, 8453, 8450, 4085, 9604, 8078, 5718, 5719, 4738, 5664, 10273, 9097, 5710, 8945, 7415, 5711, 27252, 5714, 10425, 22954, 7332, 51449, 7334, 7335,…	1282	603	13528	1.39997	0.998291	0.0338545	3.15561
GO:0007632	visual behavior	10	0.696379	0.00175295	1020, 2902, 3265, 54413, 3156, 1813, 3845, 478, 351, 3064	1282	31	13528	3.40396	0.998365	0.0339073	3.17735
GO:0043603	cellular amide metabolic process	14	0.97493	0.00182523	435, 3420, 445, 7167, 3419, 23475, 4191, 1738, 384, 4190, 3945, 3421, 10166, 3064	1282	56	13528	2.63807	0.998745	0.0350965	3.30629
GO:0030163	protein catabolic process	82	5.71031	0.00185186	79184, 81631, 6596, 5682, 64395, 8925, 51377, 55884, 55585, 5685, 59349, 80700, 10393, 9101, 27338, 59343, 10197, 6612, 8975, 64219, 9040, 5886, 5708, 10868, 5709, 5707, 5691, 5690, 10533, 5705, 3093, 5702, 51665, 7314, 5700, 5695, 9063, 7347, 7345, 10477, 8453, 8450, 4085, 9604, 8078, 5718, 5719, 4738, 5664, 10273, 9097, 5710, 10939, 8945, 7415, 5711, 27252, 5714, 10425, 22954, 10730, 7332, 5144…	1282	622	13528	1.39113	0.998862	0.0354137	3.35375
GO:0050801	ion homeostasis	58	4.039	0.0019186	2053, 54413, 5579, 6348, 6262, 334, 2743, 488, 57338, 885, 886, 439, 773, 506, 2902, 1139, 1182, 10058, 6511, 5590, 5837, 10479, 1813, 6553, 1270, 3708, 155066, 10939, 10369, 664, 1604, 2785, 3751, 57468, 23428, 80762, 57419, 3073, 48, 6622, 9997, 4719, 1738, 5532, 5530, 5621, 351, 491, 1020, 5291, 8913, 2281, 2782, 6863, 185, 10935, 3064, 7220	1282	409	13528	1.49641	0.999109	0.0364772	3.47261
GO:0009725	response to hormone stimulus	53	3.69081	0.00208348	6721, 6770, 5950, 6772, 5577, 435, 8836, 5584, 10057, 5604, 1036, 5037, 2805, 4747, 7436, 2947, 7079, 5591, 5786, 5122, 7386, 5594, 9604, 6750, 26060, 3845, 3992, 6791, 2785, 3949, 109, 2879, 8891, 2026, 5798, 58189, 2170, 4131, 412, 8503, 5566, 4435, 2778, 6529, 10076, 2782, 6863, 5573, 3667, 894, 6382, 7054, 593	1282	367	13528	1.5239	0.999513	0.0393483	3.76566
GO:0051289	protein homotetramerization	9	0.626741	0.00208686	3251, 1807, 7915, 2878, 230, 1491, 5214, 5213, 93974	1282	26	13528	3.65271	0.999519	0.0392086	3.77165
GO:0048278	vesicle docking	9	0.626741	0.00208686	10652, 6812, 10640, 23256, 11311, 9751, 26276, 6616, 10814	1282	26	13528	3.65271	0.999519	0.0392086	3.77165
GO:0042423	catecholamine biosynthetic process	6	0.417827	0.00214338	6531, 6622, 2643, 4929, 1644, 7054	1282	11	13528	5.75578	0.999609	0.0400446	3.8719
GO:0008203	cholesterol metabolic process	19	1.32312	0.00221934	6721, 10858, 23780, 6713, 1595, 3157, 2224, 1717, 1718, 3949, 3638, 7436, 1727, 4597, 3156, 6720, 7108, 50814, 3422	1282	92	13528	2.17927	0.999704	0.0412253	4.00649
GO:0030001	metal ion transport	64	4.45682	0.00228699	784, 5579, 30820, 6262, 489, 488, 57338, 57380, 40, 481, 9498, 9973, 2902, 773, 55799, 1139, 476, 9254, 478, 309, 3790, 3785, 3786, 55800, 10479, 81855, 1813, 6553, 9962, 3742, 8514, 3708, 3745, 5664, 4704, 10369, 10368, 51393, 3751, 3752, 57468, 6583, 10463, 4905, 57419, 57192, 9525, 816, 9997, 818, 81539, 5532, 5530, 6326, 491, 3763, 8913, 57084, 493, 2281, 7226, 6574, 11261, 7220	1282	465	13528	1.45235	0.999769	0.0422422	4.1262
GO:0046903	secretion	45	3.1337	0.00228775	63941, 23256, 64130, 9369, 8618, 6348, 6845, 821, 2743, 10652, 55521, 9751, 10564, 627, 6583, 7163, 5584, 6616, 5864, 6812, 773, 7857, 2617, 9522, 10961, 818, 26276, 6853, 2778, 320, 6857, 1020, 10640, 11188, 2281, 11311, 4061, 7534, 11069, 1813, 10814, 3064, 11261, 4087, 7220	1282	300	13528	1.58284	0.99977	0.0420438	4.12754
GO:0048169	regulation of long-term neuronal synaptic plasticity	8	0.557103	0.00237279	2902, 3265, 6622, 27020, 1813, 3845, 9145, 8766	1282	21	13528	4.01991	0.999831	0.0433566	4.27783
GO:0009146	purine nucleoside triphosphate catabolic process	8	0.557103	0.00237279	513, 506, 2643, 9525, 47, 539, 498, 8766	1282	21	13528	4.01991	0.999831	0.0433566	4.27783
GO:0015800	acidic amino acid transport	7	0.487465	0.00247734	6511, 6505, 8604, 10165, 6529, 291, 3064	1282	16	13528	4.61661	0.999885	0.0450011	4.46227
GO:0007049	cell cycle	98	6.82451	0.00252098	8317, 3875, 5536, 10540, 10296, 7803, 1620, 7283, 10534, 10907, 9874, 1718, 545, 4221, 9055, 11334, 11130, 26060, 8945, 5048, 23481, 22924, 109, 23326, 8239, 8379, 816, 3838, 91, 818, 4436, 4171, 996, 9183, 1639, 5810, 203068, 894, 11258, 5682, 23552, 5685, 10393, 10381, 10197, 10300, 10657, 3054, 5116, 5708, 5709, 11243, 5884, 5928, 5604, 5707, 5691, 64061, 5705, 5690, 5702, 54466, 5695, 5700, 7…	1282	776	13528	1.33263	0.999902	0.0455504	4.53916
GO:0034655	nucleobase, nucleoside, nucleotide and nucleic acid catabolic process	14	0.97493	0.00255163	506, 2643, 9525, 5144, 47, 956, 498, 8766, 513, 1807, 2272, 11165, 539, 9583	1282	58	13528	2.5471	0.999912	0.0458659	4.59314
GO:0034656	nucleobase, nucleoside and nucleotide catabolic process	14	0.97493	0.00255163	506, 2643, 9525, 5144, 47, 956, 498, 8766, 513, 1807, 2272, 11165, 539, 9583	1282	58	13528	2.5471	0.999912	0.0458659	4.59314
GO:0000904	cell morphogenesis involved in differentiation	38	2.64624	0.00272929	10678, 9369, 5048, 10939, 4897, 1496, 3897, 288, 9201, 81565, 6905, 4929, 2596, 627, 885, 5797, 886, 6616, 4131, 6585, 5864, 6812, 3251, 773, 8851, 11041, 1949, 57731, 9353, 4435, 7314, 4747, 351, 491, 1020, 7345, 1813, 1630, 4692	1282	244	13528	1.64339	0.999954	0.0487452	4.90539
GO:0050769	positive regulation of neurogenesis	14	0.97493	0.00299495	6770, 1270, 27020, 9353, 4747, 3981, 3984, 81565, 27339, 10096, 396, 1813, 4131, 4916	1282	59	13528	2.50393	0.999983	0.0531097	5.37052
GO:0043039	tRNA aminoacylation	12	0.835655	0.00313057	3035, 2193, 1615, 8565, 6301, 2617, 4677, 7453, 5859, 3376, 833, 2058	1282	46	13528	2.75276	0.99999	0.0551836	5.60713
GO:0006418	tRNA aminoacylation for protein translation	12	0.835655	0.00313057	3035, 2193, 1615, 8565, 6301, 2617, 4677, 7453, 5859, 3376, 833, 2058	1282	46	13528	2.75276	0.99999	0.0551836	5.60713
GO:0043038	amino acid activation	12	0.835655	0.00313057	3035, 2193, 1615, 8565, 6301, 2617, 4677, 7453, 5859, 3376, 833, 2058	1282	46	13528	2.75276	0.99999	0.0551836	5.60713
GO:0007628	adult walking behavior	8	0.557103	0.00319926	773, 7345, 1949, 57731, 1813, 27429, 3073, 2743	1282	22	13528	3.83719	0.999992	0.0560918	5.72676
GO:0007616	long-term memory	6	0.417827	0.00338974	2902, 5590, 6863, 5923, 2890, 6616	1282	12	13528	5.27613	0.999996	0.0590538	6.05775
GO:0006626	protein targeting to mitochondrion	10	0.696379	0.00352045	1678, 26515, 100287932, 9804, 10651, 10245, 7534, 10953, 10440, 26519	1282	34	13528	3.10361	0.999997	0.060974	6.28424
GO:0070585	protein localization in mitochondrion	10	0.696379	0.00352045	1678, 26515, 100287932, 9804, 10651, 10245, 7534, 10953, 10440, 26519	1282	34	13528	3.10361	0.999997	0.060974	6.28424
GO:0006000	fructose metabolic process	7	0.487465	0.00352509	2673, 5208, 226, 230, 5214, 6652, 5213	1282	17	13528	4.34505	0.999998	0.0607649	6.29227
GO:0009132	nucleoside diphosphate metabolic process	7	0.487465	0.00352509	513, 506, 4830, 956, 26289, 9583, 498	1282	17	13528	4.34505	0.999998	0.0607649	6.29227
GO:0032228	regulation of synaptic transmission, GABAergic	7	0.487465	0.00352509	6812, 3265, 11188, 6863, 1813, 3845, 6529	1282	17	13528	4.34505	0.999998	0.0607649	6.29227
GO:0046395	carboxylic acid catabolic process	21	1.4624	0.00359637	2747, 2571, 1374, 23659, 5191, 2572, 2806, 1036, 10327, 10295, 2746, 10993, 2805, 55556, 435, 10005, 4522, 64087, 586, 549, 593	1282	111	13528	1.99637	0.999998	0.061667	6.41556
GO:0016054	organic acid catabolic process	21	1.4624	0.00359637	2747, 2571, 1374, 23659, 5191, 2572, 2806, 1036, 10327, 10295, 2746, 10993, 2805, 55556, 435, 10005, 4522, 64087, 586, 549, 593	1282	111	13528	1.99637	0.999998	0.061667	6.41556
GO:0007626	locomotory behavior	41	2.85515	0.00376459	4857, 3265, 56172, 7249, 18, 5048, 6348, 27429, 2911, 334, 2743, 435, 6376, 6905, 10488, 4929, 4923, 3073, 773, 2902, 7857, 6622, 1949, 57731, 6623, 5604, 9353, 478, 320, 2775, 793, 351, 491, 5291, 7345, 6531, 1813, 6571, 7054, 5594, 3064	1282	274	13528	1.57899	0.999999	0.064162	6.7059
GO:0031344	regulation of cell projection organization	18	1.25348	0.00376863	773, 2902, 57142, 1270, 9353, 4741, 4897, 4747, 3984, 81565, 4974, 7070, 1627, 10096, 396, 7533, 4131, 4916	1282	89	13528	2.13417	0.999999	0.0639315	6.71287
GO:0008064	regulation of actin polymerization or depolymerization	14	0.97493	0.00406989	6712, 57731, 118, 6709, 5921, 1072, 11034, 64223, 57180, 10552, 10096, 81873, 2039, 5217	1282	61	13528	2.42183	1	0.0685557	7.23068
GO:0050808	synapse organization	14	0.97493	0.00406989	773, 54413, 9369, 10939, 10369, 9093, 4897, 4898, 351, 288, 491, 43, 1813, 4131	1282	61	13528	2.42183	1	0.0685557	7.23068
GO:0006734	NADH metabolic process	5	0.348189	0.00410006	3420, 3419, 4191, 4190, 3421	1282	8	13528	6.59516	1	0.0687311	7.28237
GO:0009263	deoxyribonucleotide biosynthetic process	5	0.348189	0.00410006	132, 7298, 6240, 26289, 9519	1282	8	13528	6.59516	1	0.0687311	7.28237
GO:0060052	neurofilament cytoskeleton organization	5	0.348189	0.00410006	9118, 81565, 4741, 4744, 4747	1282	8	13528	6.59516	1	0.0687311	7.28237
GO:0018065	protein-cofactor linkage	5	0.348189	0.00410006	2571, 10402, 1491, 4826, 9397	1282	8	13528	6.59516	1	0.0687311	7.28237
GO:0009154	purine ribonucleotide catabolic process	8	0.557103	0.00422846	513, 506, 2643, 9525, 47, 539, 498, 8766	1282	23	13528	3.67035	1	0.070488	7.50213
GO:0043523	regulation of neuron apoptosis	18	1.25348	0.00424662	773, 2902, 3265, 8851, 1270, 6622, 6620, 4436, 3845, 3981, 5921, 4747, 1020, 1718, 4929, 10935, 627, 3064	1282	90	13528	2.11045	1	0.07046	7.53316
GO:0006865	amino acid transport	18	1.25348	0.00424662	773, 6509, 81034, 6536, 6505, 7504, 6519, 81539, 8604, 320, 6529, 291, 6511, 6583, 23428, 10165, 10166, 3064	1282	90	13528	2.11045	1	0.07046	7.53316
GO:0043254	regulation of protein complex assembly	18	1.25348	0.00424662	6812, 6712, 57731, 2932, 118, 6709, 5921, 64223, 57180, 10552, 5590, 10096, 81873, 10013, 885, 4131, 3054, 2039	1282	90	13528	2.11045	1	0.07046	7.53316
GO:0016358	dendrite development	10	0.696379	0.00434823	9201, 3251, 1020, 773, 627, 4133, 1496, 4131, 351, 4168	1282	35	13528	3.01493	1	0.0717628	7.70667
GO:0007242	intracellular signaling cascade	147	10.2368	0.00441249	9456, 6775, 6772, 7298, 6416, 7064, 886, 64121, 6009, 51560, 23647, 9874, 29, 1718, 545, 4221, 400, 1813, 6014, 1612, 11130, 9908, 9628, 3845, 8036, 53358, 1123, 9577, 8766, 1072, 2785, 54472, 109, 27289, 51195, 6000, 1268, 8567, 7529, 5899, 51701, 4436, 5566, 2778, 11020, 2774, 2782, 9175, 5573, 185, 5810, 396, 613, 10123, 7533, 398, 79184, 2915, 5579, 5577, 50649, 5332, 7249, 381, 55884, 2911, …	1282	1256	13528	1.23502	1	0.07246	7.81623
GO:0007018	microtubule-based movement	21	1.4624	0.00443749	5604, 4741, 5048, 320, 3831, 4747, 351, 10382, 81565, 10383, 7345, 10381, 5590, 1780, 203068, 3797, 11127, 3796, 64837, 10126, 3064	1282	113	13528	1.96104	1	0.0725315	7.85883
GO:0055085	transmembrane transport	74	5.1532	0.00444556	5950, 26515, 10245, 6262, 26519, 535, 64393, 57380, 59343, 533, 539, 10440, 10057, 773, 506, 1185, 509, 1182, 10237, 10058, 11182, 9296, 3790, 23457, 3785, 3786, 81855, 10479, 10478, 6553, 23788, 10165, 9962, 10166, 9016, 3742, 8514, 5250, 81034, 3708, 3745, 155066, 7416, 7419, 51393, 513, 3751, 3752, 6583, 57468, 518, 10463, 516, 57419, 57192, 8402, 26503, 8604, 498, 291, 6326, 1678, 8913, 57084…	1282	569	13528	1.37235	1	0.0723362	7.87256
GO:0051592	response to calcium ion	13	0.905292	0.0046468	22872, 30820, 6382, 71, 6262, 8604, 10165, 5122, 6529, 6857, 5037, 7220, 3064	1282	55	13528	2.49417	1	0.0751584	8.21469
GO:0010720	positive regulation of cell development	15	1.04457	0.00468343	6770, 1270, 27020, 9353, 4747, 3981, 3984, 81565, 27339, 10096, 396, 1813, 4131, 4916, 4087	1282	69	13528	2.29397	1	0.0753968	8.27684
GO:0051591	response to cAMP	11	0.766017	0.00491966	435, 6531, 4830, 5837, 6772, 894, 6382, 5798, 1036, 5037, 593	1282	42	13528	2.76369	1	0.0787095	8.67664
GO:0046700	heterocycle catabolic process	16	1.11421	0.00520543	506, 2643, 9525, 5144, 47, 644, 498, 8766, 513, 1807, 3163, 2272, 4522, 11165, 539, 9583	1282	77	13528	2.19268	1	0.0827378	9.15812
GO:0033365	protein localization in organelle	25	1.74095	0.00520879	26515, 9804, 6728, 10245, 2254, 7249, 10953, 10204, 26519, 3840, 10651, 10440, 10133, 6731, 6734, 3838, 30000, 5532, 5530, 1678, 10073, 100287932, 7534, 5594, 3064	1282	146	13528	1.80689	1	0.082432	9.16377
GO:0030832	regulation of actin filament length	14	0.97493	0.00543663	6712, 57731, 118, 6709, 5921, 1072, 11034, 64223, 57180, 10552, 10096, 81873, 2039, 5217	1282	63	13528	2.34495	1	0.0855195	9.54588
GO:0006904	vesicle docking during exocytosis	8	0.557103	0.00548955	10652, 6812, 23256, 11311, 9751, 26276, 6616, 10814	1282	24	13528	3.51742	1	0.0859488	9.63441
GO:0042401	biogenic amine biosynthetic process	9	0.626741	0.00556062	51582, 6723, 8623, 6531, 6622, 2643, 4929, 1644, 7054	1282	30	13528	3.16568	1	0.0866451	9.75318
GO:0017038	protein import	23	1.60167	0.00563115	8504, 26515, 9804, 5191, 3838, 10245, 7249, 2254, 10953, 30000, 5532, 10204, 3840, 26519, 5530, 1678, 10073, 100287932, 10651, 7534, 10440, 3064, 5594	1282	131	13528	1.85269	1	0.0873269	9.87092
GO:0006112	energy reserve metabolic process	11	0.766017	0.00587827	2632, 5504, 5257, 5834, 5502, 2673, 5837, 5836, 2932, 178, 2778	1282	43	13528	2.69942	1	0.090608	10.2822
GO:0048878	chemical homeostasis	67	4.66574	0.00603545	2053, 5950, 54413, 5579, 6348, 6262, 334, 2743, 488, 57338, 885, 886, 439, 773, 506, 2902, 1139, 1182, 10058, 2805, 6511, 5590, 5837, 10479, 5836, 31, 1813, 6553, 1270, 3708, 155066, 10939, 3169, 664, 10369, 10087, 5213, 1604, 2785, 3949, 3751, 57468, 23428, 80762, 57419, 3073, 48, 6622, 9997, 4719, 1738, 5532, 5530, 5621, 351, 491, 1020, 5291, 8913, 2281, 2782, 6863, 185, 10935, 3667, 3064, 7220	1282	512	13528	1.38086	1	0.0925336	10.543
GO:0006979	response to oxidative stress	27	1.88022	0.00610031	6770, 2937, 6772, 7001, 1861, 2878, 10013, 2879, 4728, 6622, 5604, 4482, 4720, 7507, 2775, 5037, 5621, 11284, 1718, 8455, 3163, 10494, 10935, 7226, 6382, 1161, 9962	1282	164	13528	1.73726	1	0.0930944	10.6503
GO:0045471	response to ethanol	14	0.97493	0.00624568	6770, 5950, 2902, 10400, 2806, 18, 1036, 5037, 8836, 6531, 894, 1813, 518, 7054	1282	64	13528	2.30831	1	0.0948166	10.8905
GO:0009116	nucleoside metabolic process	14	0.97493	0.00624568	3251, 5631, 132, 2272, 23463, 10400, 4830, 47, 11165, 3156, 5635, 9583, 8382, 9519	1282	64	13528	2.30831	1	0.0948166	10.8905
GO:0060341	regulation of cellular localization	37	2.5766	0.00632495	23256, 5950, 1270, 1374, 9908, 9627, 2932, 2746, 6262, 5213, 3356, 3358, 26297, 43, 5208, 6616, 5865, 10657, 4905, 4826, 5864, 6812, 773, 657, 6622, 6623, 5566, 24145, 6857, 1020, 2281, 23413, 6447, 11146, 11069, 1813, 5122	1282	248	13528	1.57433	1	0.0955691	11.0212
GO:0001975	response to amphetamine	7	0.487465	0.00655493	3251, 2902, 4929, 1813, 6571, 5530, 2774	1282	19	13528	3.88768	1	0.0984728	11.3995
GO:0051402	neuron apoptosis	7	0.487465	0.00655493	1020, 51604, 664, 9131, 351, 3064, 3981	1282	19	13528	3.88768	1	0.0984728	11.3995
GO:0022406	membrane docking	9	0.626741	0.00688502	10652, 6812, 10640, 23256, 11311, 9751, 26276, 6616, 10814	1282	31	13528	3.06356	1	0.102764	11.9397
GO:0050772	positive regulation of axonogenesis	8	0.557103	0.00701236	3984, 81565, 1270, 9353, 396, 4131, 4747, 4916	1282	25	13528	3.37672	1	0.104145	12.1473
GO:0007215	glutamate signaling pathway	8	0.557103	0.00701236	2915, 2902, 8851, 9455, 9456, 2892, 478, 351	1282	25	13528	3.37672	1	0.104145	12.1473
GO:0008652	cellular amino acid biosynthetic process	12	0.835655	0.00721996	435, 445, 2747, 5832, 440, 4522, 2806, 1491, 1036, 586, 2746, 2805	1282	51	13528	2.48289	1	0.106637	12.4847
GO:0043244	regulation of protein complex disassembly	12	0.835655	0.00721996	11034, 6712, 57731, 10013, 10300, 4133, 4130, 4131, 6709, 118, 2039, 1072	1282	51	13528	2.48289	1	0.106637	12.4847
GO:0015813	L-glutamate transport	6	0.417827	0.00729741	6511, 6505, 8604, 10165, 291, 3064	1282	14	13528	4.5224	1	0.10729	12.6103
GO:0048488	synaptic vesicle endocytosis	6	0.417827	0.00729741	6812, 1020, 6622, 8867, 5864, 273	1282	14	13528	4.5224	1	0.10729	12.6103
GO:0009136	purine nucleoside diphosphate biosynthetic process	4	0.278552	0.00731721	513, 506, 26289, 498	1282	5	13528	8.44181	1	0.107137	12.6423
GO:0030388	fructose 1,6-bisphosphate metabolic process	4	0.278552	0.00731721	226, 230, 5214, 5213	1282	5	13528	8.44181	1	0.107137	12.6423
GO:0006102	isocitrate metabolic process	4	0.278552	0.00731721	3420, 3419, 3418, 3421	1282	5	13528	8.44181	1	0.107137	12.6423
GO:0009180	purine ribonucleoside diphosphate biosynthetic process	4	0.278552	0.00731721	513, 506, 26289, 498	1282	5	13528	8.44181	1	0.107137	12.6423
GO:0009265	2'-deoxyribonucleotide biosynthetic process	4	0.278552	0.00731721	132, 7298, 26289, 9519	1282	5	13528	8.44181	1	0.107137	12.6423
GO:0006172	ADP biosynthetic process	4	0.278552	0.00731721	513, 506, 26289, 498	1282	5	13528	8.44181	1	0.107137	12.6423
GO:0009188	ribonucleoside diphosphate biosynthetic process	4	0.278552	0.00731721	513, 506, 26289, 498	1282	5	13528	8.44181	1	0.107137	12.6423
GO:0044087	regulation of cellular component biogenesis	24	1.67131	0.00736532	6812, 2902, 6712, 57731, 2932, 7249, 7314, 118, 6709, 5921, 64223, 57180, 10552, 5590, 6863, 10096, 81873, 10013, 4771, 885, 6616, 4131, 3054, 2039	1282	142	13528	1.78348	1	0.107377	12.7202
GO:0042391	regulation of membrane potential	23	1.60167	0.00737615	2902, 773, 54413, 1270, 6622, 4719, 1738, 10939, 10369, 664, 5532, 5530, 2743, 1020, 8913, 3751, 6511, 5590, 6863, 10935, 885, 3073, 3064	1282	134	13528	1.81121	1	0.107102	12.7377
GO:0051260	protein homooligomerization	18	1.25348	0.00743994	3251, 2643, 230, 6505, 7249, 7415, 5213, 6529, 6857, 5037, 5621, 4282, 1807, 7915, 2878, 1491, 5214, 93974	1282	95	13528	1.99938	1	0.107555	12.8409
GO:0042440	pigment metabolic process	11	0.766017	0.0082267	211, 3251, 5631, 2235, 3163, 5498, 7390, 644, 7389, 8943, 3422	1282	45	13528	2.57944	1	0.117812	14.1036
GO:0018130	heterocycle biosynthetic process	13	0.905292	0.0083456	211, 3251, 132, 2643, 2235, 5832, 8623, 4522, 8803, 7390, 5498, 7389, 5805	1282	59	13528	2.32507	1	0.118953	14.2929
GO:0016265	death	89	6.19777	0.00840241	64112, 6772, 50649, 3875, 50650, 8738, 64393, 4929, 10197, 885, 1620, 51428, 10133, 5134, 64121, 773, 3251, 9500, 10059, 2617, 230, 6311, 5923, 4744, 7314, 29, 1718, 10438, 11188, 64400, 5315, 5598, 5591, 1612, 7204, 4168, 3265, 27018, 3708, 5664, 3845, 10939, 7415, 7416, 10670, 664, 9093, 27429, 3897, 9577, 5610, 7965, 5521, 1032, 3356, 56616, 1804, 81566, 23017, 1509, 10904, 55973, 8567, 57142,…	1282	724	13528	1.29717	1	0.119253	14.3833
GO:0070647	protein modification by small protein conjugation or removal	26	1.81058	0.00849213	79184, 10868, 4738, 10273, 7415, 7314, 26273, 22954, 27339, 7332, 7345, 7334, 59343, 7335, 7336, 10013, 6612, 23326, 8239, 9040, 26994, 1161, 8287, 7874, 1642, 9604	1282	160	13528	1.71474	1	0.119989	14.5257
GO:0009065	glutamine family amino acid catabolic process	7	0.487465	0.00862663	435, 2747, 2571, 2572, 2806, 2746, 2805	1282	20	13528	3.69329	1	0.121311	14.7388
GO:0051046	regulation of secretion	31	2.15877	0.00874034	5950, 1270, 1374, 9627, 2746, 5213, 3356, 3358, 26297, 43, 5208, 6616, 5865, 4905, 4826, 5864, 6812, 773, 6622, 6623, 24145, 6857, 1020, 6863, 185, 23413, 6447, 11146, 1813, 11069, 5122	1282	202	13528	1.61941	1	0.122347	14.9186
GO:0006457	protein folding	28	1.94986	0.00880988	4189, 10856, 10273, 1047, 5478, 1861, 9093, 821, 10294, 10693, 51303, 5203, 6905, 6904, 6903, 10131, 10845, 5300, 22824, 56521, 10961, 26278, 23640, 7411, 2281, 2286, 7266, 7265	1282	177	13528	1.66928	1	0.122795	15.0284
GO:0051588	regulation of neurotransmitter transport	8	0.557103	0.00882702	6812, 773, 3358, 6622, 6623, 9627, 1813, 5864	1282	26	13528	3.24685	1	0.122555	15.0555
GO:0032956	regulation of actin cytoskeleton organization	17	1.18384	0.00884657	6712, 57731, 7249, 118, 6709, 5921, 1072, 11034, 64223, 57180, 10552, 6863, 10096, 81873, 4771, 2039, 5217	1282	89	13528	2.0156	1	0.122348	15.0863
GO:0051262	protein tetramerization	10	0.696379	0.00926013	3251, 1807, 7915, 23590, 2878, 230, 1491, 5214, 5213, 93974	1282	39	13528	2.70571	1	0.127234	15.736
GO:0007265	Ras protein signal transduction	19	1.32312	0.00938338	3265, 7529, 9908, 5605, 5899, 5604, 3845, 8036, 53358, 1072, 50650, 3984, 1718, 2782, 11188, 9101, 396, 398, 5594	1282	105	13528	1.90946	1	0.128342	15.9287
GO:0060548	negative regulation of cell death	49	3.41226	0.00959243	6620, 3875, 8678, 10296, 4929, 5584, 773, 2902, 5705, 7314, 6880, 5921, 4747, 1718, 10370, 5590, 440, 4830, 5272, 1612, 3265, 1270, 7001, 5664, 1917, 2932, 3845, 56848, 8382, 9093, 664, 1072, 1032, 23017, 627, 7857, 599, 5423, 6622, 4436, 2739, 291, 3981, 5621, 4282, 10935, 396, 7534, 3064	1282	360	13528	1.43628	1	0.130534	16.2546
GO:0009119	ribonucleoside metabolic process	11	0.766017	0.00964229	3251, 132, 2272, 10400, 23463, 4830, 47, 11165, 3156, 9583, 8382	1282	46	13528	2.52337	1	0.130686	16.3322
GO:0044264	cellular polysaccharide metabolic process	12	0.835655	0.00970885	2632, 54187, 11041, 10678, 5504, 5257, 5834, 5502, 5837, 5836, 2932, 178, 55907	1282	53	13528	2.38919	1	0.131048	16.4356
GO:0006518	peptide metabolic process	12	0.835655	0.00970885	5066, 7915, 7064, 2936, 2937, 2878, 2879, 1491, 373156, 5122, 2739, 60488	1282	53	13528	2.38919	1	0.131048	16.4356
GO:0043434	response to peptide hormone stimulus	25	1.74095	0.0100893	6770, 5950, 6772, 26060, 3992, 435, 8836, 8891, 5584, 5798, 2170, 4131, 412, 10057, 8503, 1036, 2805, 4747, 7436, 3667, 894, 7079, 5786, 5591, 5122	1282	154	13528	1.71303	1	0.135348	17.0245
GO:0016486	peptide hormone processing	6	0.417827	0.0101051	5126, 1363, 27344, 10159, 6447, 5122	1282	15	13528	4.2209	1	0.135054	17.0489
GO:0006901	vesicle coating	6	0.417827	0.0101051	8729, 375, 50632, 1175, 22820, 11316	1282	15	13528	4.2209	1	0.135054	17.0489
GO:0048489	synaptic vesicle transport	9	0.626741	0.0102305	6812, 1020, 6622, 9751, 6456, 8867, 6616, 5864, 273	1282	33	13528	2.87789	1	0.136123	17.2419
GO:0006195	purine nucleotide catabolic process	9	0.626741	0.0102305	513, 506, 2643, 9525, 47, 5144, 539, 498, 8766	1282	33	13528	2.87789	1	0.136123	17.2419
GO:0006612	protein targeting to membrane	9	0.626741	0.0102305	1678, 6734, 8504, 26515, 23463, 6728, 5584, 26519, 6731	1282	33	13528	2.87789	1	0.136123	17.2419
GO:0009416	response to light stimulus	23	1.60167	0.0103657	2902, 5950, 3265, 54413, 8533, 4436, 3845, 478, 7507, 9094, 351, 1032, 1020, 408, 2235, 10381, 2237, 3156, 4221, 1813, 1161, 3064, 23596	1282	138	13528	1.75871	1	0.137306	17.4498
GO:0006836	neurotransmitter transport	16	1.11421	0.0105245	773, 64130, 9369, 6536, 6853, 6857, 6538, 6529, 291, 57084, 6531, 9751, 6571, 6616, 10814, 5864	1282	83	13528	2.03417	1	0.138767	17.6932
GO:0009185	ribonucleoside diphosphate metabolic process	5	0.348189	0.0105387	513, 506, 26289, 9583, 498	1282	10	13528	5.27613	1	0.138446	17.715
GO:0019627	urea metabolic process	5	0.348189	0.0105387	435, 445, 384, 10166, 3064	1282	10	13528	5.27613	1	0.138446	17.715
GO:0060134	prepulse inhibition	5	0.348189	0.0105387	2902, 6531, 1813, 1496, 2173	1282	10	13528	5.27613	1	0.138446	17.715
GO:0000050	urea cycle	5	0.348189	0.0105387	435, 445, 384, 10166, 3064	1282	10	13528	5.27613	1	0.138446	17.715
GO:0000226	microtubule cytoskeleton organization	24	1.67131	0.011091	10048, 5116, 11130, 50861, 7283, 51673, 4741, 5048, 4744, 6791, 5902, 10540, 4747, 9183, 81565, 5979, 5590, 6905, 27229, 203068, 4133, 10579, 9055, 4131	1282	147	13528	1.72282	1	0.144671	18.5562
GO:0046928	regulation of neurotransmitter secretion	7	0.487465	0.0111282	6812, 773, 3358, 6622, 6623, 9627, 5864	1282	21	13528	3.51742	1	0.14461	18.6125
GO:0042398	cellular amino acid derivative biosynthetic process	12	0.835655	0.0111777	51582, 6723, 8623, 6531, 6622, 2643, 2937, 4929, 1644, 2593, 1036, 7054	1282	54	13528	2.34495	1	0.144697	18.6874
GO:0016051	carbohydrate biosynthetic process	19	1.32312	0.0113564	5950, 11041, 2632, 10678, 64132, 178, 10993, 2762, 2805, 64377, 6675, 54187, 7167, 7360, 2673, 5836, 55907, 2026, 6652, 8706	1282	107	13528	1.87377	1	0.146331	18.9575
GO:0022604	regulation of cell morphogenesis	22	1.53203	0.0113636	2902, 773, 57142, 1270, 226, 9353, 4741, 11217, 4897, 5921, 4747, 3984, 81565, 4974, 7267, 7070, 10096, 396, 7533, 4131, 4087, 4916	1282	131	13528	1.77214	1	0.145907	18.9684
GO:0007010	cytoskeleton organization	57	3.96936	0.0115148	51673, 55742, 6348, 118, 10540, 10486, 288, 10296, 1627, 3927, 10487, 23136, 5584, 5116, 8976, 57731, 50861, 7283, 23647, 4741, 8936, 4744, 4747, 9118, 5979, 5590, 11188, 7070, 27229, 71, 10579, 9055, 5217, 10048, 11130, 3265, 5048, 3845, 27252, 6791, 1072, 11034, 3984, 81565, 27289, 6905, 4133, 4131, 9475, 226, 5902, 9183, 1020, 10552, 203068, 4771, 2039	1282	436	13528	1.37954	1	0.147196	19.1961
GO:0022402	cell cycle process	71	4.94429	0.011637	11258, 5682, 8317, 5685, 5536, 10540, 10393, 10381, 10197, 10300, 1620, 10657, 5116, 5708, 5709, 7283, 11243, 5707, 5604, 5691, 10534, 5705, 5690, 5702, 7314, 5700, 5695, 10907, 1718, 8453, 4221, 586, 10579, 10669, 9055, 4085, 56603, 5718, 11130, 5719, 4683, 2932, 5048, 5710, 8945, 5711, 5714, 23481, 6791, 1032, 22924, 8900, 109, 8239, 8379, 10982, 816, 3838, 818, 91, 4436, 5532, 5902, 5530, 351,…	1282	565	13528	1.32604	1	0.148131	19.3798
GO:0051130	positive regulation of cellular component organization	28	1.94986	0.0117321	1270, 2932, 1072, 11034, 3984, 81565, 7334, 10013, 50632, 885, 10300, 5584, 4131, 9475, 7014, 6622, 9353, 5902, 5037, 4747, 64223, 6863, 10096, 4771, 4221, 396, 4916, 4087	1282	181	13528	1.63239	1	0.148739	19.5224
GO:0034637	cellular carbohydrate biosynthetic process	14	0.97493	0.0118294	5950, 2632, 54187, 6675, 11041, 10678, 7167, 5836, 55907, 178, 2026, 6652, 10993, 2762, 2805	1282	69	13528	2.14104	1	0.149369	19.6681
GO:0032970	regulation of actin filament-based process	17	1.18384	0.012095	6712, 57731, 7249, 118, 6709, 5921, 1072, 11034, 64223, 57180, 10552, 6863, 10096, 81873, 4771, 2039, 5217	1282	92	13528	1.94987	1	0.151952	20.0645
GO:0017157	regulation of exocytosis	9	0.626741	0.0122951	6812, 1020, 773, 23413, 11069, 5865, 4905, 6857, 5864	1282	34	13528	2.79325	1	0.153753	20.362
GO:0000902	cell morphogenesis	48	3.34262	0.0123948	4897, 118, 10486, 9201, 288, 4929, 10487, 885, 5584, 886, 6616, 5116, 773, 3251, 11041, 1949, 57731, 9353, 5604, 7314, 4747, 7345, 1813, 4692, 10678, 9369, 10939, 5048, 10087, 1496, 3897, 1072, 81565, 6905, 2596, 627, 5797, 4131, 6585, 5864, 6812, 8851, 4435, 351, 9183, 491, 1020, 11127, 1630	1282	356	13528	1.42278	1	0.154382	20.5098
GO:0055080	cation homeostasis	40	2.78552	0.0127728	2053, 5579, 3708, 155066, 6348, 6262, 334, 1604, 488, 2785, 57338, 57468, 886, 23428, 439, 80762, 57419, 506, 773, 48, 2902, 1139, 1182, 9997, 10058, 5621, 351, 491, 8913, 5291, 2281, 2782, 6863, 5837, 10479, 185, 1813, 6553, 3064, 7220	1282	286	13528	1.47584	1	0.15819	21.0679
GO:0043242	negative regulation of protein complex disassembly	10	0.696379	0.0129052	6712, 57731, 10013, 10300, 4133, 4130, 4131, 6709, 118, 2039	1282	41	13528	2.57372	1	0.159167	21.2624
GO:0003001	generation of a signal involved in cell-cell signaling	16	1.11421	0.0130285	773, 64130, 9369, 818, 6853, 320, 6857, 2281, 9751, 7534, 627, 11069, 6616, 3064, 4087, 5864	1282	85	13528	1.98631	1	0.160034	21.4433
GO:0006749	glutathione metabolic process	8	0.557103	0.0134512	7915, 2936, 2937, 2878, 2879, 1491, 373156, 2739	1282	28	13528	3.01493	1	0.16426	22.0601
GO:0048741	skeletal muscle fiber development	8	0.557103	0.0134512	9456, 10939, 10369, 9093, 4898, 5532, 351, 5530	1282	28	13528	3.01493	1	0.16426	22.0601
GO:0019637	organophosphate metabolic process	30	2.08914	0.0134612	10423, 10400, 23659, 5048, 56848, 3992, 79143, 8818, 9791, 7167, 2879, 2170, 8396, 6622, 81537, 2592, 8733, 8605, 3612, 9373, 8395, 7915, 5291, 6609, 51604, 1040, 10554, 23761, 1813, 5297	1282	200	13528	1.58284	1	0.16383	22.0746
GO:0006200	ATP catabolic process	6	0.417827	0.0135723	513, 506, 9525, 47, 539, 498	1282	16	13528	3.9571	1	0.164531	22.2361
GO:0006900	membrane budding	6	0.417827	0.0135723	8729, 375, 50632, 1175, 22820, 11316	1282	16	13528	3.9571	1	0.164531	22.2361
GO:0001964	startle response	6	0.417827	0.0135723	2902, 6531, 1813, 1496, 2743, 2173	1282	16	13528	3.9571	1	0.164531	22.2361
GO:0014072	response to isoquinoline alkaloid	6	0.417827	0.0135723	2902, 6863, 1813, 5536, 5122, 2775	1282	16	13528	3.9571	1	0.164531	22.2361
GO:0043278	response to morphine	6	0.417827	0.0135723	2902, 6863, 1813, 5536, 5122, 2775	1282	16	13528	3.9571	1	0.164531	22.2361
GO:0046031	ADP metabolic process	4	0.278552	0.0136078	513, 506, 26289, 498	1282	6	13528	7.03484	1	0.164387	22.2875
GO:0010941	regulation of cell death	97	6.75487	0.0137315	2643, 64112, 6772, 6620, 4599, 3875, 8678, 8738, 10296, 64393, 4929, 885, 6880, 29, 1718, 6609, 4830, 4221, 7204, 1612, 6750, 1270, 27018, 1917, 7415, 3845, 10670, 8382, 1072, 56616, 23017, 10013, 627, 8567, 57142, 8851, 7529, 599, 5423, 91, 4436, 291, 5621, 54205, 10935, 203068, 7534, 396, 1630, 50649, 8575, 10955, 6262, 50650, 10383, 10197, 5584, 5601, 773, 2902, 9500, 5705, 5923, 7314, 7507, 5…	1282	815	13528	1.25591	1	0.165219	22.4666
GO:0042133	neurotransmitter metabolic process	7	0.487465	0.0141015	773, 7915, 2571, 43, 2572, 18, 7054	1282	22	13528	3.35754	1	0.168751	23.0002
GO:0042168	heme metabolic process	7	0.487465	0.0141015	211, 2235, 3163, 5498, 7390, 644, 7389	1282	22	13528	3.35754	1	0.168751	23.0002
GO:0030030	cell projection organization	49	3.41226	0.0141674	7249, 4897, 9201, 288, 4929, 885, 886, 6616, 5116, 773, 3251, 11041, 1949, 50861, 57731, 23647, 9353, 5604, 5923, 7314, 4747, 7345, 1813, 4692, 4168, 10678, 9369, 10939, 5048, 1496, 3897, 81565, 6905, 2596, 627, 5797, 4133, 4131, 6585, 5864, 6812, 8851, 2775, 351, 491, 25814, 1020, 11127, 1630, 10451	1282	368	13528	1.40506	1	0.168927	23.0949
GO:0043069	negative regulation of programmed cell death	48	3.34262	0.0142041	3265, 1270, 7001, 6620, 2932, 1917, 5664, 3845, 3875, 8678, 56848, 8382, 9093, 664, 1072, 1032, 10296, 23017, 4929, 627, 5584, 773, 2902, 7857, 599, 6622, 5423, 4436, 5705, 7314, 6880, 2739, 5621, 4747, 5921, 3981, 4282, 1718, 10370, 5590, 440, 4830, 10935, 5272, 7534, 396, 1612, 3064	1282	359	13528	1.41089	1	0.168784	23.1476
GO:0005977	glycogen metabolic process	9	0.626741	0.0146497	2632, 5504, 5257, 5834, 5502, 5837, 5836, 2932, 178	1282	35	13528	2.71344	1	0.173071	23.7844
GO:0010817	regulation of hormone levels	24	1.67131	0.0150548	6770, 5950, 773, 5126, 6715, 27344, 1363, 818, 3169, 64377, 8623, 2281, 4061, 10159, 5947, 7534, 6447, 7533, 11069, 6616, 5122, 3064, 4087, 56603	1282	151	13528	1.67718	1	0.176874	24.359
GO:0006888	ER to Golgi vesicle-mediated transport	10	0.696379	0.015083	10652, 9183, 10484, 22872, 53407, 7415, 51693, 29959, 6845, 3064	1282	42	13528	2.51244	1	0.176615	24.3989
GO:0030003	cellular cation homeostasis	36	2.50696	0.0152105	2053, 5579, 3708, 155066, 6348, 6262, 334, 1604, 488, 2785, 57338, 57468, 886, 439, 80762, 57419, 506, 773, 2902, 48, 1139, 1182, 9997, 10058, 5621, 351, 491, 8913, 5291, 2281, 2782, 6863, 5837, 185, 1813, 7220	1282	254	13528	1.4956	1	0.177415	24.5787
GO:0043604	amide biosynthetic process	5	0.348189	0.0153361	435, 445, 384, 10166, 3064	1282	11	13528	4.79648	1	0.178189	24.7556
GO:0048813	dendrite morphogenesis	5	0.348189	0.0153361	9201, 3251, 1020, 773, 1496	1282	11	13528	4.79648	1	0.178189	24.7556
GO:0009083	branched chain family amino acid catabolic process	5	0.348189	0.0153361	64087, 549, 586, 10295, 593	1282	11	13528	4.79648	1	0.178189	24.7556
GO:0010324	membrane invagination	32	2.22841	0.0160119	53353, 3265, 8120, 7249, 3845, 6845, 3949, 10487, 7804, 50632, 4037, 6457, 8218, 5864, 6812, 506, 6622, 27342, 9522, 6456, 2890, 1759, 351, 273, 1020, 162, 7436, 4830, 8723, 8867, 2868, 23603	1282	220	13528	1.53487	1	0.184745	25.7004
GO:0006897	endocytosis	32	2.22841	0.0160119	53353, 3265, 8120, 7249, 3845, 6845, 3949, 10487, 7804, 50632, 4037, 6457, 8218, 5864, 6812, 506, 6622, 27342, 9522, 6456, 2890, 1759, 351, 273, 1020, 162, 7436, 4830, 8723, 8867, 2868, 23603	1282	220	13528	1.53487	1	0.184745	25.7004
GO:0046128	purine ribonucleoside metabolic process	8	0.557103	0.0163185	3251, 132, 2272, 10400, 23463, 47, 11165, 3156	1282	29	13528	2.91097	1	0.18737	26.1253
GO:0042278	purine nucleoside metabolic process	8	0.557103	0.0163185	3251, 132, 2272, 10400, 23463, 47, 11165, 3156	1282	29	13528	2.91097	1	0.18737	26.1253
GO:0006778	porphyrin metabolic process	8	0.557103	0.0163185	211, 2235, 3163, 8803, 5498, 7390, 644, 7389	1282	29	13528	2.91097	1	0.18737	26.1253
GO:0033013	tetrapyrrole metabolic process	8	0.557103	0.0163185	211, 2235, 3163, 8803, 5498, 7390, 644, 7389	1282	29	13528	2.91097	1	0.18737	26.1253
GO:0070646	protein modification by small protein removal	8	0.557103	0.0163185	79184, 7345, 10868, 59343, 8239, 23326, 8287, 7874	1282	29	13528	2.91097	1	0.18737	26.1253
GO:0043066	negative regulation of apoptosis	47	3.27298	0.016972	3265, 1270, 7001, 6620, 2932, 1917, 5664, 3845, 3875, 8678, 56848, 8382, 9093, 664, 1072, 1032, 10296, 23017, 4929, 627, 5584, 773, 2902, 7857, 599, 6622, 5423, 4436, 7314, 6880, 2739, 5621, 4747, 5921, 3981, 4282, 1718, 10370, 5590, 440, 4830, 10935, 5272, 7534, 396, 1612, 3064	1282	354	13528	1.40101	1	0.193553	27.0232
GO:0033554	cellular response to stress	70	4.87465	0.0171356	79184, 10856, 7298, 8678, 11198, 6416, 3638, 27339, 64393, 6119, 5886, 5601, 5602, 5884, 23542, 5983, 7979, 7507, 4747, 60488, 9874, 11284, 440, 545, 8450, 4221, 5591, 5594, 1453, 7001, 4683, 2932, 7415, 5379, 10087, 3992, 9577, 5610, 1032, 2873, 7334, 10013, 7336, 2878, 5387, 2879, 8891, 1509, 4131, 1642, 659, 10039, 10038, 7014, 5423, 6622, 328, 4436, 54386, 3981, 5395, 9175, 2237, 10935, 5810,…	1282	566	13528	1.30505	1	0.19464	27.2464
GO:0044042	glucan metabolic process	9	0.626741	0.0173153	2632, 5504, 5257, 5834, 5502, 5837, 5836, 2932, 178	1282	36	13528	2.63807	1	0.195882	27.4909
GO:0010741	negative regulation of protein kinase cascade	9	0.626741	0.0173153	5515, 5518, 4771, 4221, 7249, 1813, 9093, 9146, 5037	1282	36	13528	2.63807	1	0.195882	27.4909
GO:0006073	cellular glucan metabolic process	9	0.626741	0.0173153	2632, 5504, 5257, 5834, 5502, 5837, 5836, 2932, 178	1282	36	13528	2.63807	1	0.195882	27.4909
GO:0051899	membrane depolarization	10	0.696379	0.0175196	8913, 1020, 773, 2902, 5590, 6622, 885, 10369, 5532, 5530	1282	43	13528	2.45401	1	0.197364	27.7678
GO:0002793	positive regulation of peptide secretion	7	0.487465	0.0175861	5950, 5208, 1813, 2746, 6616, 5213, 4826	1282	23	13528	3.21156	1	0.197439	27.8577
GO:0008306	associative learning	6	0.417827	0.0177587	1020, 2902, 6863, 2558, 1813, 3064	1282	17	13528	3.72433	1	0.198584	28.0906
GO:0043200	response to amino acid stimulus	6	0.417827	0.0177587	6750, 10400, 440, 4436, 1036, 1072	1282	17	13528	3.72433	1	0.198584	28.0906
GO:0008219	cell death	86	5.98886	0.0182504	64112, 6772, 50649, 3875, 50650, 8738, 64393, 10197, 885, 1620, 51428, 10133, 5134, 64121, 773, 3251, 9500, 10059, 2617, 230, 6311, 5923, 4744, 7314, 29, 1718, 10438, 11188, 64400, 5315, 5598, 5591, 1612, 7204, 4168, 3265, 27018, 3708, 5664, 3845, 7415, 7416, 10670, 664, 9093, 27429, 3897, 9577, 5610, 7965, 5521, 1032, 3356, 56616, 1804, 81566, 23017, 1509, 10904, 55973, 8567, 57142, 7529, 8565, …	1282	719	13528	1.26216	1	0.202916	28.7502
GO:0043549	regulation of kinase activity	47	3.27298	0.0196552	7001, 5577, 5664, 7249, 3845, 56848, 9093, 2911, 51654, 334, 2785, 1032, 3356, 2873, 5515, 109, 5518, 5208, 2596, 3156, 7804, 885, 8567, 8851, 1139, 5604, 5566, 64061, 351, 1020, 5291, 8941, 5998, 5571, 5590, 7070, 7436, 5999, 9175, 5573, 10935, 9467, 4221, 3667, 4771, 894, 10451	1282	357	13528	1.38923	1	0.216204	30.6034
GO:0009166	nucleotide catabolic process	11	0.766017	0.0196602	513, 506, 2643, 9525, 47, 5144, 956, 539, 9583, 498, 8766	1282	51	13528	2.27598	1	0.215614	30.6099
GO:0046165	alcohol biosynthetic process	10	0.696379	0.0202307	5950, 6675, 7167, 5836, 2026, 56848, 10993, 6652, 2762, 2805	1282	44	13528	2.39824	1	0.22053	31.3493
GO:0046942	carboxylic acid transport	23	1.60167	0.020674	773, 6509, 81034, 26503, 2806, 6536, 6505, 6519, 7504, 81539, 8604, 320, 6529, 291, 6511, 6583, 1813, 23428, 2170, 10165, 9962, 10166, 3064	1282	147	13528	1.65103	1	0.224162	31.9187
GO:0051052	regulation of DNA metabolic process	19	1.32312	0.020958	79184, 3265, 7014, 5884, 4683, 3838, 4436, 64061, 9577, 54386, 7334, 5515, 7335, 5518, 7336, 545, 4771, 1161, 80762	1282	114	13528	1.75871	1	0.226232	32.2811
GO:0006644	phospholipid metabolic process	28	1.94986	0.0211924	10423, 10400, 23659, 5048, 56848, 3992, 79143, 9791, 8818, 2879, 2170, 8396, 6622, 81537, 8733, 8605, 3612, 9373, 8395, 5291, 7915, 6609, 51604, 1040, 10554, 23761, 1813, 5297	1282	190	13528	1.55507	1	0.227812	32.5789
GO:0035020	regulation of Rac protein signal transduction	5	0.348189	0.0213093	3265, 64223, 50861, 5923, 3845	1282	12	13528	4.39678	1	0.228264	32.7269
GO:0046426	negative regulation of JAK-STAT cascade	4	0.278552	0.0221519	5515, 5518, 4771, 9146	1282	7	13528	6.02986	1	0.235544	33.7849
GO:0017085	response to insecticide	4	0.278552	0.0221519	4929, 7298, 5983, 4131	1282	7	13528	6.02986	1	0.235544	33.7849
GO:0009133	nucleoside diphosphate biosynthetic process	4	0.278552	0.0221519	513, 506, 26289, 498	1282	7	13528	6.02986	1	0.235544	33.7849
GO:0015810	aspartate transport	4	0.278552	0.0221519	6511, 6505, 8604, 10165	1282	7	13528	6.02986	1	0.235544	33.7849
GO:0006012	galactose metabolic process	4	0.278552	0.0221519	7355, 2582, 8534, 2592	1282	7	13528	6.02986	1	0.235544	33.7849
GO:0015849	organic acid transport	23	1.60167	0.0221898	773, 6509, 81034, 26503, 2806, 6536, 6505, 6519, 7504, 81539, 8604, 320, 6529, 291, 6511, 6583, 1813, 23428, 2170, 10165, 9962, 10166, 3064	1282	148	13528	1.63988	1	0.235227	33.8321
GO:0016050	vesicle organization	11	0.766017	0.0223428	6812, 8729, 375, 50632, 26276, 6845, 1175, 10451, 5864, 22820, 11316	1282	52	13528	2.23221	1	0.235984	34.0224
GO:0043067	regulation of programmed cell death	95	6.6156	0.0224698	64112, 2643, 6620, 6772, 50649, 4599, 3875, 8678, 10955, 8575, 6262, 50650, 10383, 8738, 10296, 64393, 4929, 10197, 885, 5584, 5601, 2902, 773, 9500, 5923, 5705, 7314, 7507, 6880, 4747, 29, 5921, 10370, 1718, 6609, 5590, 440, 8453, 4830, 4221, 5272, 5591, 1612, 7204, 5594, 4168, 6750, 3265, 1270, 27018, 7001, 2932, 1917, 5664, 3845, 7415, 8382, 56848, 664, 9093, 27429, 1072, 1032, 56616, 5515, 55…	1282	812	13528	1.23456	1	0.236494	34.1799
GO:0032024	positive regulation of insulin secretion	6	0.417827	0.0227161	5950, 5208, 2746, 6616, 5213, 4826	1282	18	13528	3.51742	1	0.238103	34.4845
GO:0006790	sulfur metabolic process	19	1.32312	0.0227261	9435, 773, 2936, 10400, 2937, 8534, 1738, 4482, 1036, 373156, 2739, 64377, 7915, 23463, 4522, 2878, 2879, 1491, 25830	1282	115	13528	1.74342	1	0.237527	34.4968
GO:0032989	cellular component morphogenesis	51	3.55153	0.0227721	4897, 118, 10486, 9201, 288, 4929, 10487, 885, 886, 5584, 6616, 3251, 773, 5116, 11041, 1949, 57731, 10059, 9353, 5604, 7314, 4747, 7345, 1813, 71, 4692, 10678, 9369, 10939, 5048, 1496, 10087, 3897, 1072, 81565, 6905, 2596, 627, 5797, 4131, 6585, 5864, 6812, 8851, 4435, 351, 9183, 491, 1020, 11127, 1630, 9519	1282	397	13528	1.35558	1	0.237284	34.5535
GO:0046519	sphingoid metabolic process	10	0.696379	0.0232317	7915, 6609, 23659, 5515, 5518, 81537, 8869, 56848, 10087, 3073	1282	45	13528	2.34495	1	0.240819	35.1177
GO:0042981	regulation of apoptosis	94	6.54596	0.0238527	64112, 2643, 6620, 6772, 50649, 4599, 3875, 8678, 10955, 8575, 6262, 50650, 10383, 8738, 10296, 64393, 4929, 10197, 885, 5584, 5601, 2902, 773, 9500, 5923, 7314, 7507, 6880, 4747, 29, 5921, 10370, 1718, 6609, 5590, 440, 8453, 4830, 4221, 5272, 5591, 1612, 7204, 5594, 4168, 3265, 6750, 1270, 27018, 7001, 2932, 1917, 5664, 3845, 7415, 8382, 56848, 664, 9093, 27429, 1072, 1032, 56616, 5515, 5518, 23…	1282	804	13528	1.23372	1	0.245775	35.8726
GO:0010976	positive regulation of neuron projection development	3	0.208914	0.0251864	81565, 1270, 4916	1282	3	13528	10.5523	1	0.257024	37.4662
GO:0007412	axon target recognition	3	0.208914	0.0251864	6812, 7345, 627	1282	3	13528	10.5523	1	0.257024	37.4662
GO:0070572	positive regulation of neuron projection regeneration	3	0.208914	0.0251864	81565, 1270, 4916	1282	3	13528	10.5523	1	0.257024	37.4662
GO:0021819	layer formation in the cerebral cortex	3	0.208914	0.0251864	1020, 7804, 5048	1282	3	13528	10.5523	1	0.257024	37.4662
GO:0046502	uroporphyrinogen III metabolic process	3	0.208914	0.0251864	8803, 7390, 7389	1282	3	13528	10.5523	1	0.257024	37.4662
GO:0070296	sarcoplasmic reticulum calcium ion transport	3	0.208914	0.0251864	2281, 6262, 488	1282	3	13528	10.5523	1	0.257024	37.4662
GO:0048680	positive regulation of axon regeneration	3	0.208914	0.0251864	81565, 1270, 4916	1282	3	13528	10.5523	1	0.257024	37.4662
GO:0032868	response to insulin stimulus	17	1.18384	0.0253787	6770, 10057, 5950, 8503, 6772, 26060, 3992, 2805, 7436, 8836, 3667, 894, 5584, 5798, 5591, 2170, 5786	1282	100	13528	1.79388	1	0.258024	37.6928
GO:0019674	NAD metabolic process	7	0.487465	0.0262307	3420, 3419, 23475, 4191, 4190, 3421, 3945	1282	25	13528	2.95463	1	0.264801	38.6876
GO:0030111	regulation of Wnt receptor signaling pathway	10	0.696379	0.0265373	27122, 56998, 51701, 5515, 59343, 5518, 2254, 7249, 4435, 80319	1282	46	13528	2.29397	1	0.266756	39.0419
GO:0045597	positive regulation of cell differentiation	32	2.22841	0.0266851	6770, 1270, 27020, 3169, 8943, 4897, 3984, 81565, 27339, 627, 4131, 3170, 5601, 659, 657, 5604, 9353, 91, 9308, 2778, 654, 3981, 4747, 4830, 10096, 185, 4221, 396, 1813, 8536, 4087, 4916	1282	229	13528	1.47455	1	0.267321	39.212
GO:0042592	homeostatic process	88	6.12813	0.0273642	2053, 5950, 54413, 5579, 83442, 6348, 6262, 118, 334, 2743, 488, 10296, 57338, 885, 886, 439, 2902, 773, 506, 1185, 10539, 1139, 1182, 10058, 9352, 2805, 6511, 5590, 5837, 10479, 5836, 31, 4221, 6553, 1813, 4358, 5591, 669, 2936, 1270, 7001, 3708, 4683, 155066, 10939, 3169, 664, 10369, 10087, 9093, 5213, 1604, 2785, 3356, 3949, 3751, 57468, 23428, 80762, 57419, 3073, 48, 7014, 6622, 9997, 328, 20…	1282	751	13528	1.23648	1	0.272451	39.9879
GO:0046148	pigment biosynthetic process	9	0.626741	0.0273753	211, 3251, 5631, 2235, 5498, 7390, 7389, 8943, 3422	1282	39	13528	2.43514	1	0.271823	40.0005
GO:0021954	central nervous system neuron development	8	0.557103	0.0274612	9201, 3251, 1020, 81565, 4929, 5048, 1813, 1630	1282	32	13528	2.63807	1	0.271835	40.0979
GO:0006820	anion transport	22	1.53203	0.0282139	1185, 1182, 26503, 56172, 6505, 7416, 6508, 8604, 7419, 291, 2743, 23600, 6511, 51449, 2558, 9498, 57468, 2566, 2554, 6574, 10165, 3064	1282	143	13528	1.62342	1	0.277499	40.9454
GO:0010648	negative regulation of cell communication	34	2.36769	0.0284227	59307, 9628, 7001, 7249, 2254, 9093, 26575, 3356, 43, 5515, 5518, 6000, 9146, 6004, 6812, 5300, 51701, 56998, 50861, 4435, 80319, 6529, 5037, 27122, 5998, 7070, 5590, 5999, 3667, 4221, 4771, 1813, 2868, 56603	1282	248	13528	1.44668	1	0.278529	41.1785
GO:0030833	regulation of actin filament polymerization	11	0.766017	0.0284862	64223, 57180, 10552, 6712, 57731, 10096, 81873, 6709, 118, 5921, 2039	1282	54	13528	2.14953	1	0.278334	41.2492
GO:0006541	glutamine metabolic process	6	0.417827	0.0284879	435, 7915, 8836, 440, 2673, 27165	1282	19	13528	3.33229	1	0.277624	41.2511
GO:0042220	response to cocaine	6	0.417827	0.0284879	1020, 6609, 6531, 18, 1813, 6529	1282	19	13528	3.33229	1	0.277624	41.2511
GO:0014073	response to tropane	6	0.417827	0.0284879	1020, 6609, 6531, 18, 1813, 6529	1282	19	13528	3.33229	1	0.277624	41.2511
GO:0051050	positive regulation of transport	31	2.15877	0.0311047	5950, 1270, 9456, 2932, 2746, 5026, 5213, 3358, 9143, 43, 10488, 5208, 50632, 5584, 6616, 4826, 657, 6622, 5566, 24145, 491, 1020, 7070, 5590, 6863, 3667, 23413, 11146, 1813, 5122, 7220	1282	223	13528	1.46691	1	0.298454	44.0961
GO:0051726	regulation of cell cycle	43	2.99443	0.0311942	79184, 11130, 11108, 4683, 6597, 8317, 7249, 51754, 23481, 9577, 51654, 1032, 10393, 10296, 10488, 23326, 1620, 3054, 1642, 9475, 8567, 8379, 8851, 5300, 5884, 6430, 4436, 64061, 10419, 5902, 5037, 351, 9183, 1020, 10370, 8941, 440, 5810, 545, 4221, 894, 51143, 4085	1282	331	13528	1.37084	1	0.298418	44.1911
GO:0016579	protein deubiquitination	7	0.487465	0.0314518	79184, 7345, 10868, 8239, 23326, 8287, 7874	1282	26	13528	2.84099	1	0.299738	44.4635
GO:0001704	formation of primary germ layer	9	0.626741	0.0314767	659, 657, 5573, 9353, 4771, 5566, 3170, 3064, 4087	1282	40	13528	2.37426	1	0.29918	44.4898
GO:0021953	central nervous system neuron differentiation	9	0.626741	0.0314767	9201, 3251, 1020, 773, 81565, 4929, 5048, 1813, 1630	1282	40	13528	2.37426	1	0.29918	44.4898
GO:0043623	cellular protein complex assembly	24	1.67131	0.0318582	773, 4728, 9997, 7283, 23542, 8936, 8624, 4725, 27175, 30000, 10693, 4747, 10382, 1020, 5018, 10383, 10381, 203068, 50632, 1353, 1175, 617, 11047, 4087	1282	162	13528	1.5633	1	0.301481	44.8908
GO:0031667	response to nutrient levels	28	1.94986	0.0320313	6770, 5950, 6750, 10400, 6772, 8678, 6262, 3992, 6821, 435, 1032, 10013, 54332, 885, 6499, 886, 2029, 1509, 4131, 4232, 659, 11243, 1797, 7436, 440, 6720, 5122, 593	1282	197	13528	1.49981	1	0.302104	45.0719
GO:0043092	L-amino acid import	4	0.278552	0.032983	6505, 6529, 291, 3064	1282	8	13528	5.27613	1	0.308876	46.0573
GO:0009179	purine ribonucleoside diphosphate metabolic process	4	0.278552	0.032983	513, 506, 26289, 498	1282	8	13528	5.27613	1	0.308876	46.0573
GO:0043090	amino acid import	4	0.278552	0.032983	6505, 6529, 291, 3064	1282	8	13528	5.27613	1	0.308876	46.0573
GO:0016540	protein autoprocessing	4	0.278552	0.032983	5126, 823, 2161, 5122	1282	8	13528	5.27613	1	0.308876	46.0573
GO:0009135	purine nucleoside diphosphate metabolic process	4	0.278552	0.032983	513, 506, 26289, 498	1282	8	13528	5.27613	1	0.308876	46.0573
GO:0006779	porphyrin biosynthetic process	6	0.417827	0.0351084	211, 2235, 8803, 5498, 7390, 7389	1282	20	13528	3.16568	1	0.324627	48.198
GO:0008299	isoprenoid biosynthetic process	6	0.417827	0.0351084	2224, 23590, 4597, 3156, 3157, 3422	1282	20	13528	3.16568	1	0.324627	48.198
GO:0033014	tetrapyrrole biosynthetic process	6	0.417827	0.0351084	211, 2235, 8803, 5498, 7390, 7389	1282	20	13528	3.16568	1	0.324627	48.198
GO:0007214	gamma-aminobutyric acid signaling pathway	6	0.417827	0.0351084	773, 2550, 2558, 2566, 2554, 9568	1282	20	13528	3.16568	1	0.324627	48.198
GO:0032880	regulation of protein localization	21	1.4624	0.0357994	5950, 657, 7529, 9908, 2932, 5566, 26060, 24145, 8766, 1020, 26297, 5590, 43, 11146, 396, 1813, 5584, 398, 80762, 5122, 4826	1282	138	13528	1.60578	1	0.329117	48.8765
GO:0048015	phosphoinositide-mediated signaling	15	1.04457	0.0365005	2915, 11130, 9456, 7298, 6791, 3356, 5291, 3358, 2782, 2237, 185, 23413, 1813, 886, 5297	1282	88	13528	1.79868	1	0.333629	49.5563
GO:0001764	neuron migration	12	0.835655	0.0366217	9201, 1020, 81565, 8851, 5191, 4929, 885, 5048, 886, 4897, 4692, 1630	1282	64	13528	1.97855	1	0.333736	49.673
GO:0051338	regulation of transferase activity	47	3.27298	0.0370065	7001, 5577, 5664, 7249, 3845, 56848, 9093, 2911, 51654, 334, 2785, 1032, 3356, 2873, 5515, 109, 5518, 5208, 2596, 3156, 7804, 885, 8567, 8851, 1139, 5604, 5566, 64061, 351, 1020, 5291, 8941, 5998, 5571, 5590, 7070, 7436, 5999, 9175, 5573, 10935, 9467, 4221, 3667, 4771, 894, 10451	1282	372	13528	1.33322	1	0.335819	50.0416
GO:0035249	synaptic transmission, glutamatergic	5	0.348189	0.0370105	1020, 773, 2902, 6509, 53358	1282	14	13528	3.76867	1	0.335044	50.0455
GO:0007617	mating behavior	5	0.348189	0.0370105	2902, 7054, 334, 4808, 351	1282	14	13528	3.76867	1	0.335044	50.0455
GO:0007269	neurotransmitter secretion	8	0.557103	0.0372349	773, 64130, 9369, 9751, 6853, 6616, 6857, 5864	1282	34	13528	2.48289	1	0.335915	50.2592
GO:0007618	mating	7	0.487465	0.0373056	2902, 6863, 18, 7054, 334, 4808, 351	1282	27	13528	2.73577	1	0.33564	50.3264
GO:0030834	regulation of actin filament depolymerization	7	0.487465	0.0373056	11034, 6712, 57731, 6709, 118, 2039, 1072	1282	27	13528	2.73577	1	0.33564	50.3264
GO:0051174	regulation of phosphorus metabolic process	59	4.10864	0.0377028	5577, 7249, 2911, 334, 3156, 7804, 885, 1139, 5884, 5604, 64061, 5037, 8941, 64223, 5504, 5590, 7436, 7070, 4221, 11146, 1270, 7001, 5664, 3845, 56848, 9093, 51654, 2785, 1032, 3356, 2873, 5515, 109, 5208, 5518, 2596, 659, 8567, 8851, 657, 5300, 7529, 5566, 351, 1020, 5291, 5998, 5571, 2281, 5999, 9175, 5573, 10935, 9467, 3667, 4771, 894, 11069, 10451	1282	485	13528	1.28368	1	0.33778	50.7023
GO:0019220	regulation of phosphate metabolic process	59	4.10864	0.0377028	5577, 7249, 2911, 334, 3156, 7804, 885, 1139, 5884, 5604, 64061, 5037, 8941, 64223, 5504, 5590, 7436, 7070, 4221, 11146, 1270, 7001, 5664, 3845, 56848, 9093, 51654, 2785, 1032, 3356, 2873, 5515, 109, 5208, 5518, 2596, 659, 8567, 8851, 657, 5300, 7529, 5566, 351, 1020, 5291, 5998, 5571, 2281, 5999, 9175, 5573, 10935, 9467, 3667, 4771, 894, 11069, 10451	1282	485	13528	1.28368	1	0.33778	50.7023
GO:0009314	response to radiation	28	1.94986	0.0377937	5950, 79184, 54413, 3265, 8533, 3845, 9577, 9094, 1032, 10381, 3156, 2902, 4436, 478, 7507, 351, 3981, 11284, 408, 1020, 2235, 2237, 4221, 1813, 1161, 5591, 23596, 3064	1282	200	13528	1.47732	1	0.337651	50.7879
GO:0030005	cellular di-, tri-valent inorganic cation homeostasis	31	2.15877	0.0382487	2053, 5579, 3708, 6348, 6262, 334, 1604, 488, 2785, 57338, 886, 80762, 57419, 773, 2902, 48, 1139, 9997, 10058, 5621, 351, 491, 8913, 5291, 2281, 2782, 6863, 185, 5837, 1813, 7220	1282	227	13528	1.44106	1	0.34019	51.2144
GO:0051188	cofactor biosynthetic process	16	1.11421	0.0389033	211, 8566, 2643, 23590, 2937, 5162, 1738, 2235, 4522, 8803, 5498, 51805, 7390, 23475, 7389, 81689	1282	97	13528	1.74058	1	0.344157	51.8219
GO:0048545	response to steroid hormone stimulus	27	1.88022	0.0396181	6750, 3845, 6791, 435, 3949, 2879, 5798, 2026, 58189, 4131, 412, 5604, 4435, 1036, 10076, 6529, 5037, 4747, 2805, 894, 2947, 6382, 7054, 5122, 593, 9604, 5594	1282	192	13528	1.48391	1	0.348513	52.4771
GO:0009791	post-embryonic development	13	0.905292	0.040564	48, 3708, 2778, 1717, 435, 7915, 8788, 6905, 4929, 6571, 2566, 4087, 5864	1282	73	13528	1.87917	1	0.354464	53.3312
GO:0042445	hormone metabolic process	17	1.18384	0.0409453	6770, 5950, 773, 5126, 6715, 27344, 1363, 3169, 64377, 8623, 10159, 5947, 6447, 7533, 5122, 3064, 56603	1282	106	13528	1.69234	1	0.356351	53.6714
GO:0009991	response to extracellular stimulus	30	2.08914	0.0422493	6770, 5950, 6750, 10400, 6772, 8678, 6262, 3992, 6821, 435, 1032, 4929, 54332, 10013, 885, 6499, 886, 2029, 1509, 4131, 4232, 659, 11243, 1797, 7436, 3939, 440, 6720, 5122, 593	1282	220	13528	1.43894	1	0.364684	54.817
GO:0006890	retrograde vesicle-mediated transport, Golgi to ER	6	0.417827	0.0426022	23256, 8729, 375, 51560, 22820, 11316	1282	21	13528	3.01493	1	0.36631	55.1224
GO:0050885	neuromuscular process controlling balance	8	0.557103	0.0428812	491, 773, 4683, 5048, 334, 4747, 3073, 351	1282	35	13528	2.41195	1	0.367413	55.3625
GO:0048747	muscle fiber development	8	0.557103	0.0428812	9456, 10939, 10369, 9093, 4898, 5532, 351, 5530	1282	35	13528	2.41195	1	0.367413	55.3625
GO:0006281	DNA repair	37	2.5766	0.0431398	79184, 1453, 4683, 10856, 7298, 7415, 5379, 9577, 1032, 11198, 27339, 7334, 5387, 7336, 6119, 5886, 1642, 10039, 10038, 5423, 328, 5884, 4436, 5983, 7979, 7507, 3981, 11284, 5395, 2237, 5810, 545, 4221, 8450, 1161, 5591, 902	1282	284	13528	1.37477	1	0.368368	55.5839
GO:0010639	negative regulation of organelle organization	14	0.97493	0.0438823	7014, 6712, 6622, 57731, 118, 6709, 54386, 10013, 10300, 4133, 4130, 4085, 4131, 2039	1282	82	13528	1.80161	1	0.372623	56.214
GO:0055066	di-, tri-valent inorganic cation homeostasis	32	2.22841	0.0442709	2053, 5579, 3708, 6348, 6262, 334, 1604, 488, 2785, 57338, 886, 80762, 57419, 773, 2902, 48, 1139, 9997, 10058, 5621, 351, 491, 8913, 5291, 2281, 2782, 6863, 185, 5837, 1813, 3064, 7220	1282	239	13528	1.41286	1	0.374434	56.5403
GO:0009968	negative regulation of signal transduction	30	2.08914	0.0444105	59307, 9628, 7001, 7249, 2254, 9093, 26575, 5515, 5518, 6000, 6004, 9146, 5300, 51701, 56998, 50861, 4435, 80319, 5037, 27122, 5998, 7070, 5590, 5999, 4771, 3667, 4221, 1813, 2868, 56603	1282	221	13528	1.43243	1	0.374549	56.657
GO:0050732	negative regulation of peptidyl-tyrosine phosphorylation	4	0.278552	0.0460594	5590, 5515, 5518, 4771	1282	9	13528	4.68989	1	0.384765	58.013
GO:0035235	ionotropic glutamate receptor signaling pathway	4	0.278552	0.0460594	2902, 8851, 478, 351	1282	9	13528	4.68989	1	0.384765	58.013
GO:0051129	negative regulation of cellular component organization	21	1.4624	0.0463099	7014, 57142, 6712, 6622, 57731, 118, 6709, 54386, 4974, 7267, 7070, 5590, 10013, 396, 7533, 10300, 4133, 4130, 4131, 4085, 2039	1282	142	13528	1.56055	1	0.385585	58.2154
GO:0021955	central nervous system neuron axonogenesis	5	0.348189	0.0467943	9201, 81565, 4929, 5048, 1630	1282	15	13528	3.51742	1	0.387939	58.6042
GO:0040008	regulation of growth	43	2.99443	0.0467968	5950, 1270, 11108, 10856, 2254, 51754, 10939, 4753, 4897, 27429, 10675, 1032, 3984, 64393, 5515, 5518, 2596, 51293, 58189, 4131, 57142, 57731, 27344, 7216, 91, 64061, 6311, 2593, 7314, 6880, 351, 11007, 8455, 10477, 6531, 185, 4221, 1491, 1813, 57446, 4692, 3421, 4916	1282	341	13528	1.33064	1	0.387117	58.6063
GO:0015812	gamma-aminobutyric acid transport	3	0.208914	0.047224	773, 320, 6529	1282	4	13528	7.9142	1	0.389076	58.9463
GO:0006089	lactate metabolic process	3	0.208914	0.047224	5208, 3945, 3064	1282	4	13528	7.9142	1	0.389076	58.9463
GO:0016198	axon choice point recognition	3	0.208914	0.047224	1949, 2596, 351	1282	4	13528	7.9142	1	0.389076	58.9463
GO:0045110	intermediate filament bundle assembly	3	0.208914	0.047224	4741, 4744, 4747	1282	4	13528	7.9142	1	0.389076	58.9463
GO:0021801	cerebral cortex radial glia guided migration	3	0.208914	0.047224	1020, 7804, 5048	1282	4	13528	7.9142	1	0.389076	58.9463
GO:0042518	negative regulation of tyrosine phosphorylation of Stat3 protein	3	0.208914	0.047224	5515, 5518, 4771	1282	4	13528	7.9142	1	0.389076	58.9463
GO:0010638	positive regulation of organelle organization	14	0.97493	0.0477128	7014, 5902, 5037, 1072, 11034, 64223, 6863, 7334, 10096, 4221, 4771, 10300, 4131, 9475	1282	83	13528	1.7799	1	0.39142	59.3322
GO:0001707	mesoderm formation	8	0.557103	0.0490522	659, 657, 5573, 9353, 4771, 5566, 3064, 4087	1282	36	13528	2.34495	1	0.39921	60.3722
GO:0046887	positive regulation of hormone secretion	8	0.557103	0.0490522	5950, 1270, 5208, 1813, 2746, 6616, 5213, 4826	1282	36	13528	2.34495	1	0.39921	60.3722
GO:0006220	pyrimidine nucleotide metabolic process	8	0.557103	0.0490522	5631, 4830, 7298, 1635, 26289, 9583, 8382, 9519	1282	36	13528	2.34495	1	0.39921	60.3722
GO:0008285	negative regulation of cell proliferation	45	3.1337	0.0497116	5950, 6750, 1741, 10400, 7249, 10290, 8678, 7453, 8575, 9093, 5610, 1032, 627, 10178, 5797, 2170, 58189, 93974, 22920, 80762, 9146, 2172, 2173, 1487, 9521, 9500, 7857, 5928, 23641, 498, 10076, 1718, 4830, 8453, 27102, 4221, 4771, 11146, 51761, 1491, 1813, 10669, 4692, 6935, 4087	1282	361	13528	1.31538	1	0.402565	60.8748
GO:0051047	positive regulation of secretion	17	1.18384	0.0508836	5950, 6622, 1270, 2746, 24145, 5213, 1020, 3358, 6863, 43, 5208, 11146, 23413, 1813, 6616, 5122, 4826	1282	109	13528	1.64577	1	0.409108	61.7534
GO:0006468	protein amino acid phosphorylation	77	5.36212	0.0509357	5127, 5063, 5164, 5579, 6775, 6772, 23552, 26750, 8317, 10290, 8575, 10295, 2911, 9201, 6416, 5584, 29959, 5601, 1487, 5602, 6733, 1139, 5605, 5604, 7443, 9874, 6197, 5979, 10000, 5590, 545, 5218, 8536, 5597, 5598, 5786, 5591, 1612, 56924, 7204, 5594, 4087, 1457, 1453, 8550, 7001, 2932, 10087, 1025, 5610, 6791, 2785, 1072, 3984, 4133, 9475, 659, 8567, 8851, 657, 51701, 816, 2042, 91, 818, 5566, 3…	1282	667	13528	1.21818	1	0.40858	61.792
GO:0043547	positive regulation of GTPase activity	6	0.417827	0.0509848	81565, 7070, 5604, 7249, 5923, 2775	1282	22	13528	2.87789	1	0.408035	61.8283
GO:0022407	regulation of cell-cell adhesion	6	0.417827	0.0509848	10370, 6376, 5604, 4771, 3897, 22920	1282	22	13528	2.87789	1	0.408035	61.8283
GO:0006282	regulation of DNA repair	6	0.417827	0.0509848	79184, 7334, 7335, 7336, 1161, 9577	1282	22	13528	2.87789	1	0.408035	61.8283
GO:0006221	pyrimidine nucleotide biosynthetic process	6	0.417827	0.0509848	5631, 4830, 7298, 26289, 8382, 9519	1282	22	13528	2.87789	1	0.408035	61.8283
GO:0008361	regulation of cell size	28	1.94986	0.051595	1270, 11108, 7249, 155066, 9201, 1032, 3984, 2273, 5515, 5518, 58189, 4131, 64121, 773, 57142, 91, 7216, 64061, 10493, 6880, 351, 491, 11007, 65009, 1491, 57446, 4692, 4916	1282	206	13528	1.43429	1	0.410984	62.2775
GO:0042325	regulation of phosphorylation	56	3.89972	0.0518668	5577, 7249, 2911, 334, 3156, 7804, 885, 1139, 5884, 5604, 64061, 5037, 8941, 64223, 5590, 7436, 7070, 4221, 11146, 1270, 7001, 5664, 3845, 56848, 9093, 51654, 2785, 1032, 3356, 2873, 5515, 109, 5208, 5518, 2596, 659, 8567, 657, 5300, 8851, 5566, 351, 1020, 5291, 5998, 5571, 5999, 9175, 5573, 10935, 9467, 3667, 4771, 894, 11069, 10451	1282	466	13528	1.26808	1	0.411816	62.476
GO:0006720	isoprenoid metabolic process	9	0.626741	0.0520183	2224, 5950, 23590, 4597, 3156, 5947, 3157, 3422, 56603	1282	44	13528	2.15842	1	0.411902	62.5862
GO:0006650	glycerophospholipid metabolic process	18	1.25348	0.0524513	8396, 10423, 10400, 23659, 5048, 8733, 8605, 3612, 8395, 7915, 5291, 8818, 51604, 9791, 10554, 1813, 2170, 5297	1282	118	13528	1.60967	1	0.413716	62.8994
GO:0006733	oxidoreduction coenzyme metabolic process	10	0.696379	0.0534703	3420, 7167, 23590, 3419, 51805, 23475, 4191, 4190, 3421, 3945	1282	52	13528	2.02928	1	0.41908	63.6269
GO:0055002	striated muscle cell development	10	0.696379	0.0534703	9456, 10939, 6382, 71, 10369, 9093, 4898, 5532, 351, 5530	1282	52	13528	2.02928	1	0.41908	63.6269
GO:0042176	regulation of protein catabolic process	10	0.696379	0.0534703	5708, 5709, 5707, 10273, 4898, 80762, 5774, 6880, 9146, 22954	1282	52	13528	2.02928	1	0.41908	63.6269
GO:0032271	regulation of protein polymerization	12	0.835655	0.0536224	64223, 57180, 10552, 6712, 57731, 10096, 81873, 4131, 6709, 118, 5921, 2039	1282	68	13528	1.86216	1	0.41915	63.7343
GO:0009743	response to carbohydrate stimulus	11	0.766017	0.0538976	2281, 10096, 5208, 8891, 5798, 3992, 4131, 5122, 4826, 6529, 4087	1282	60	13528	1.93458	1	0.419962	63.9279
GO:0007568	aging	17	1.18384	0.0545418	6721, 3265, 7014, 230, 4436, 1738, 3845, 9093, 3992, 2775, 5037, 3356, 6531, 10554, 2879, 518, 3064	1282	110	13528	1.6308	1	0.422981	64.3773
GO:0045859	regulation of protein kinase activity	43	2.99443	0.0549494	7001, 5577, 5664, 7249, 3845, 56848, 9093, 2911, 51654, 334, 2785, 1032, 3356, 2873, 109, 5515, 5518, 2596, 3156, 7804, 885, 8567, 8851, 1139, 5604, 5566, 64061, 351, 1020, 5291, 8941, 5998, 5571, 5590, 7436, 7070, 5999, 9175, 5573, 9467, 4221, 4771, 894	1282	345	13528	1.31521	1	0.424563	64.6588
GO:0046364	monosaccharide biosynthetic process	8	0.557103	0.0557583	5950, 6675, 7167, 5836, 2026, 10993, 6652, 2762	1282	37	13528	2.28157	1	0.428506	65.2114
GO:0006260	DNA replication	26	1.81058	0.0570856	6240, 7298, 8317, 9093, 11198, 1032, 2272, 43, 6119, 246243, 7014, 5423, 5884, 5928, 5983, 3159, 4171, 54386, 3981, 11284, 4999, 2237, 5001, 545, 5810, 11143	1282	190	13528	1.44399	1	0.435433	66.1004
GO:0031114	regulation of microtubule depolymerization	5	0.348189	0.0578682	10013, 10300, 4133, 4130, 4131	1282	16	13528	3.29758	1	0.439112	66.6146
GO:0007026	negative regulation of microtubule depolymerization	5	0.348189	0.0578682	10013, 10300, 4133, 4130, 4131	1282	16	13528	3.29758	1	0.439112	66.6146
GO:0009081	branched chain family amino acid metabolic process	5	0.348189	0.0578682	64087, 549, 586, 10295, 593	1282	16	13528	3.29758	1	0.439112	66.6146
GO:0030155	regulation of cell adhesion	20	1.39276	0.0581626	506, 5604, 7249, 53616, 3897, 5921, 5291, 10370, 6376, 5590, 27289, 5515, 5518, 4771, 51144, 396, 5274, 398, 22920, 10451	1282	137	13528	1.54048	1	0.439949	66.806
GO:0007051	spindle organization	9	0.626741	0.0582424	5116, 11130, 7283, 203068, 10579, 9055, 5902, 6791, 10540	1282	45	13528	2.11045	1	0.43955	66.8578
GO:0007631	feeding behavior	12	0.835655	0.0585792	2902, 3358, 7345, 1374, 627, 885, 1813, 886, 7054, 334, 351, 5037	1282	69	13528	1.83518	1	0.440624	67.0752
GO:0030178	negative regulation of Wnt receptor signaling pathway	7	0.487465	0.058831	27122, 56998, 51701, 2254, 7249, 4435, 80319	1282	30	13528	2.46219	1	0.441208	67.2369
GO:0060078	regulation of postsynaptic membrane potential	6	0.417827	0.0602622	1020, 2902, 54413, 6622, 5532, 5530	1282	23	13528	2.75276	1	0.44845	68.1417
GO:0017156	calcium ion-dependent exocytosis	6	0.417827	0.0602622	773, 55521, 11069, 6845, 2743, 11261	1282	23	13528	2.75276	1	0.44845	68.1417
GO:0010257	NADH dehydrogenase complex assembly	4	0.278552	0.0612826	5018, 4728, 4725, 617	1282	10	13528	4.2209	1	0.453293	68.7724
GO:0032981	mitochondrial respiratory chain complex I assembly	4	0.278552	0.0612826	5018, 4728, 4725, 617	1282	10	13528	4.2209	1	0.453293	68.7724
GO:0048200	Golgi transport vesicle coating	4	0.278552	0.0612826	8729, 375, 22820, 11316	1282	10	13528	4.2209	1	0.453293	68.7724
GO:0048205	COPI coating of Golgi vesicle	4	0.278552	0.0612826	8729, 375, 22820, 11316	1282	10	13528	4.2209	1	0.453293	68.7724
GO:0048194	Golgi vesicle budding	4	0.278552	0.0612826	8729, 375, 22820, 11316	1282	10	13528	4.2209	1	0.453293	68.7724
GO:0006107	oxaloacetate metabolic process	4	0.278552	0.0612826	2806, 4191, 4190, 2805	1282	10	13528	4.2209	1	0.453293	68.7724
GO:0006878	cellular copper ion homeostasis	4	0.278552	0.0612826	9997, 334, 351, 5621	1282	10	13528	4.2209	1	0.453293	68.7724
GO:0008624	induction of apoptosis by extracellular signals	17	1.18384	0.062396	5601, 6750, 9500, 27018, 50649, 5664, 5923, 7314, 6262, 29, 50650, 8738, 56616, 10451, 1612, 7204, 4168	1282	112	13528	1.60168	1	0.458587	69.4471
GO:0048332	mesoderm morphogenesis	8	0.557103	0.0630064	659, 657, 5573, 9353, 4771, 5566, 3064, 4087	1282	38	13528	2.22153	1	0.461067	69.8111
GO:0040007	growth	25	1.74095	0.0631936	64121, 773, 1270, 6597, 4683, 155066, 5664, 10493, 320, 118, 654, 351, 9118, 9201, 1717, 81565, 27339, 23463, 2273, 6905, 4061, 2596, 65009, 4692, 4087	1282	183	13528	1.44157	1	0.461224	69.9219
GO:0006874	cellular calcium ion homeostasis	25	1.74095	0.0631936	2053, 773, 2902, 1139, 5579, 3708, 6348, 6262, 1604, 2785, 351, 488, 491, 5291, 8913, 2281, 2782, 57338, 6863, 5837, 185, 1813, 886, 57419, 7220	1282	183	13528	1.44157	1	0.461224	69.9219
GO:0070201	regulation of establishment of protein localization	18	1.25348	0.0637027	5950, 657, 7529, 9908, 2932, 26060, 5566, 24145, 8766, 1020, 26297, 5590, 43, 11146, 1813, 5584, 80762, 5122	1282	121	13528	1.56976	1	0.463127	70.2213
GO:0006302	double-strand break repair	11	0.766017	0.0649169	79184, 2237, 7334, 4683, 7336, 4436, 7415, 5591, 7979, 9577, 3981	1282	62	13528	1.87218	1	0.468803	70.9241
GO:0006508	proteolysis	115	8.00836	0.0676756	81631, 25797, 64395, 8925, 51377, 4898, 59349, 8738, 7064, 27338, 59343, 10159, 7804, 6612, 64219, 9040, 10533, 3093, 1718, 7347, 7345, 10477, 5550, 2161, 1519, 823, 826, 10273, 10939, 8945, 7415, 10425, 10730, 7332, 5822, 7334, 7335, 7336, 10013, 23326, 8239, 26994, 1509, 1642, 327, 8237, 7317, 53616, 26273, 996, 8745, 9512, 79184, 5126, 6596, 642, 5682, 24139, 55884, 5685, 55585, 80700, 10393, …	1282	1054	13528	1.15134	1	0.482513	72.4628
GO:0060627	regulation of vesicle-mediated transport	15	1.04457	0.0677008	6812, 773, 23256, 6622, 7249, 6857, 1020, 50632, 23413, 11069, 5865, 5878, 1175, 4905, 5864	1282	96	13528	1.64879	1	0.48177	72.4765
GO:0007584	response to nutrient	20	1.39276	0.069322	6770, 5950, 6750, 10400, 11243, 6772, 1797, 6262, 3992, 6821, 1032, 435, 7436, 54332, 6499, 886, 2029, 4131, 4232, 593	1282	140	13528	1.50747	1	0.48928	73.3442
GO:0006783	heme biosynthetic process	5	0.348189	0.0702096	211, 2235, 5498, 7390, 7389	1282	17	13528	3.10361	1	0.492938	73.8082
GO:0031111	negative regulation of microtubule polymerization or depolymerization	5	0.348189	0.0702096	10013, 10300, 4133, 4130, 4131	1282	17	13528	3.10361	1	0.492938	73.8082
GO:0045666	positive regulation of neuron differentiation	6	0.417827	0.0704316	10096, 627, 3169, 4897, 3170, 4131	1282	24	13528	2.63807	1	0.493188	73.923
GO:0001101	response to acid	6	0.417827	0.0704316	6750, 10400, 440, 4436, 1036, 1072	1282	24	13528	2.63807	1	0.493188	73.923
GO:0050803	regulation of synapse structure and activity	6	0.417827	0.0704316	2902, 1463, 7314, 6616, 1496, 351	1282	24	13528	2.63807	1	0.493188	73.923
GO:0033555	multicellular organismal response to stress	8	0.557103	0.0708007	773, 2643, 6863, 627, 2558, 885, 7416, 7419	1282	39	13528	2.16457	1	0.494181	74.1129
GO:0008213	protein amino acid alkylation	8	0.557103	0.0708007	3276, 5870, 23463, 4221, 10419, 5110, 5865, 56341	1282	39	13528	2.16457	1	0.494181	74.1129
GO:0051053	negative regulation of DNA metabolic process	8	0.557103	0.0708007	7014, 5884, 545, 4771, 4436, 64061, 80762, 54386	1282	39	13528	2.16457	1	0.494181	74.1129
GO:0006479	protein amino acid methylation	8	0.557103	0.0708007	3276, 5870, 23463, 4221, 10419, 5110, 5865, 56341	1282	39	13528	2.16457	1	0.494181	74.1129
GO:0008037	cell recognition	10	0.696379	0.0719244	53340, 8851, 1949, 4978, 2596, 9353, 627, 4897, 4692, 351	1282	55	13528	1.91859	1	0.498952	74.683
GO:0051494	negative regulation of cytoskeleton organization	10	0.696379	0.0719244	6712, 57731, 10013, 10300, 4133, 4130, 4131, 6709, 118, 2039	1282	55	13528	1.91859	1	0.498952	74.683
GO:0031346	positive regulation of cell projection organization	9	0.626741	0.0720466	3984, 81565, 1270, 10096, 9353, 396, 4131, 4747, 4916	1282	47	13528	2.02065	1	0.498687	74.7443
GO:0032446	protein modification by small protein conjugation	19	1.32312	0.0728267	4738, 10273, 7415, 7314, 26273, 22954, 27339, 7332, 7334, 7335, 7336, 10013, 23326, 6612, 9040, 1161, 26994, 1642, 9604	1282	132	13528	1.51889	1	0.50169	75.1322
GO:0006014	D-ribose metabolic process	3	0.208914	0.0738284	5631, 64080, 5836	1282	5	13528	6.33136	1	0.505751	75.6221
GO:0070570	regulation of neuron projection regeneration	3	0.208914	0.0738284	81565, 1270, 4916	1282	5	13528	6.33136	1	0.505751	75.6221
GO:0008090	retrograde axon cargo transport	3	0.208914	0.0738284	81565, 5048, 4747	1282	5	13528	6.33136	1	0.505751	75.6221
GO:0009249	protein lipoylation	3	0.208914	0.0738284	10402, 4826, 9397	1282	5	13528	6.33136	1	0.505751	75.6221
GO:0048679	regulation of axon regeneration	3	0.208914	0.0738284	81565, 1270, 4916	1282	5	13528	6.33136	1	0.505751	75.6221
GO:0055065	metal ion homeostasis	27	1.88022	0.0758505	2053, 5579, 3708, 6348, 6262, 1604, 488, 2785, 57338, 886, 23428, 439, 57419, 2902, 773, 1139, 351, 491, 8913, 5291, 2782, 2281, 6863, 185, 5837, 1813, 7220	1282	205	13528	1.38981	1	0.514696	76.5832
GO:0006875	cellular metal ion homeostasis	26	1.81058	0.0764082	2053, 773, 2902, 1139, 5579, 3708, 6348, 6262, 1604, 2785, 488, 351, 491, 5291, 8913, 2281, 2782, 57338, 6863, 5837, 185, 1813, 886, 439, 57419, 7220	1282	196	13528	1.39979	1	0.516494	76.8419
GO:0007416	synaptogenesis	7	0.487465	0.0765658	773, 9369, 43, 1813, 4897, 4131, 351	1282	32	13528	2.30831	1	0.516371	76.9145
GO:0007006	mitochondrial membrane organization	7	0.487465	0.0765658	1678, 26515, 6622, 10059, 664, 26519, 3064	1282	32	13528	2.30831	1	0.516371	76.9145
GO:0019233	sensory perception of pain	7	0.487465	0.0765658	3356, 1020, 2902, 6863, 56925, 4692, 5594	1282	32	13528	2.30831	1	0.516371	76.9145
GO:0009267	cellular response to starvation	7	0.487465	0.0765658	659, 440, 10013, 6720, 8678, 1509, 3992	1282	32	13528	2.30831	1	0.516371	76.9145
GO:0001933	negative regulation of protein amino acid phosphorylation	7	0.487465	0.0765658	5590, 5515, 5518, 5664, 4771, 4221, 5037	1282	32	13528	2.30831	1	0.516371	76.9145
GO:0022409	positive regulation of cell-cell adhesion	4	0.278552	0.0785125	10370, 6376, 3897, 22920	1282	11	13528	3.83719	1	0.524708	77.7939
GO:0014059	regulation of dopamine secretion	4	0.278552	0.0785125	3356, 6622, 6623, 1813	1282	11	13528	3.83719	1	0.524708	77.7939
GO:0055070	copper ion homeostasis	4	0.278552	0.0785125	9997, 334, 351, 5621	1282	11	13528	3.83719	1	0.524708	77.7939
GO:0001832	blastocyst growth	4	0.278552	0.0785125	81565, 27339, 6597, 4683	1282	11	13528	3.83719	1	0.524708	77.7939
GO:0000002	mitochondrial genome maintenance	4	0.278552	0.0785125	4358, 246243, 9093, 291	1282	11	13528	3.83719	1	0.524708	77.7939
GO:0006643	membrane lipid metabolic process	13	0.905292	0.0785296	23659, 10402, 81537, 2629, 56848, 10087, 7915, 6609, 5515, 5518, 8869, 6489, 3073	1282	81	13528	1.69357	1	0.523911	77.8015
GO:0055001	muscle cell development	10	0.696379	0.0788529	9456, 10939, 6382, 71, 10369, 9093, 4898, 5532, 351, 5530	1282	56	13528	1.88433	1	0.524548	77.9444
GO:0000082	G1/S transition of mitotic cell cycle	10	0.696379	0.0788529	1032, 8453, 816, 818, 91, 8317, 894, 586, 5532, 5530	1282	56	13528	1.88433	1	0.524548	77.9444
GO:0051341	regulation of oxidoreductase activity	8	0.557103	0.0791421	5018, 6622, 2643, 185, 10013, 384, 3845, 9973	1282	40	13528	2.11045	1	0.525023	78.0715
GO:0006769	nicotinamide metabolic process	8	0.557103	0.0791421	3420, 7167, 3419, 23475, 4191, 4190, 3421, 3945	1282	40	13528	2.11045	1	0.525023	78.0715
GO:0046496	nicotinamide nucleotide metabolic process	8	0.557103	0.0791421	3420, 7167, 3419, 23475, 4191, 4190, 3421, 3945	1282	40	13528	2.11045	1	0.525023	78.0715
GO:0010563	negative regulation of phosphorus metabolic process	9	0.626741	0.0796326	1032, 7529, 5590, 5515, 5518, 5664, 4771, 4221, 5037	1282	48	13528	1.97855	1	0.52643	78.2855
GO:0045936	negative regulation of phosphate metabolic process	9	0.626741	0.0796326	1032, 7529, 5590, 5515, 5518, 5664, 4771, 4221, 5037	1282	48	13528	1.97855	1	0.52643	78.2855
GO:0055074	calcium ion homeostasis	25	1.74095	0.0806024	2053, 773, 2902, 1139, 5579, 3708, 6348, 6262, 1604, 2785, 351, 488, 491, 5291, 8913, 2281, 2782, 57338, 6863, 5837, 185, 1813, 886, 57419, 7220	1282	188	13528	1.40323	1	0.530032	78.7027
GO:0033673	negative regulation of kinase activity	14	0.97493	0.0810513	7249, 9093, 51654, 2873, 7070, 5998, 5999, 5515, 10935, 5518, 3156, 4221, 9467, 4771	1282	90	13528	1.64146	1	0.531218	78.8933
GO:0051345	positive regulation of hydrolase activity	24	1.67131	0.0811014	2915, 64112, 9456, 6772, 5604, 7249, 4436, 5923, 7415, 9093, 2775, 3356, 81565, 3358, 54205, 56616, 7070, 2782, 5590, 185, 4221, 885, 1813, 886	1282	179	13528	1.41483	1	0.530577	78.9144
GO:0034622	cellular macromolecular complex assembly	39	2.71588	0.0813062	10693, 10382, 5018, 10383, 10381, 10946, 50632, 4675, 1175, 8971, 773, 6733, 4728, 9997, 4674, 7283, 6430, 23542, 64061, 8936, 6311, 10419, 4725, 30000, 8624, 27175, 3692, 4171, 10907, 4747, 1653, 1020, 10073, 26747, 1353, 203068, 617, 11047, 4087	1282	318	13528	1.29415	1	0.530645	79.0007
GO:0070301	cellular response to hydrogen peroxide	5	0.348189	0.0837792	10935, 7001, 10013, 2878, 2879	1282	18	13528	2.93118	1	0.540924	80.0171
GO:0033993	response to lipid	5	0.348189	0.0837792	6721, 9525, 2170, 5122, 4087	1282	18	13528	2.93118	1	0.540924	80.0171
GO:0045055	regulated secretory pathway	5	0.348189	0.0837792	1020, 2617, 7534, 6845, 10814	1282	18	13528	2.93118	1	0.540924	80.0171
GO:0019098	reproductive behavior	5	0.348189	0.0837792	2902, 7054, 334, 4808, 351	1282	18	13528	2.93118	1	0.540924	80.0171
GO:0042551	neuron maturation	5	0.348189	0.0837792	5979, 27289, 4929, 4897, 351	1282	18	13528	2.93118	1	0.540924	80.0171
GO:0016447	somatic recombination of immunoglobulin gene segments	5	0.348189	0.0837792	5395, 4683, 4436, 5591, 3981	1282	18	13528	2.93118	1	0.540924	80.0171
GO:0034621	cellular macromolecular complex subunit organization	43	2.99443	0.0844247	10693, 11034, 11198, 10382, 5018, 10383, 10381, 10946, 50632, 4675, 1175, 8971, 773, 6733, 8976, 4728, 9997, 4674, 7283, 6430, 23542, 64061, 8936, 6311, 10419, 4725, 30000, 3159, 8624, 27175, 3692, 4171, 10907, 4747, 1653, 1020, 10073, 26747, 1353, 203068, 617, 11047, 4087	1282	357	13528	1.271	1	0.542924	80.2746
GO:0032409	regulation of transporter activity	7	0.487465	0.0864471	57338, 9143, 2281, 6622, 9456, 1813, 80762	1282	33	13528	2.23836	1	0.550936	81.0612
GO:0032886	regulation of microtubule-based process	9	0.626741	0.0876752	10013, 51143, 10300, 4133, 10579, 4130, 4131, 5902, 9475	1282	49	13528	1.93817	1	0.555382	81.5243
GO:0009820	alkaloid metabolic process	8	0.557103	0.0880286	3420, 7167, 3419, 23475, 4191, 4190, 3421, 3945	1282	41	13528	2.05898	1	0.556031	81.6556
GO:0009123	nucleoside monophosphate metabolic process	11	0.766017	0.0910166	491, 5631, 132, 5141, 109, 5144, 2983, 7298, 159, 271, 3614	1282	66	13528	1.75871	1	0.567814	82.7308
GO:0000209	protein polyubiquitination	6	0.417827	0.0933937	27339, 7335, 10013, 7336, 10273, 1161	1282	26	13528	2.43514	1	0.576775	83.5433
GO:0006261	DNA-dependent DNA replication	10	0.696379	0.0938842	11284, 4999, 2237, 5423, 5001, 5983, 3159, 246243, 9093, 4171	1282	58	13528	1.81936	1	0.577907	83.7063
GO:0006665	sphingolipid metabolic process	12	0.835655	0.0945817	7915, 6609, 23659, 5515, 5518, 81537, 8869, 2629, 56848, 10087, 6489, 3073	1282	75	13528	1.68836	1	0.57987	83.9356
GO:0070507	regulation of microtubule cytoskeleton organization	8	0.557103	0.0974552	10013, 51143, 10300, 4133, 4130, 4131, 5902, 9475	1282	42	13528	2.00995	1	0.590494	84.8484
GO:0019362	pyridine nucleotide metabolic process	8	0.557103	0.0974552	3420, 7167, 3419, 23475, 4191, 4190, 3421, 3945	1282	42	13528	2.00995	1	0.590494	84.8484
GO:0006672	ceramide metabolic process	8	0.557103	0.0974552	7915, 6609, 23659, 5515, 5518, 8869, 10087, 3073	1282	42	13528	2.00995	1	0.590494	84.8484
GO:0060081	membrane hyperpolarization	4	0.278552	0.0975802	54413, 5590, 1270, 10369	1282	12	13528	3.51742	1	0.590118	84.887
GO:0032350	regulation of hormone metabolic process	4	0.278552	0.0975802	773, 10273, 476, 654	1282	12	13528	3.51742	1	0.590118	84.887
GO:0046039	GTP metabolic process	4	0.278552	0.0975802	2643, 4830, 8382, 8766	1282	12	13528	3.51742	1	0.590118	84.887
GO:0021952	central nervous system projection neuron axonogenesis	4	0.278552	0.0975802	9201, 4929, 5048, 1630	1282	12	13528	3.51742	1	0.590118	84.887
GO:0033108	mitochondrial respiratory chain complex assembly	4	0.278552	0.0975802	5018, 4728, 4725, 617	1282	12	13528	3.51742	1	0.590118	84.887
GO:0048199	vesicle targeting, to, from or within Golgi	4	0.278552	0.0975802	8729, 375, 22820, 11316	1282	12	13528	3.51742	1	0.590118	84.887
GO:0006800	oxygen and reactive oxygen species metabolic process	11	0.766017	0.098396	2053, 10873, 185, 10935, 7001, 4719, 2878, 2879, 4358, 9973, 664	1282	67	13528	1.73246	1	0.592458	85.1365
GO:0042596	fear response	5	0.348189	0.0985236	627, 2558, 885, 7416, 7419	1282	19	13528	2.77691	1	0.592091	85.1751
GO:0060079	regulation of excitatory postsynaptic membrane potential	5	0.348189	0.0985236	1020, 2902, 6622, 5532, 5530	1282	19	13528	2.77691	1	0.592091	85.1751
GO:0009084	glutamine family amino acid biosynthetic process	5	0.348189	0.0985236	435, 445, 2747, 5832, 2746	1282	19	13528	2.77691	1	0.592091	85.1751
GO:0042219	cellular amino acid derivative catabolic process	5	0.348189	0.0985236	7915, 51449, 6531, 43, 18	1282	19	13528	2.77691	1	0.592091	85.1751

## Sheet: 494_Genes_PD_07_GO(BP)
Term	Name	Count	%	PValue	Genes	List Total	Pop Hits	Pop Total	Fold Enrichment	Bonferroni	Benjamini	FDR
GO:0051789	response to protein stimulus	21	4.25963	1.51372e-10	3305, 10808, 596, 3301, 3300, 3303, 3337, 3336, 23564, 3315, 4487, 3329, 3316, 5027, 355, 3320, 3310, 871, 11080, 4780, 7873	434	107	13528	6.11758	3.76917e-07	3.76917e-07	2.66914e-07
GO:0006986	response to unfolded protein	17	3.44828	5.86366e-10	3305, 10808, 3301, 3300, 3303, 3337, 3336, 23564, 3315, 3329, 3316, 3320, 3310, 871, 4780, 11080, 7873	434	71	13528	7.46336	1.46005e-06	7.30025e-07	1.03394e-06
GO:0010033	response to organic substance	51	10.3448	1.9097e-07	1410, 10241, 2052, 64397, 3337, 1312, 949, 3336, 283, 3778, 7067, 3305, 10808, 205, 3301, 3300, 3303, 123, 6256, 3297, 5027, 10626, 5936, 3310, 11080, 871, 10432, 4792, 10726, 3661, 51593, 5970, 3315, 3316, 3320, 8892, 8992, 4780, 7873, 596, 2308, 8850, 9759, 23564, 5727, 4487, 3329, 355, 10458, 2534, 54, 3931	434	721	13528	2.20485	0.000475401	0.000158492	0.000336736
GO:0008285	negative regulation of cell proliferation	31	6.28803	1.78197e-06	7704, 5080, 1312, 8764, 283, 1031, 4781, 604, 1488, 9231, 1445, 8493, 596, 5745, 2014, 8850, 9759, 3488, 6256, 5727, 3297, 4487, 2302, 7050, 10608, 4601, 26471, 4089, 9337, 8558, 10668	434	361	13528	2.67669	0.00442729	0.00110866	0.00314211
GO:0006357	regulation of transcription from RNA polymerase II promoter	48	9.73631	3.26204e-06	9969, 7702, 7025, 6874, 2648, 7392, 1822, 1387, 10614, 8878, 4212, 7067, 9794, 604, 9611, 6256, 7030, 7073, 4089, 5451, 5936, 10432, 4792, 23411, 7004, 4775, 5970, 5080, 7088, 6944, 6907, 4781, 8896, 8819, 9477, 10413, 7528, 2308, 9759, 1876, 51588, 53615, 4487, 2302, 7050, 10608, 10553, 468, 3065	434	727	13528	2.05803	0.00808959	0.00162318	0.00575179
GO:0006457	protein folding	20	4.0568	3.96444e-06	1410, 10130, 9531, 3301, 3300, 3337, 7466, 3336, 2288, 3329, 10575, 5481, 3320, 1201, 6767, 11080, 7203, 10598, 64215, 5480	434	177	13528	3.52209	0.00982291	0.00164389	0.00699026
GO:0016481	negative regulation of transcription	35	7.09939	4.79971e-06	7025, 7704, 7227, 5187, 6945, 8321, 1822, 7994, 10614, 6944, 7088, 6907, 4212, 7067, 8819, 604, 1488, 9611, 51547, 9759, 1876, 51588, 6256, 51720, 53615, 4487, 2302, 7050, 10664, 10608, 3065, 4665, 4089, 5451, 23411	434	459	13528	2.37684	0.0118802	0.00170587	0.00846299
GO:0043933	macromolecular complex subunit organization	46	9.33063	8.92997e-06	1410, 6637, 9969, 5435, 7514, 10291, 2316, 3006, 6874, 847, 5062, 949, 2288, 283, 4928, 7186, 3320, 7994, 1387, 54145, 6901, 3416, 10713, 1645, 5829, 29990, 6450, 8349, 5092, 4296, 3017, 3329, 5027, 8175, 355, 10664, 2961, 10497, 6877, 4089, 56288, 8334, 3931, 2969, 9416, 6426	434	710	13528	2.0195	0.0219903	0.00277561	0.015745
GO:0051172	negative regulation of nitrogen compound metabolic process	37	7.50507	1.08785e-05	7025, 7704, 7227, 5187, 1312, 6945, 8321, 1822, 7994, 6944, 10614, 7088, 6907, 4212, 7067, 8819, 604, 1488, 9611, 51547, 9759, 1876, 51588, 51053, 6256, 51720, 53615, 4487, 2302, 7050, 10664, 10608, 3065, 4665, 4089, 5451, 23411	434	519	13528	2.22217	0.0267241	0.00300521	0.0191803
GO:0045892	negative regulation of transcription, DNA-dependent	29	5.88235	1.12169e-05	7025, 7704, 7227, 6945, 1822, 10614, 6944, 7088, 6907, 4212, 8819, 604, 1488, 9611, 51547, 9759, 1876, 51588, 6256, 53615, 4487, 2302, 7050, 10664, 10608, 3065, 4089, 5451, 23411	434	356	13528	2.53917	0.0275437	0.00278912	0.0197768
GO:0010629	negative regulation of gene expression	36	7.30223	1.4019e-05	51593, 7025, 7704, 7227, 5187, 6945, 8321, 1822, 7994, 10614, 6944, 7088, 6907, 4212, 7067, 8819, 604, 1488, 9611, 51547, 9759, 1876, 51588, 6256, 51720, 53615, 4487, 2302, 7050, 10664, 10608, 3065, 4665, 4089, 5451, 23411	434	504	13528	2.22646	0.0343053	0.00316838	0.0247168
GO:0010558	negative regulation of macromolecule biosynthetic process	38	7.70791	1.44316e-05	7025, 7704, 7227, 5187, 283, 6945, 8321, 1822, 7994, 10614, 6944, 7088, 6907, 4212, 7067, 8819, 604, 1488, 9611, 51547, 9759, 1876, 51588, 3488, 51053, 6256, 51720, 53615, 4487, 2302, 7050, 10664, 10608, 3065, 4665, 4089, 5451, 23411	434	547	13528	2.16541	0.0352969	0.00299009	0.0254441
GO:0051253	negative regulation of RNA metabolic process	29	5.88235	1.52205e-05	7025, 7704, 7227, 6945, 1822, 10614, 6944, 7088, 6907, 4212, 8819, 604, 1488, 9611, 51547, 9759, 1876, 51588, 6256, 53615, 4487, 2302, 7050, 10664, 10608, 3065, 4089, 5451, 23411	434	362	13528	2.49708	0.03719	0.00291108	0.0268348
GO:0065003	macromolecular complex assembly	43	8.72211	1.97026e-05	1410, 6637, 9969, 5435, 7514, 10291, 2316, 3006, 6874, 847, 5062, 2288, 283, 4928, 7186, 3320, 7994, 1387, 54145, 6901, 3416, 10713, 1645, 5829, 29990, 6450, 8349, 5092, 4296, 3017, 3329, 5027, 8175, 355, 2961, 10497, 6877, 4089, 56288, 8334, 2969, 9416, 6426	434	665	13528	2.01554	0.047876	0.00349815	0.0347359
GO:0045934	negative regulation of nucleobase, nucleoside, nucleotide and nucleic acid metabolic process	36	7.30223	1.97951e-05	7025, 7704, 7227, 5187, 6945, 8321, 1822, 7994, 10614, 6944, 7088, 6907, 4212, 7067, 8819, 604, 1488, 9611, 51547, 9759, 1876, 51588, 51053, 6256, 51720, 53615, 4487, 2302, 7050, 10664, 10608, 3065, 4665, 4089, 5451, 23411	434	512	13528	2.19168	0.0480952	0.00328062	0.0348989
GO:0031327	negative regulation of cellular biosynthetic process	38	7.70791	2.47838e-05	7025, 7704, 7227, 5187, 283, 6945, 8321, 1822, 7994, 10614, 6944, 7088, 6907, 4212, 7067, 8819, 604, 1488, 9611, 51547, 9759, 1876, 51588, 3488, 51053, 6256, 51720, 53615, 4487, 2302, 7050, 10664, 10608, 3065, 4665, 4089, 5451, 23411	434	561	13528	2.11137	0.0598468	0.0038496	0.0436923
GO:0009890	negative regulation of biosynthetic process	38	7.70791	3.94695e-05	7025, 7704, 7227, 5187, 283, 6945, 8321, 1822, 7994, 10614, 6944, 7088, 6907, 4212, 7067, 8819, 604, 1488, 9611, 51547, 9759, 1876, 51588, 3488, 51053, 6256, 51720, 53615, 4487, 2302, 7050, 10664, 10608, 3065, 4665, 4089, 5451, 23411	434	573	13528	2.06715	0.0936057	0.00576455	0.0695736
GO:0010605	negative regulation of macromolecule metabolic process	45	9.12779	4.34527e-05	51593, 7025, 7227, 7704, 5970, 5187, 2316, 283, 6945, 8321, 1822, 7994, 6944, 10614, 7088, 6907, 4212, 7067, 3416, 8819, 604, 64215, 1488, 9611, 2905, 51547, 9759, 1876, 3488, 51588, 51053, 6256, 51720, 53615, 4487, 2302, 7050, 10664, 10608, 1201, 3065, 4665, 4089, 5451, 23411	434	734	13528	1.911	0.102551	0.00599305	0.0765924
GO:0006351	transcription, DNA-dependent	24	4.86815	6.6551e-05	3661, 9969, 9611, 5435, 4776, 7227, 51547, 26205, 4775, 6874, 632, 283, 2648, 7392, 23764, 2971, 2961, 23435, 6877, 7067, 8848, 6949, 4780, 2969	434	292	13528	2.56196	0.152715	0.00868405	0.117284
GO:0032774	RNA biosynthetic process	24	4.86815	8.20556e-05	3661, 9969, 9611, 5435, 4776, 7227, 51547, 26205, 4775, 6874, 632, 283, 2648, 7392, 23764, 2971, 2961, 23435, 6877, 7067, 8848, 6949, 4780, 2969	434	296	13528	2.52734	0.184804	0.0101643	0.14459
GO:0042127	regulation of cell proliferation	46	9.33063	0.00011041	4041, 1435, 7704, 648, 5970, 64759, 5080, 1312, 8764, 283, 4097, 1031, 7165, 4781, 604, 5159, 9231, 1488, 1445, 8493, 596, 5745, 8850, 2014, 2308, 2321, 9759, 3488, 6256, 5727, 4487, 10210, 3297, 2302, 7050, 10608, 4601, 26471, 3065, 4089, 4792, 23411, 4839, 9337, 8558, 10668	434	787	13528	1.82191	0.240379	0.0130068	0.194507
GO:0008219	cell death	43	8.72211	0.00011676	842, 9531, 840, 5894, 1889, 7704, 10227, 9263, 5062, 8764, 3336, 283, 1603, 3315, 7187, 7186, 1822, 54476, 8878, 7852, 8879, 6478, 596, 6453, 10519, 7150, 4296, 55819, 8087, 10908, 10210, 3329, 5027, 55367, 355, 7073, 10553, 23435, 10572, 4832, 1201, 4792, 23411	434	719	13528	1.86416	0.252296	0.0131289	0.205683
GO:0016265	death	43	8.72211	0.000133889	842, 9531, 840, 5894, 1889, 7704, 10227, 9263, 5062, 8764, 3336, 283, 1603, 3315, 7187, 7186, 1822, 54476, 8878, 7852, 8879, 6478, 596, 6453, 10519, 7150, 4296, 55819, 8087, 10908, 10210, 3329, 5027, 55367, 355, 7073, 10553, 23435, 10572, 4832, 1201, 4792, 23411	434	724	13528	1.85129	0.28352	0.0143913	0.235823
GO:0016570	histone modification	14	2.83976	0.000142733	8850, 9759, 51720, 53615, 2648, 10626, 1387, 7994, 6015, 3065, 5936, 9031, 86, 10432, 23411	434	122	13528	3.57694	0.299129	0.0147005	0.251383
GO:0016569	covalent chromatin modification	14	2.83976	0.000197671	8850, 9759, 51720, 53615, 2648, 10626, 1387, 7994, 6015, 3065, 5936, 9031, 86, 10432, 23411	434	126	13528	3.46339	0.38875	0.0194974	0.347981
GO:0016568	chromatin modification	22	4.46247	0.000200915	5252, 9611, 8850, 648, 9759, 10362, 51720, 53615, 10919, 2648, 10664, 10626, 7994, 1387, 6877, 6944, 6015, 3065, 5936, 9031, 86, 10432, 23411	434	274	13528	2.50274	0.393668	0.0190594	0.353682
GO:0006325	chromatin organization	27	5.47667	0.000208217	5252, 648, 3006, 10362, 2648, 10919, 1387, 7994, 6944, 54145, 86, 9611, 8349, 8850, 9759, 51720, 53615, 3017, 10664, 10626, 6877, 6015, 3065, 5936, 8334, 9031, 10432, 23411	434	378	13528	2.22646	0.404596	0.019021	0.366514
GO:0034621	cellular macromolecular complex subunit organization	26	5.27383	0.000210635	6637, 7514, 10291, 2316, 3006, 5062, 2288, 283, 4928, 3320, 7994, 6901, 54145, 10713, 5829, 29990, 8349, 3329, 3017, 8175, 10664, 10497, 4089, 8334, 9416, 6426	434	357	13528	2.27012	0.408171	0.0185591	0.370764
GO:0034622	cellular macromolecular complex assembly	24	4.86815	0.000237512	8349, 6637, 7514, 10291, 2316, 3006, 2288, 283, 3329, 3017, 4928, 8175, 3320, 10497, 7994, 54145, 4089, 6901, 8334, 10713, 5829, 9416, 6426, 29990	434	318	13528	2.35249	0.44649	0.0201891	0.417978
GO:0033554	cellular response to stress	35	7.09939	0.000325257	842, 1410, 847, 7374, 51347, 5422, 6749, 5585, 4780, 5829, 604, 3305, 596, 10519, 51547, 1407, 4296, 1965, 7466, 6256, 51720, 9401, 10210, 1399, 468, 26471, 5976, 1201, 4595, 5936, 9469, 9031, 10432, 4504, 23411, 11044	434	566	13528	1.9275	0.555151	0.0266394	0.571976
GO:0051276	chromosome organization	31	6.28803	0.000443692	5252, 648, 3006, 10362, 10609, 10919, 2648, 7994, 1387, 6944, 54145, 86, 3305, 9611, 8349, 8850, 9759, 51720, 53615, 3017, 10664, 10626, 6877, 6015, 3065, 5936, 9031, 8334, 10432, 10728, 11044, 23411	434	485	13528	1.99234	0.668802	0.0350185	0.779482
GO:0043433	negative regulation of transcription factor activity	8	1.62272	0.000519248	10572, 2316, 9759, 7067, 847, 4792, 23411, 2302	434	45	13528	5.54142	0.725626	0.0396087	0.911647
GO:0006366	transcription from RNA polymerase II promoter	19	3.85396	0.000539883	3661, 9969, 9611, 5435, 4776, 7227, 26205, 4775, 6874, 632, 2648, 23764, 2961, 23435, 6877, 7067, 8848, 4780, 2969	434	234	13528	2.53094	0.739374	0.0399286	0.947712
GO:0042981	regulation of apoptosis	44	8.92495	0.000639013	842, 1410, 9531, 7704, 5970, 9263, 847, 3336, 1603, 3315, 7187, 1728, 2950, 3778, 7186, 1031, 8878, 81, 604, 9231, 596, 6453, 2308, 3303, 8874, 4296, 7466, 6256, 23564, 4487, 3329, 5027, 355, 81542, 7073, 10553, 10572, 10497, 26471, 4832, 1201, 3065, 4792, 23411	434	804	13528	1.70585	0.796411	0.0457344	1.1208
GO:0009636	response to toxin	9	1.82556	0.000687097	355, 1728, 596, 4496, 10626, 26471, 2052, 4357, 1645	434	61	13528	4.59893	0.819398	0.0477225	1.20466
GO:0043067	regulation of programmed cell death	44	8.92495	0.00078038	842, 1410, 9531, 7704, 5970, 9263, 847, 3336, 1603, 3315, 7187, 1728, 2950, 3778, 7186, 1031, 8878, 81, 604, 9231, 596, 6453, 2308, 3303, 8874, 4296, 7466, 6256, 23564, 4487, 3329, 5027, 355, 81542, 7073, 10553, 10572, 10497, 26471, 4832, 1201, 3065, 4792, 23411	434	812	13528	1.68904	0.856856	0.0525654	1.36715
GO:0006350	transcription	93	18.8641	0.000807037	9969, 5435, 7702, 7025, 7704, 648, 6874, 283, 25799, 2648, 7392, 57862, 7994, 1387, 10614, 7067, 86, 9794, 604, 9611, 5411, 53635, 55893, 9817, 632, 6256, 51720, 7030, 3297, 10664, 4601, 6877, 6015, 4089, 5936, 5451, 4850, 10432, 23411, 5252, 7004, 3661, 4776, 7227, 26205, 4775, 5970, 5187, 10362, 7771, 5080, 6945, 4097, 5514, 2971, 6907, 6944, 7088, 94104, 6749, 4781, 8819, 6949, 4780, 9477, 308…	434	2101	13528	1.37975	0.866056	0.0528837	1.41354
GO:0010551	regulation of specific transcription from RNA polymerase II promoter	11	2.23124	0.000834059	7392, 9611, 6907, 3065, 9759, 7067, 6256, 7030, 4792, 23411, 2302	434	94	13528	3.64761	0.874779	0.0532078	1.46054
GO:0010941	regulation of cell death	44	8.92495	0.000844059	842, 1410, 9531, 7704, 5970, 9263, 847, 3336, 1603, 3315, 7187, 1728, 2950, 3778, 7186, 1031, 8878, 81, 604, 9231, 596, 6453, 2308, 3303, 8874, 4296, 7466, 6256, 23564, 4487, 3329, 5027, 355, 81542, 7073, 10553, 10572, 10497, 26471, 4832, 1201, 3065, 4792, 23411	434	815	13528	1.68282	0.877861	0.0524851	1.47793
GO:0070271	protein complex biogenesis	31	6.28803	0.000854362	1410, 9969, 5435, 7514, 2316, 6874, 847, 5062, 2288, 283, 4928, 7186, 3320, 1387, 6901, 3416, 1645, 5829, 29990, 6450, 5092, 4296, 3329, 5027, 355, 2961, 10497, 6877, 4089, 56288, 2969	434	505	13528	1.91344	0.880957	0.051816	1.49584
GO:0006461	protein complex assembly	31	6.28803	0.000854362	1410, 9969, 5435, 7514, 2316, 6874, 847, 5062, 2288, 283, 4928, 7186, 3320, 1387, 6901, 3416, 1645, 5829, 29990, 6450, 5092, 4296, 3329, 5027, 355, 2961, 10497, 6877, 4089, 56288, 2969	434	505	13528	1.91344	0.880957	0.051816	1.49584
GO:0000122	negative regulation of transcription from RNA polymerase II promoter	20	4.0568	0.000942678	9611, 7025, 9759, 1876, 51588, 6256, 53615, 4487, 2302, 7050, 10608, 1822, 7088, 10614, 6907, 6944, 4212, 3065, 8819, 604	434	266	13528	2.34365	0.904476	0.055668	1.64926
GO:0007242	intracellular signaling cascade	61	12.3732	0.00104071	1410, 9969, 4496, 5894, 7297, 11329, 8878, 5587, 7067, 7852, 5585, 4650, 1856, 5745, 3301, 6453, 4215, 8874, 2321, 9546, 4296, 3488, 6256, 51720, 8934, 5027, 2669, 8826, 6016, 5936, 10146, 8412, 10432, 4792, 8153, 3661, 3707, 9261, 2768, 1124, 64759, 2316, 9263, 11031, 2872, 7186, 51347, 23589, 6478, 8896, 5863, 9231, 10256, 1445, 10928, 23564, 1399, 10497, 9138, 26471, 2534, 10124	434	1256	13528	1.51385	0.925184	0.0598649	1.81929
GO:0043392	negative regulation of DNA binding	8	1.62272	0.00112352	10572, 2316, 9759, 7067, 847, 4792, 23411, 2302	434	51	13528	4.88949	0.939138	0.0630228	1.9627
GO:0012501	programmed cell death	35	7.09939	0.00122095	842, 9531, 840, 7704, 1889, 5894, 10227, 9263, 5062, 3336, 8764, 1603, 7187, 7186, 54476, 8878, 7852, 8879, 6478, 596, 6453, 10519, 7150, 55819, 8087, 10210, 3329, 55367, 355, 7073, 10553, 10572, 4832, 4792, 23411	434	611	13528	1.78554	0.952262	0.0668012	2.13118
GO:0001666	response to hypoxia	13	2.63692	0.00123181	824, 3778, 596, 1889, 1387, 2321, 7852, 4089, 81, 4504, 5352, 5351, 283	434	134	13528	3.024	0.953537	0.0659285	2.14994
GO:0032583	regulation of gene-specific transcription	13	2.63692	0.00123181	9611, 9759, 1952, 6256, 7030, 2302, 7392, 10626, 6907, 3065, 7067, 4792, 23411	434	134	13528	3.024	0.953537	0.0659285	2.14994
GO:0000377	RNA splicing, via transesterification reactions with bulged adenosine as nucleophile	14	2.83976	0.00127314	6626, 6432, 10421, 6637, 5435, 6625, 10291, 5725, 8175, 3183, 9129, 10713, 9416, 6426	434	153	13528	2.8522	0.958086	0.0666353	2.22131
GO:0000398	nuclear mRNA splicing, via spliceosome	14	2.83976	0.00127314	6626, 6432, 10421, 6637, 5435, 6625, 10291, 5725, 8175, 3183, 9129, 10713, 9416, 6426	434	153	13528	2.8522	0.958086	0.0666353	2.22131
GO:0000375	RNA splicing, via transesterification reactions	14	2.83976	0.00127314	6626, 6432, 10421, 6637, 5435, 6625, 10291, 5725, 8175, 3183, 9129, 10713, 9416, 6426	434	153	13528	2.8522	0.958086	0.0666353	2.22131
GO:0006915	apoptosis	34	6.89655	0.00184264	842, 9531, 840, 7704, 1889, 5894, 10227, 9263, 5062, 3336, 8764, 1603, 7187, 7186, 54476, 8878, 7852, 8879, 6478, 596, 6453, 10519, 55819, 8087, 10210, 3329, 55367, 355, 7073, 10553, 10572, 4832, 4792, 23411	434	602	13528	1.76046	0.989872	0.0930889	3.19981
GO:0070482	response to oxygen levels	13	2.63692	0.00190672	824, 3778, 596, 1889, 1387, 2321, 7852, 4089, 81, 4504, 5352, 5351, 283	434	141	13528	2.87388	0.991368	0.0942621	3.30932
GO:0045944	positive regulation of transcription from RNA polymerase II promoter	24	4.86815	0.00191947	10413, 7004, 9969, 2308, 5970, 4775, 9759, 6256, 7030, 5080, 7392, 468, 1387, 6907, 4212, 3065, 8878, 7067, 4089, 5936, 5451, 4781, 10432, 9794, 4792	434	371	13528	2.01642	0.991638	0.0930192	3.3311
GO:0009408	response to heat	8	1.62272	0.00196266	3305, 1410, 596, 8892, 11080, 3297, 3315, 3316	434	56	13528	4.45293	0.992492	0.0932028	3.40484
GO:0007264	small GTPase mediated signal transduction	21	4.25963	0.00197078	4650, 10256, 6453, 5894, 8874, 9261, 2768, 10928, 11031, 8934, 1399, 2669, 9138, 8826, 6016, 10146, 8412, 6478, 5863, 10124, 8153	434	305	13528	2.14617	0.992643	0.0918223	3.41869
GO:0010628	positive regulation of gene expression	33	6.69371	0.00199532	7004, 9969, 1435, 5970, 4775, 5080, 7392, 7994, 1387, 6907, 4212, 8878, 7067, 4781, 4780, 9794, 10413, 2308, 51547, 9759, 5092, 6256, 7030, 10210, 10664, 81542, 10626, 468, 3065, 4089, 5936, 5451, 10432, 4792	434	581	13528	1.77044	0.99308	0.0912092	3.46056
GO:0043066	negative regulation of apoptosis	23	4.66531	0.0023465	1410, 9531, 596, 6453, 2308, 3303, 5970, 7466, 847, 23564, 1603, 3315, 4487, 3329, 355, 2950, 81542, 10553, 1201, 3065, 8878, 4792, 604	434	354	13528	2.0252	0.997119	0.104498	4.05781
GO:0045941	positive regulation of transcription	32	6.49087	0.00245608	7004, 9969, 5970, 4775, 5080, 7392, 7994, 1387, 6907, 4212, 8878, 7067, 4781, 4780, 9794, 10413, 2308, 51547, 9759, 5092, 6256, 7030, 10210, 10664, 81542, 10626, 468, 3065, 4089, 5936, 5451, 10432, 4792	434	564	13528	1.76854	0.997808	0.107199	4.24346
GO:0045449	regulation of transcription	108	21.9067	0.00253991	6874, 25799, 2648, 57862, 8321, 1822, 1387, 10614, 4212, 8878, 7067, 604, 1488, 3297, 7073, 10626, 4601, 6877, 6015, 5451, 5936, 4792, 5252, 4776, 7227, 26205, 4775, 5970, 2316, 6945, 4097, 2971, 6944, 6749, 23589, 4781, 4780, 10413, 7528, 8850, 2308, 9759, 51588, 53615, 10210, 2302, 7050, 81542, 10608, 23435, 2961, 8848, 9031, 23598, 2969, 9969, 7702, 7025, 7704, 648, 847, 7392, 7994, 9794, 86, …	434	2601	13528	1.29428	0.998222	0.108754	4.38527
GO:0006916	anti-apoptosis	16	3.24544	0.00261708	1410, 9531, 596, 2308, 3303, 5970, 23564, 3315, 1603, 355, 81542, 2950, 10553, 3065, 8878, 4792	434	206	13528	2.42101	0.998534	0.109987	4.51562
GO:0051100	negative regulation of binding	8	1.62272	0.00265986	10572, 2316, 9759, 7067, 847, 4792, 23411, 2302	434	59	13528	4.22651	0.998682	0.109835	4.5878
GO:0043069	negative regulation of programmed cell death	23	4.66531	0.00279855	1410, 9531, 596, 6453, 2308, 3303, 5970, 7466, 847, 23564, 1603, 3315, 4487, 3329, 355, 2950, 81542, 10553, 1201, 3065, 8878, 4792, 604	434	359	13528	1.997	0.999068	0.113357	4.8215
GO:0060548	negative regulation of cell death	23	4.66531	0.00288982	1410, 9531, 596, 6453, 2308, 3303, 5970, 7466, 847, 23564, 1603, 3315, 4487, 3329, 355, 2950, 81542, 10553, 1201, 3065, 8878, 4792, 604	434	360	13528	1.99145	0.999258	0.114973	4.97498
GO:0051173	positive regulation of nitrogen compound metabolic process	35	7.09939	0.00290157	7004, 9969, 5970, 4775, 5080, 1312, 7392, 3320, 7994, 1387, 6907, 4212, 8878, 7067, 4781, 4780, 9794, 10413, 2308, 51547, 9759, 5092, 6256, 51720, 7030, 10210, 10664, 81542, 10626, 468, 3065, 4089, 5936, 5451, 10432, 4792	434	644	13528	1.69405	0.999279	0.113603	4.99472
GO:0043543	protein amino acid acylation	8	1.62272	0.00293009	4836, 10626, 8850, 7994, 1387, 86, 53615, 2648	434	60	13528	4.15607	0.999329	0.112885	5.04262
GO:0045893	positive regulation of transcription, DNA-dependent	28	5.67951	0.00302041	7004, 9969, 4775, 5970, 5080, 7392, 1387, 6907, 4212, 8878, 7067, 4781, 4780, 9794, 10413, 2308, 9759, 6256, 7030, 10664, 81542, 10626, 468, 3065, 4089, 5451, 5936, 10432, 4792	434	477	13528	1.82972	0.999464	0.114398	5.19419
GO:0000245	spliceosome assembly	6	1.21704	0.00323747	6637, 8175, 10291, 10713, 9416, 6426	434	32	13528	5.84447	0.999689	0.120291	5.55749
GO:0051254	positive regulation of RNA metabolic process	28	5.67951	0.00344069	7004, 9969, 4775, 5970, 5080, 7392, 1387, 6907, 4212, 8878, 7067, 4781, 4780, 9794, 10413, 2308, 9759, 6256, 7030, 10664, 81542, 10626, 468, 3065, 4089, 5451, 5936, 10432, 4792	434	481	13528	1.8145	0.999813	0.125493	5.89643
GO:0051252	regulation of RNA metabolic process	79	16.0243	0.00352933	9969, 7702, 7025, 7704, 6874, 25799, 2648, 7392, 1822, 1387, 10614, 4212, 8878, 7067, 9794, 604, 1488, 677, 9611, 55893, 6256, 7030, 3297, 10664, 7073, 10626, 4089, 5936, 5451, 10432, 4792, 23411, 7004, 3661, 4776, 7227, 4775, 5970, 9261, 5187, 1952, 10362, 5080, 7771, 6945, 4097, 6907, 7088, 6944, 23589, 94104, 4781, 8819, 4780, 8896, 9477, 10413, 30827, 7528, 8850, 2308, 51547, 6625, 1876, 9759…	434	1813	13528	1.35823	0.99985	0.126668	6.04391
GO:0008283	cell proliferation	26	5.27383	0.0035837	1435, 51593, 5894, 7296, 949, 100272147, 1387, 5422, 26226, 5587, 7852, 596, 4296, 6256, 5727, 3329, 8190, 5027, 81542, 9138, 4665, 2534, 3068, 4504, 896, 10726	434	436	13528	1.85879	0.999869	0.126674	6.13428
GO:0016071	mRNA metabolic process	23	4.66531	0.00383118	23524, 6626, 6432, 677, 10421, 6637, 5435, 5411, 3303, 6625, 10291, 9261, 27257, 5725, 8175, 3183, 23435, 9129, 5976, 5936, 10713, 10432, 9416, 6426	434	370	13528	1.93763	0.999929	0.132948	6.54451
GO:0016573	histone acetylation	7	1.41988	0.00408412	10626, 8850, 7994, 1387, 86, 53615, 2648	434	48	13528	4.5457	0.999962	0.139169	6.96206
GO:0018212	peptidyl-tyrosine modification	7	1.41988	0.00408412	1198, 2321, 2534, 7297, 8459, 5649, 5159	434	48	13528	4.5457	0.999962	0.139169	6.96206
GO:0008380	RNA splicing	19	3.85396	0.00463486	23524, 6626, 6432, 10421, 6637, 5435, 5411, 6625, 10291, 27257, 5725, 8175, 3183, 23435, 9129, 5936, 10713, 10432, 9416, 6426	434	284	13528	2.08535	0.999991	0.154347	7.8651
GO:0006476	protein amino acid deacetylation	5	1.0142	0.00478938	51547, 3065, 9759, 5936, 10432, 23411	434	22	13528	7.08421	0.999994	0.156988	8.11698
GO:0045682	regulation of epidermis development	5	1.0142	0.00478938	4097, 23764, 10626, 4665, 9817	434	22	13528	7.08421	0.999994	0.156988	8.11698
GO:0051329	interphase of mitotic cell cycle	10	2.0284	0.00572656	8099, 8493, 1031, 596, 7164, 5422, 1876, 4296, 1104, 8558	434	103	13528	3.02626	0.999999	0.182423	9.63079
GO:0045935	positive regulation of nucleobase, nucleoside, nucleotide and nucleic acid metabolic process	33	6.69371	0.00594749	7004, 9969, 5970, 4775, 5080, 7392, 7994, 1387, 6907, 4212, 8878, 7067, 4781, 4780, 9794, 10413, 2308, 51547, 9759, 5092, 6256, 51720, 7030, 10210, 10664, 81542, 10626, 468, 3065, 4089, 5936, 5451, 10432, 4792	434	624	13528	1.64844	1	0.186409	9.98421
GO:0006473	protein amino acid acetylation	7	1.41988	0.00608854	10626, 8850, 7994, 1387, 86, 53615, 2648	434	52	13528	4.19603	1	0.188047	10.2092
GO:0010604	positive regulation of macromolecule metabolic process	42	8.51927	0.00647439	7004, 9969, 1435, 1889, 5970, 4775, 5080, 8764, 7392, 7994, 1387, 6907, 4212, 8878, 7067, 4781, 9794, 4780, 10413, 596, 2308, 51547, 9759, 5092, 51588, 7466, 6256, 51720, 7030, 3818, 10210, 5027, 81542, 10664, 10626, 468, 3065, 4089, 5936, 5451, 10432, 4792, 896	434	857	13528	1.52761	1	0.196327	10.8218
GO:0006355	regulation of transcription, DNA-dependent	76	15.4158	0.00650528	9969, 7702, 7025, 7704, 6874, 25799, 2648, 7392, 1822, 1387, 10614, 4212, 8878, 7067, 9794, 604, 1488, 9611, 55893, 6256, 7030, 3297, 10664, 7073, 10626, 4089, 5936, 5451, 10432, 4792, 23411, 7004, 3661, 4776, 7227, 4775, 5970, 5187, 1952, 10362, 5080, 7771, 6945, 4097, 6907, 7088, 6944, 23589, 94104, 4781, 8819, 4780, 8896, 9477, 10413, 30827, 7528, 8850, 2308, 51547, 1876, 9759, 51588, 53615, 4…	434	1773	13528	1.33613	1	0.194813	10.8707
GO:0051325	interphase	10	2.0284	0.00689342	8099, 8493, 1031, 596, 7164, 5422, 1876, 4296, 1104, 8558	434	106	13528	2.94061	1	0.202786	11.4827
GO:0006338	chromatin remodeling	7	1.41988	0.0087282	8850, 3065, 9759, 9031, 86, 23411, 2648	434	56	13528	3.89631	1	0.246848	14.3225
GO:0045604	regulation of epidermal cell differentiation	4	0.811359	0.00911141	4097, 23764, 10626, 9817	434	14	13528	8.90586	1	0.253379	14.9047
GO:0051220	cytoplasmic sequestering of protein	4	0.811359	0.00911141	4601, 2316, 4792, 4794	434	14	13528	8.90586	1	0.253379	14.9047
GO:0010553	negative regulation of specific transcription from RNA polymerase II promoter	6	1.21704	0.00952792	9611, 6907, 3065, 9759, 6256, 2302	434	41	13528	4.56154	1	0.260477	15.5332
GO:0032507	maintenance of protein location in cell	6	1.21704	0.00952792	4601, 7094, 2316, 4792, 10210, 4794	434	41	13528	4.56154	1	0.260477	15.5332
GO:0042592	homeostatic process	37	7.50507	0.0100711	10130, 1435, 4496, 1760, 7296, 949, 283, 7392, 4097, 3778, 1387, 8892, 7852, 8992, 1645, 8896, 604, 5159, 3305, 596, 5745, 2905, 7466, 51542, 5727, 5027, 355, 81542, 10572, 1201, 4665, 4502, 56288, 54, 4504, 3931, 10728	434	751	13528	1.5357	1	0.270248	16.3462
GO:0051098	regulation of binding	12	2.43408	0.0101799	596, 10572, 5970, 2316, 9759, 4089, 5092, 7067, 847, 4792, 23411, 2302	434	153	13528	2.44475	1	0.269877	16.5083
GO:0043009	chordate embryonic development	20	4.0568	0.0103145	824, 7004, 1856, 1889, 2768, 9546, 9817, 5080, 5727, 53615, 3297, 4487, 1603, 2648, 7050, 4097, 23764, 4836, 26227, 5159	434	331	13528	1.88341	1	0.270092	16.7082
GO:0016055	Wnt receptor signaling pathway	11	2.23124	0.0103929	6468, 4041, 1459, 8321, 1856, 8324, 7088, 6907, 26959, 1952, 51588	434	133	13528	2.57801	1	0.269056	16.8245
GO:0046651	lymphocyte proliferation	6	1.21704	0.0105384	5027, 596, 7852, 2534, 896, 3329	434	42	13528	4.45293	1	0.269514	17.0398
GO:0051223	regulation of protein transport	10	2.0284	0.0108987	5027, 10626, 4601, 2316, 4089, 4792, 64215, 23411, 283, 4794	434	114	13528	2.73425	1	0.274592	17.5709
GO:0003002	regionalization	14	2.83976	0.010904	4041, 7528, 1856, 7704, 648, 1952, 5080, 5727, 5649, 2648, 7050, 1399, 6015, 4089	434	197	13528	2.21516	1	0.271992	17.5787
GO:0001701	in utero embryonic development	13	2.63692	0.0111228	824, 7004, 2768, 9546, 9817, 53615, 1603, 3297, 4487, 4097, 23764, 4836, 5159	434	176	13528	2.30237	1	0.273943	17.8996
GO:0043065	positive regulation of apoptosis	24	4.86815	0.0111565	842, 596, 6453, 7704, 8874, 9263, 4296, 6256, 3329, 5027, 355, 7187, 1728, 1031, 7186, 3778, 7073, 10553, 10572, 10497, 26471, 4832, 8878, 604	434	430	13528	1.73975	1	0.272	17.949
GO:0009792	embryonic development ending in birth or egg hatching	20	4.0568	0.0112612	824, 7004, 1856, 1889, 2768, 9546, 9817, 5080, 5727, 53615, 3297, 4487, 1603, 2648, 7050, 4097, 23764, 4836, 26227, 5159	434	334	13528	1.8665	1	0.271558	18.1019
GO:0043068	positive regulation of programmed cell death	24	4.86815	0.0119521	842, 596, 6453, 7704, 8874, 9263, 4296, 6256, 3329, 5027, 355, 7187, 1728, 1031, 7186, 3778, 7073, 10553, 10572, 10497, 26471, 4832, 8878, 604	434	433	13528	1.7277	1	0.282992	19.1053
GO:0007389	pattern specification process	17	3.44828	0.0122042	7528, 4041, 1856, 7704, 648, 2321, 1952, 5080, 5727, 5649, 2302, 2648, 7050, 1399, 6015, 7852, 4089	434	267	13528	1.98464	1	0.285373	19.4685
GO:0042306	regulation of protein import into nucleus	6	1.21704	0.0127741	4601, 2316, 4089, 4792, 23411, 4794	434	44	13528	4.25052	1	0.293874	20.2838
GO:0032943	mononuclear cell proliferation	6	1.21704	0.0127741	5027, 596, 7852, 2534, 896, 3329	434	44	13528	4.25052	1	0.293874	20.2838
GO:0070661	leukocyte proliferation	6	1.21704	0.0127741	5027, 596, 7852, 2534, 896, 3329	434	44	13528	4.25052	1	0.293874	20.2838
GO:0010942	positive regulation of cell death	24	4.86815	0.0129508	842, 596, 6453, 7704, 8874, 9263, 4296, 6256, 3329, 5027, 355, 7187, 1728, 1031, 7186, 3778, 7073, 10553, 10572, 10497, 26471, 4832, 8878, 604	434	435	13528	1.71975	1	0.294615	20.5349
GO:0032880	regulation of protein localization	11	2.23124	0.013243	5027, 596, 10626, 4601, 2316, 4089, 4792, 64215, 23411, 283, 4794	434	138	13528	2.48461	1	0.297523	20.9488
GO:0032088	negative regulation of NF-kappaB transcription factor activity	4	0.811359	0.0133692	10572, 847, 4792, 2302	434	16	13528	7.79263	1	0.297266	21.1268
GO:0043623	cellular protein complex assembly	12	2.43408	0.0151374	4928, 3320, 7514, 10497, 2316, 6901, 4089, 2288, 5829, 283, 29990, 3329	434	162	13528	2.30893	1	0.326744	23.5826
GO:0001894	tissue homeostasis	7	1.41988	0.0151675	5027, 1435, 596, 5745, 54, 51542, 5159	434	63	13528	3.46339	1	0.324522	23.6237
GO:0006397	mRNA processing	19	3.85396	0.0152576	23524, 6626, 6432, 10421, 6637, 5435, 5411, 6625, 10291, 27257, 5725, 8175, 3183, 23435, 9129, 5936, 10713, 10432, 9416, 6426	434	321	13528	1.84498	1	0.323386	23.7467
GO:0018108	peptidyl-tyrosine phosphorylation	6	1.21704	0.0153104	1198, 2321, 2534, 7297, 5649, 5159	434	46	13528	4.06572	1	0.321626	23.8188
GO:0070201	regulation of establishment of protein localization	10	2.0284	0.0156527	5027, 10626, 4601, 2316, 4089, 4792, 64215, 23411, 283, 4794	434	121	13528	2.57607	1	0.32486	24.2845
GO:0018205	peptidyl-lysine modification	4	0.811359	0.0158551	8850, 1387, 9759, 23411	434	17	13528	7.33424	1	0.325656	24.5585
GO:0016575	histone deacetylation	4	0.811359	0.0158551	3065, 9759, 5936, 10432, 23411	434	17	13528	7.33424	1	0.325656	24.5585
GO:0048873	homeostasis of number of cells within a tissue	4	0.811359	0.0158551	5027, 1435, 596, 51542	434	17	13528	7.33424	1	0.325656	24.5585
GO:0009266	response to temperature stimulus	8	1.62272	0.0168865	3305, 1410, 596, 8892, 11080, 3297, 3315, 3316	434	83	13528	3.00439	1	0.340154	25.9405
GO:0051090	regulation of transcription factor activity	9	1.82556	0.017432	10572, 5970, 2316, 9759, 7067, 847, 4792, 23411, 2302	434	103	13528	2.72364	1	0.346316	26.6619
GO:0032582	negative regulation of gene-specific transcription	6	1.21704	0.0181626	9611, 6907, 3065, 9759, 6256, 2302	434	48	13528	3.89631	1	0.355223	27.6174
GO:0051651	maintenance of location in cell	6	1.21704	0.0181626	4601, 7094, 2316, 4792, 10210, 4794	434	48	13528	3.89631	1	0.355223	27.6174
GO:0045185	maintenance of protein location	6	1.21704	0.0181626	4601, 7094, 2316, 4792, 10210, 4794	434	48	13528	3.89631	1	0.355223	27.6174
GO:0010608	posttranscriptional regulation of gene expression	14	2.83976	0.0183866	677, 51593, 596, 9261, 2316, 3488, 1965, 3315, 283, 3329, 2872, 5976, 8892, 64215	434	211	13528	2.06819	1	0.356017	27.9081
GO:0007517	muscle organ development	14	2.83976	0.0183866	1410, 7004, 6443, 3488, 6525, 6256, 8087, 4000, 4487, 26576, 1375, 6901, 23411, 5159	434	211	13528	2.06819	1	0.356017	27.9081
GO:0032268	regulation of cellular protein metabolic process	25	5.07099	0.0184123	677, 1435, 596, 9759, 1965, 4296, 51588, 3488, 3818, 8764, 283, 3315, 5027, 2872, 1201, 5976, 875, 8892, 3416, 4089, 5585, 4792, 64215, 5159, 896	434	474	13528	1.64401	1	0.353736	27.9414
GO:0009303	rRNA transcription	4	0.811359	0.0185828	2971, 51547, 6949, 283	434	18	13528	6.92678	1	0.353711	28.1617
GO:0010557	positive regulation of macromolecule biosynthetic process	32	6.49087	0.0187868	7004, 9969, 5970, 4775, 5080, 7392, 7994, 1387, 6907, 4212, 8878, 7067, 4781, 4780, 9794, 10413, 2308, 51547, 9759, 5092, 6256, 7030, 10210, 10664, 81542, 10626, 468, 3065, 4089, 5936, 5451, 10432, 4792	434	654	13528	1.52516	1	0.354197	28.4246
GO:0046777	protein amino acid autophosphorylation	8	1.62272	0.0190232	1198, 4215, 51347, 2534, 4296, 1965, 5062, 5159	434	85	13528	2.93369	1	0.35516	28.728
GO:0007265	Ras protein signal transduction	9	1.82556	0.0193573	4650, 10256, 1399, 5894, 9138, 9261, 2768, 10146, 5863	434	105	13528	2.67176	1	0.357555	29.1548
GO:0060249	anatomical structure homeostasis	9	1.82556	0.0203747	3305, 5027, 1435, 596, 5745, 54, 10728, 51542, 5159	434	106	13528	2.64655	1	0.369836	30.4398
GO:0031328	positive regulation of cellular biosynthetic process	33	6.69371	0.0207355	7004, 9969, 5970, 4775, 5080, 7392, 3320, 7994, 1387, 6907, 4212, 8878, 7067, 4781, 4780, 9794, 10413, 2308, 51547, 9759, 5092, 6256, 7030, 10210, 10664, 81542, 10626, 468, 3065, 4089, 5936, 5451, 10432, 4792	434	685	13528	1.50164	1	0.372393	30.8902
GO:0051270	regulation of cell motion	13	2.63692	0.0215463	51162, 1435, 596, 2321, 7852, 3488, 9469, 56288, 81, 5080, 949, 604, 5159	434	193	13528	2.09957	1	0.381199	31.8923
GO:0006468	protein amino acid phosphorylation	32	6.49087	0.0234059	8099, 1459, 1198, 5166, 1760, 5894, 9261, 9263, 7297, 5062, 5613, 10298, 26576, 2872, 11329, 51347, 5587, 7852, 5585, 5159, 1445, 596, 4215, 2321, 4296, 1965, 5649, 3297, 5027, 2534, 9031, 8558	434	667	13528	1.49544	1	0.40388	34.139
GO:0009891	positive regulation of biosynthetic process	33	6.69371	0.0248129	7004, 9969, 5970, 4775, 5080, 7392, 3320, 7994, 1387, 6907, 4212, 8878, 7067, 4781, 4780, 9794, 10413, 2308, 51547, 9759, 5092, 6256, 7030, 10210, 10664, 81542, 10626, 468, 3065, 4089, 5936, 5451, 10432, 4792	434	695	13528	1.48004	1	0.419596	35.7921
GO:0032386	regulation of intracellular transport	7	1.41988	0.0258843	1410, 4601, 2316, 4089, 4792, 23411, 4794	434	71	13528	3.07315	1	0.430467	37.0248
GO:0033157	regulation of intracellular protein transport	6	1.21704	0.0267636	4601, 2316, 4089, 4792, 23411, 4794	434	53	13528	3.52874	1	0.438613	38.0196
GO:0007243	protein kinase cascade	20	4.0568	0.0277962	3661, 3707, 1410, 4215, 9261, 2768, 2321, 9263, 4296, 7297, 2872, 5027, 11329, 1399, 7186, 51347, 7852, 2534, 5585, 4792	434	370	13528	1.68489	1	0.448356	39.169
GO:0043029	T cell homeostasis	4	0.811359	0.0282269	5027, 355, 596, 10572	434	21	13528	5.93724	1	0.450709	39.6425
GO:0006913	nucleocytoplasmic transport	11	2.23124	0.028465	6945, 4928, 5514, 29107, 10553, 7227, 7514, 5976, 4792, 604, 10482	434	156	13528	2.19792	1	0.450759	39.9027
GO:0009895	negative regulation of catabolic process	5	1.0142	0.0297258	2905, 5970, 1201, 2316, 9759	434	37	13528	4.21223	1	0.462588	41.2632
GO:0051169	nuclear transport	11	2.23124	0.0307081	6945, 4928, 5514, 29107, 10553, 7227, 7514, 5976, 4792, 604, 10482	434	158	13528	2.1701	1	0.470897	42.303
GO:0046907	intracellular transport	31	6.28803	0.0316112	10066, 22796, 10267, 9454, 7514, 7227, 26088, 2316, 8677, 10482, 6945, 4928, 5514, 29107, 3320, 10948, 9632, 8878, 6746, 604, 4650, 596, 5193, 27095, 51542, 8498, 81542, 10553, 1375, 5976, 4792	434	657	13528	1.47075	1	0.478093	43.2435
GO:0032387	negative regulation of intracellular transport	4	0.811359	0.0319276	1410, 4601, 4792, 4794	434	22	13528	5.66736	1	0.478781	43.5696
GO:0010035	response to inorganic substance	13	2.63692	0.0323877	5027, 1410, 51593, 3778, 596, 4496, 5970, 4501, 6256, 847, 3931, 4504, 5829	434	205	13528	1.97667	1	0.480995	44.0406
GO:0002520	immune system development	16	3.24544	0.0324024	3707, 1435, 596, 7704, 648, 9759, 3329, 2302, 355, 1399, 7994, 7374, 6901, 8879, 604, 23598	434	276	13528	1.80699	1	0.478443	44.0557
GO:0030004	cellular monovalent inorganic cation homeostasis	4	0.811359	0.0358687	4097, 3778, 1201, 8992	434	23	13528	5.42096	1	0.511382	47.4862
GO:0032496	response to lipopolysaccharide	7	1.41988	0.0366056	3661, 5027, 5970, 949, 1312, 4792, 3297	434	77	13528	2.83368	1	0.515895	48.1895
GO:0046822	regulation of nucleocytoplasmic transport	6	1.21704	0.0375982	4601, 2316, 4089, 4792, 23411, 4794	434	58	13528	3.22454	1	0.522756	49.1227
GO:0051272	positive regulation of cell motion	8	1.62272	0.0376462	1435, 596, 2321, 9469, 81, 949, 604, 5159	434	98	13528	2.54453	1	0.520492	49.1675
GO:0031103	axon regeneration	3	0.608519	0.0388022	596, 9469, 6256	434	10	13528	9.35115	1	0.528684	50.2334
GO:0014070	response to organic cyclic substance	9	1.82556	0.0404685	5027, 205, 596, 123, 5970, 2052, 6256, 1312, 5727	434	121	13528	2.31847	1	0.541255	51.733
GO:0051101	regulation of DNA binding	9	1.82556	0.0404685	10572, 5970, 2316, 9759, 7067, 847, 4792, 23411, 2302	434	121	13528	2.31847	1	0.541255	51.733
GO:0051604	protein maturation	9	1.82556	0.0421548	5027, 1889, 1675, 1201, 7466, 871, 3818, 5727, 3329	434	122	13528	2.29946	1	0.553507	53.207
GO:0006260	DNA replication	12	2.43408	0.042156	4928, 8099, 81542, 29803, 5976, 7150, 5422, 6749, 5936, 4781, 10432, 23411, 11044	434	190	13528	1.96866	1	0.550822	53.208
GO:0042994	cytoplasmic sequestering of transcription factor	3	0.608519	0.0464392	4601, 4792, 4794	434	11	13528	8.50105	1	0.584001	56.7635
GO:0080135	regulation of cellular response to stress	8	1.62272	0.0471994	9611, 1201, 51347, 875, 4296, 5585, 51720, 23411	434	103	13528	2.42101	1	0.587379	57.3673
GO:0040008	regulation of growth	18	3.65112	0.0474869	1410, 1435, 1002, 596, 3488, 5062, 5727, 3297, 1031, 81542, 55540, 29948, 7086, 4089, 8879, 86, 604, 10668	434	341	13528	1.64536	1	0.586976	57.5936
GO:0009628	response to abiotic stimulus	19	3.85396	0.0482731	3305, 1410, 842, 8493, 840, 596, 5970, 847, 51720, 5727, 3315, 3297, 3316, 5027, 3778, 8892, 2534, 5585, 11080	434	368	13528	1.60935	1	0.590468	58.2066
GO:0042110	T cell activation	9	1.82556	0.0493627	5027, 3707, 355, 596, 7852, 2534, 23598, 896, 3329	434	126	13528	2.22646	1	0.596201	59.0422
GO:0001501	skeletal system development	17	3.44828	0.0513507	7004, 596, 5745, 7227, 7704, 9759, 5549, 3488, 632, 4487, 5027, 4665, 7067, 8879, 54, 6949, 5159	434	319	13528	1.66112	1	0.608431	60.5266
GO:0051235	maintenance of location	6	1.21704	0.0536978	4601, 7094, 2316, 4792, 10210, 4794	434	64	13528	2.92224	1	0.622691	62.2137
GO:0042098	T cell proliferation	4	0.811359	0.053978	5027, 7852, 2534, 896	434	27	13528	4.61785	1	0.622059	62.4105
GO:0046688	response to copper ion	3	0.608519	0.054572	596, 4496, 3931	434	12	13528	7.79263	1	0.623618	62.8245
GO:0006809	nitric oxide biosynthetic process	3	0.608519	0.054572	1728, 6697, 23564	434	12	13528	7.79263	1	0.623618	62.8245
GO:0031102	neuron projection regeneration	3	0.608519	0.054572	596, 9469, 6256	434	12	13528	7.79263	1	0.623618	62.8245
GO:0048871	multicellular organismal homeostasis	7	1.41988	0.0547993	5027, 1435, 596, 5745, 54, 51542, 5159	434	85	13528	2.56698	1	0.622628	62.9818
GO:0016310	phosphorylation	35	7.09939	0.0549487	8099, 1459, 1198, 5166, 1760, 5894, 9261, 9263, 7297, 5062, 5613, 10298, 26576, 2872, 11329, 51347, 5587, 7852, 6901, 8992, 5585, 5159, 1445, 596, 4215, 7150, 2321, 4296, 1965, 5649, 3297, 5027, 2534, 9031, 8558	434	800	13528	1.36371	1	0.621113	63.0848
GO:0042063	gliogenesis	6	1.21704	0.0567153	1031, 8874, 8892, 4665, 26227, 5649	434	65	13528	2.87728	1	0.630565	64.2829
GO:0002237	response to molecule of bacterial origin	7	1.41988	0.0573972	3661, 5027, 5970, 949, 1312, 4792, 3297	434	86	13528	2.53713	1	0.632583	64.7355
GO:0006259	DNA metabolic process	24	4.86815	0.0578209	8099, 8815, 4928, 5422, 7374, 6749, 4781, 3305, 10519, 1407, 7150, 51720, 1775, 9401, 3329, 81542, 10664, 29803, 4595, 5976, 5936, 10432, 10728, 11044, 23411	434	506	13528	1.47844	1	0.632875	65.0139
GO:0002260	lymphocyte homeostasis	4	0.811359	0.0590717	5027, 355, 596, 10572	434	28	13528	4.45293	1	0.638514	65.8239
GO:0003014	renal system process	4	0.811359	0.0590717	355, 3778, 596, 7466	434	28	13528	4.45293	1	0.638514	65.8239
GO:0043434	response to peptide hormone stimulus	10	2.0284	0.059376	596, 10458, 10626, 2308, 8850, 5970, 64397, 8892, 6256, 10726	434	154	13528	2.02406	1	0.638002	66.0183
GO:0030036	actin cytoskeleton organization	13	2.63692	0.059737	4650, 596, 2316, 5062, 7146, 283, 2302, 9322, 7094, 81, 11133, 30846, 604	434	226	13528	1.79299	1	0.637857	66.2475
GO:0033273	response to vitamin	6	1.21704	0.0598284	596, 10626, 5970, 632, 6256, 5727	434	66	13528	2.83368	1	0.636009	66.3053
GO:0030326	embryonic limb morphogenesis	7	1.41988	0.060068	6468, 4041, 7704, 1889, 2768, 5727, 4487	434	87	13528	2.50797	1	0.635113	66.4564
GO:0031497	chromatin assembly	7	1.41988	0.060068	8349, 10664, 7994, 3006, 54145, 8334, 3017	434	87	13528	2.50797	1	0.635113	66.4564
GO:0035113	embryonic appendage morphogenesis	7	1.41988	0.060068	6468, 4041, 7704, 1889, 2768, 5727, 4487	434	87	13528	2.50797	1	0.635113	66.4564
GO:0016477	cell migration	15	3.0426	0.060694	4041, 7025, 8874, 64759, 2321, 7145, 949, 5080, 5649, 283, 2302, 7852, 2534, 8879, 5159	434	276	13528	1.69405	1	0.636652	66.8481
GO:0009719	response to endogenous stimulus	20	4.0568	0.0607534	1410, 205, 596, 8850, 2308, 5970, 64397, 6256, 5727, 283, 355, 3778, 10458, 10626, 8892, 7067, 8992, 5936, 10432, 3931, 10726	434	405	13528	1.53928	1	0.634643	66.8851
GO:0051170	nuclear import	7	1.41988	0.0628115	4928, 5514, 10553, 7227, 7514, 4792, 604	434	88	13528	2.47947	1	0.644929	68.1415
GO:0007568	aging	8	1.62272	0.0629717	1410, 596, 5745, 131601, 5970, 5549, 6256, 23411	434	110	13528	2.26695	1	0.643548	68.2375
GO:0045926	negative regulation of growth	8	1.62272	0.0629717	1410, 1031, 596, 29948, 4089, 604, 5727, 10668	434	110	13528	2.26695	1	0.643548	68.2375
GO:0010815	bradykinin catabolic process	2	0.40568	0.0629932	1889, 3416	434	2	13528	31.1705	1	0.641342	68.2503
GO:0046209	nitric oxide metabolic process	3	0.608519	0.0631613	1728, 6697, 23564	434	13	13528	7.19319	1	0.640035	68.3506
GO:0006367	transcription initiation from RNA polymerase II promoter	6	1.21704	0.0663408	9969, 5435, 2961, 6877, 6874, 2969	434	68	13528	2.75034	1	0.656397	70.1921
GO:0008361	regulation of cell size	12	2.43408	0.0674211	1410, 6520, 1002, 1031, 596, 2014, 26471, 29948, 4089, 8992, 604, 10668	434	206	13528	1.81576	1	0.660248	70.7944
GO:0043523	regulation of neuron apoptosis	7	1.41988	0.0685172	842, 1728, 596, 6453, 1201, 4296, 7466	434	90	13528	2.42437	1	0.664103	71.3938
GO:0051674	localization of cell	16	3.24544	0.0690357	4041, 3301, 7025, 8874, 64759, 2321, 7145, 949, 5080, 5649, 283, 2302, 7852, 2534, 8879, 5159	434	307	13528	1.62452	1	0.664711	71.6733
GO:0048870	cell motility	16	3.24544	0.0690357	4041, 3301, 7025, 8874, 64759, 2321, 7145, 949, 5080, 5649, 283, 2302, 7852, 2534, 8879, 5159	434	307	13528	1.62452	1	0.664711	71.6733
GO:0010720	positive regulation of cell development	6	1.21704	0.0697395	1002, 596, 9138, 5970, 4089, 5080	434	69	13528	2.71048	1	0.666324	72.0485
GO:0022618	ribonucleoprotein complex assembly	6	1.21704	0.0697395	6637, 8175, 10291, 10713, 9416, 6426	434	69	13528	2.71048	1	0.666324	72.0485
GO:0042990	regulation of transcription factor import into nucleus	4	0.811359	0.0699052	4601, 2316, 4792, 4794	434	30	13528	4.15607	1	0.664998	72.1362
GO:0000165	MAPKKK cascade	11	2.23124	0.0718652	5027, 3707, 1410, 1399, 4215, 2321, 9261, 51347, 7852, 4296, 5585	434	184	13528	1.86345	1	0.673287	73.1536
GO:0006376	mRNA splice site selection	3	0.608519	0.0721696	8175, 10291, 6426	434	14	13528	6.67939	1	0.672696	73.3084
GO:0048662	negative regulation of smooth muscle cell proliferation	3	0.608519	0.0721696	3488, 1312, 283	434	14	13528	6.67939	1	0.672696	73.3084
GO:0031365	N-terminal protein amino acid modification	3	0.608519	0.0721696	4836, 8850, 1387	434	14	13528	6.67939	1	0.672696	73.3084
GO:0042992	negative regulation of transcription factor import into nucleus	3	0.608519	0.0721696	4601, 4792, 4794	434	14	13528	6.67939	1	0.672696	73.3084
GO:0006417	regulation of translation	9	1.82556	0.0731246	677, 2872, 5976, 8892, 1965, 3488, 64215, 3315, 283	434	137	13528	2.0477	1	0.675504	73.7887
GO:0045637	regulation of myeloid cell differentiation	6	1.21704	0.0732326	355, 1435, 7704, 632, 7030, 4792	434	70	13528	2.67176	1	0.673896	73.8426
GO:0030308	negative regulation of cell growth	7	1.41988	0.0745138	1410, 1031, 596, 29948, 4089, 604, 10668	434	92	13528	2.37167	1	0.678324	74.4729
GO:0034728	nucleosome organization	7	1.41988	0.0776208	8349, 10664, 7994, 3006, 54145, 8334, 3017	434	93	13528	2.34617	1	0.691658	75.9426
GO:0009725	response to hormone stimulus	18	3.65112	0.0801619	1410, 596, 8850, 2308, 5970, 64397, 6256, 5727, 283, 355, 3778, 10458, 10626, 8892, 7067, 5936, 3931, 10432, 10726	434	367	13528	1.5288	1	0.701696	77.0848
GO:0007015	actin filament organization	6	1.21704	0.0804999	596, 2316, 81, 5062, 11133, 283	434	72	13528	2.59754	1	0.701188	77.2328
GO:0007584	response to nutrient	9	1.82556	0.080629	7392, 596, 10626, 5970, 632, 6256, 23564, 5727, 1603	434	140	13528	2.00382	1	0.69971	77.2891
GO:0034504	protein localization in nucleus	7	1.41988	0.0808	4928, 5514, 7227, 7514, 4792, 604, 10210	434	94	13528	2.32121	1	0.698438	77.3635
GO:0006020	inositol metabolic process	3	0.608519	0.0815615	3705, 6526, 3636	434	15	13528	6.2341	1	0.699916	77.6919
GO:0002711	positive regulation of T cell mediated immunity	3	0.608519	0.0815615	5027, 7186, 3329	434	15	13528	6.2341	1	0.699916	77.6919
GO:0006323	DNA packaging	8	1.62272	0.0816052	8349, 10664, 7994, 3006, 54145, 8334, 11044, 3017	434	117	13528	2.13132	1	0.698071	77.7106
GO:0006793	phosphorus metabolic process	40	8.11359	0.0852521	8099, 1459, 5166, 11072, 1198, 5894, 1760, 9261, 9263, 7297, 5062, 5613, 10298, 2872, 26576, 11329, 51347, 5587, 7852, 6901, 8992, 5585, 3636, 5159, 1445, 8493, 596, 4215, 7150, 2321, 4296, 1965, 5649, 3297, 5027, 5495, 2534, 9031, 54, 8558	434	973	13528	1.28142	1	0.712489	79.2208
GO:0006796	phosphate metabolic process	40	8.11359	0.0852521	8099, 1459, 5166, 11072, 1198, 5894, 1760, 9261, 9263, 7297, 5062, 5613, 10298, 2872, 26576, 11329, 51347, 5587, 7852, 6901, 8992, 5585, 3636, 5159, 1445, 8493, 596, 4215, 7150, 2321, 4296, 1965, 5649, 3297, 5027, 5495, 2534, 9031, 54, 8558	434	973	13528	1.28142	1	0.712489	79.2208
GO:0030029	actin filament-based process	13	2.63692	0.0870421	4650, 596, 2316, 5062, 7146, 283, 2302, 9322, 7094, 81, 11133, 30846, 604	434	241	13528	1.6814	1	0.718262	79.9263
GO:0009894	regulation of catabolic process	7	1.41988	0.0873737	23417, 2905, 7514, 5970, 1201, 2316, 9759	434	96	13528	2.27285	1	0.717694	80.0544
GO:0045596	negative regulation of cell differentiation	12	2.43408	0.0873764	7704, 9138, 7994, 1387, 3065, 9759, 5080, 4504, 4792, 604, 23411, 2302	434	216	13528	1.73169	1	0.715727	80.0555
GO:0044093	positive regulation of molecular function	26	5.27383	0.0880754	842, 1435, 596, 5745, 5970, 2321, 9759, 4296, 10928, 847, 949, 5649, 3336, 283, 2302, 3329, 5027, 7186, 10572, 7852, 56288, 81, 5585, 8896, 896, 29990	434	586	13528	1.38299	1	0.71674	80.3231
GO:0010001	glial cell differentiation	5	1.0142	0.089074	1031, 8892, 4665, 26227, 5649	434	53	13528	2.94061	1	0.719001	80.6996
GO:0045321	leukocyte activation	13	2.63692	0.0892104	3707, 1435, 596, 9759, 3329, 5027, 355, 81542, 2534, 7852, 604, 23598, 896	434	242	13528	1.67445	1	0.717629	80.7505
GO:0006974	response to DNA damage stimulus	18	3.65112	0.0893813	3305, 842, 10519, 1407, 51720, 9401, 10210, 4595, 26471, 5976, 7374, 5422, 6749, 5936, 9031, 10432, 604, 23411, 11044	434	373	13528	1.50421	1	0.716409	80.8141
GO:0042308	negative regulation of protein import into nucleus	3	0.608519	0.0913032	4601, 4792, 4794	434	16	13528	5.84447	1	0.722444	81.5157
GO:0030641	regulation of cellular pH	3	0.608519	0.0913032	4097, 1201, 8992	434	16	13528	5.84447	1	0.722444	81.5157
GO:0009617	response to bacterium	11	2.23124	0.09172	3661, 5027, 1755, 8349, 8493, 5970, 54145, 949, 1312, 4792, 3297	434	193	13528	1.77656	1	0.722237	81.6646
GO:0000302	response to reactive oxygen species	6	1.21704	0.0920926	1410, 596, 5970, 847, 4504, 5829	434	75	13528	2.49364	1	0.721853	81.7968
GO:0009967	positive regulation of signal transduction	15	3.0426	0.0921862	3707, 1435, 6453, 1889, 4215, 5970, 2316, 2321, 847, 5649, 5027, 9218, 10626, 51347, 4089	434	295	13528	1.58494	1	0.720344	81.8299
GO:0008356	asymmetric cell division	2	0.40568	0.092989	7704, 56288	434	3	13528	20.7803	1	0.721708	82.1112
GO:0019471	4-hydroxyproline metabolic process	2	0.40568	0.092989	8974, 5033	434	3	13528	20.7803	1	0.721708	82.1112
GO:0018394	peptidyl-lysine acetylation	2	0.40568	0.092989	8850, 1387	434	3	13528	20.7803	1	0.721708	82.1112
GO:0018076	N-terminal peptidyl-lysine acetylation	2	0.40568	0.092989	8850, 1387	434	3	13528	20.7803	1	0.721708	82.1112
GO:0007525	somatic muscle development	2	0.40568	0.092989	3475, 3316	434	3	13528	20.7803	1	0.721708	82.1112
GO:0018401	peptidyl-proline hydroxylation to 4-hydroxy-L-proline	2	0.40568	0.092989	8974, 5033	434	3	13528	20.7803	1	0.721708	82.1112
GO:0002706	regulation of lymphocyte mediated immunity	5	1.0142	0.0939001	5027, 7186, 604, 2302, 3329	434	54	13528	2.88616	1	0.723484	82.4254
GO:0008610	lipid biosynthetic process	16	3.24544	0.0961282	2657, 949, 5091, 283, 5027, 54344, 23417, 10390, 1375, 32, 10948, 6901, 9487, 9489, 3931, 10728	434	323	13528	1.54405	1	0.730375	83.172
GO:0009991	response to extracellular stimulus	12	2.43408	0.0962594	7392, 5027, 596, 10626, 5970, 1201, 632, 6256, 23564, 5727, 1603, 23411	434	220	13528	1.70021	1	0.729045	83.215
GO:0035108	limb morphogenesis	7	1.41988	0.0977664	6468, 4041, 7704, 1889, 2768, 5727, 4487	434	99	13528	2.20398	1	0.732997	83.7018
GO:0045792	negative regulation of cell size	7	1.41988	0.0977664	1410, 1031, 596, 29948, 4089, 604, 10668	434	99	13528	2.20398	1	0.732997	83.7018
GO:0035107	appendage morphogenesis	7	1.41988	0.0977664	6468, 4041, 7704, 1889, 2768, 5727, 4487	434	99	13528	2.20398	1	0.732997	83.7018
GO:0035023	regulation of Rho protein signal transduction	7	1.41988	0.0977664	9639, 6453, 9138, 8874, 10928, 604, 2302	434	99	13528	2.20398	1	0.732997	83.7018
GO:0002822	regulation of adaptive immune response based on somatic recombination of immune receptors built from immunoglobulin superfamily domains	5	1.0142	0.0988474	5027, 7186, 604, 2302, 3329	434	55	13528	2.83368	1	0.735266	84.0427

## Sheet: ToppCluster_JOIN_PD_02-PD_07
ID	Name	PD07_logP	PD02_logP	PD07_GeneSet	PD02_GeneSet
GO:0051223	regulation of protein transport	10	10	ACTL6A ANG BAMBI BGLAP CHERP CIB1 CSK CSNK2A2 DNAJA1 DNAJC1 FBLN1 FLNA FZD1 FZD7 HSP90AA1 HSPA1L IQGAP1 IRF3 KAT2A KEAP1 LRP5 MYBPC1 NFKBIA P2RX7 PPID PPM1B PTBP1 RAB29 RBCK1 RHBDF1 SIRT1 SMAD4 SNX3 STARD7 TARDBP TNFRSF14 TRIM16 UBE2D3 XPO1	ABAT ACHE AGTR1 AKAP6 ANK3 APC2 ARF1 ARIH2 ARL2BP ARRB1 ATPIF1 BMP6 BMPR1A CABP1 CACNA1A CACNA2D2 CAMK1 CDK16 CDK5 CDK5R1 CHP1 CNR1 CPT1A CREB3 CYB5R1 DMTN DNM1L DRD2 ENSA ERP29 FKBP1B FOXA2 G3BP2 GDI1 GLMN GLS2 GLUD1 GNAS GSK3B HMGCR HPCA HTRA2 IRS1 ITGB1BP1 ITPR1 KCNB1 KCNS3 LYPLA1 MIF NDEL1 NDFIP1 NNAT NUCB1 NUTF2 OAZ2 OXCT1 PAM PANX1 PBLD PDE2A PEMT PFKFB2 PFKM PPP2CA PPP3CA PPP3CB PRKACA PRK…
GO:0070201	regulation of establishment of protein localization	10	10	ACTL6A ANG BAMBI BCL2 BGLAP CHERP CIB1 CSK CSNK2A2 DNAJA1 DNAJC1 FBLN1 FLNA FZD1 FZD7 HSP90AA1 HSPA1L HSPH1 IQGAP1 IRF3 KAT2A KEAP1 LRP5 MYBPC1 NFKBIA P2RX7 PPID PPM1B PTBP1 RAB29 RBCK1 RHBDF1 SIRT1 SMAD4 SNX3 STARD7 TARDBP TNFRSF14 TRIM16 UBE2D3 XPO1	ABAT ACHE AGTR1 AKAP6 ANK3 APC2 APPL1 ARF1 ARIH2 ARL2BP ARRB1 ATPIF1 BMP6 BMPR1A CABP1 CACNA1A CACNA2D2 CAMK1 CDK16 CDK5 CDK5R1 CHP1 CNR1 CPT1A CREB3 CYB5R1 DMTN DNM1L DPP6 DRD2 ENSA ERP29 FKBP1B FOXA2 G3BP2 GDI1 GLMN GLS2 GLUD1 GNAS GSK3B HDAC6 HMGCR HPCA HTRA2 IRS1 ITGB1BP1 ITPR1 KCNB1 KCNS3 LYPLA1 MIF NDEL1 NDFIP1 NNAT NUCB1 NUTF2 OAZ2 OXCT1 PAM PANX1 PBLD PDE2A PEMT PFKFB2 PFKM PPP2CA PPP3CA …
GO:0032880	regulation of protein localization	10	10	ACTL6A ANG BAMBI BCL2 BGLAP CELSR2 CHERP CIB1 CSK CSNK2A2 DNAJA1 DNAJC1 FBLN1 FLNA FYN FZD1 FZD7 HSP90AA1 HSPA1L HSPH1 IQGAP1 IRF3 KAT2A KEAP1 LMNA LRP5 MYBPC1 NFKBIA P2RX7 PPID PPM1B PTBP1 PTCH1 RAB29 RBCK1 RHBDF1 SIRT1 SMAD4 SNX3 STARD7 STX10 TARDBP TNFRSF14 TRIM16 UBE2D3 XPO1	ABAT ACHE AGTR1 AKAP6 ANK3 AP2M1 APC2 APPL1 ARF1 ARHGDIA ARHGDIG ARIH2 ARL2BP ARRB1 ATPIF1 B9D1 BECN1 BMP6 BMPR1A CABP1 CACNA1A CACNA2D2 CAMK1 CDK16 CDK5 CDK5R1 CHP1 CLTC CNR1 CPT1A CREB3 CYB5R1 DMTN DNM1L DPP6 DRD2 ENSA ERP29 FKBP1B FOXA2 G3BP2 GBF1 GDI1 GLMN GLS2 GLUD1 GNAS GSK3B HDAC6 HMGCR HPCA HTRA2 IRS1 ITGB1BP1 ITPR1 KCNAB2 KCNB1 KCNS3 LYPLA1 MIF NCKAP1 NDEL1 NDFIP1 NF2 NNAT NUCB1 NUTF2 OA…
GO:0031399	regulation of protein modification process	10	5.7243	ANG BCAR3 BCL2 BCL6 BMI1 CBS CCND3 CD2BP2 CDK10 CDK2AP1 CDKN2C CHORDC1 CIB1 CLN3 CRKL CRY1 CSF1 CSK CTCF CTDSP2 CXCR4 DNAJA1 DNAJB2 DUSP14 DVL2 ECE1 EHMT2 FBLN1 FLT1 FOXO1 FYN FZD1 FZD7 GDF1 GSTP1 HDAC4 HEXIM1 HMG20B HSPA1A HSPB1 HSPH1 INPPL1 IQGAP1 JTB KAT2A KAT2B LRP5 MAPKAPK2 NCOR1 NUPR1 P2RX7 PAK4 PARD3 PAX6 PAXBP1 PDGFRB PER1 PIAS4 PRKD1 PRMT2 RAF1 RAMP1 RARRES2 SIRT1 SMAD4 SQSTM1 ST5 STK38 …	ACVR1B ADAR ADARB1 ADCY3 AGTR1 AIMP2 AKAP6 AKTIP ANAPC10 APLP2 APP ARL2BP ARRB1 ATG7 ATP2B4 ATP6AP2 BDNF BMP6 BMPR1A BMPR2 BTRC CAMK1 CCK CCNA1 CCNC CCND2 CCNH CDC27 CDK5 CDK5R1 CDK5R2 CDK5RAP1 CDK9 CDKN2D CHP1 CHRNA7 CNTF CNTN1 CORO1C CSNK1D CSRNP2 CTBP1 DCC DLG3 DMTN DNAJA3 DRD2 DUSP3 DVL3 EID1 EIF2AK1 EIF2AK2 EIF4G3 ENSA ERP29 FBXO2 FECH FGF13 FGF9 FKBP1B FKTN FLOT1 GBA GLMN GNAS GNG3 GRM1 GRM…
GO:0019220	regulation of phosphate metabolic process	5.678	10	ANG BCAR3 BCL2 CBS CCND3 CD2BP2 CDK10 CDK2AP1 CDKN2C CHORDC1 CIB1 CLN3 CRKL CSF1 CSK CTDSP2 CXCR4 DNAJA1 DUSP14 DVL2 ECE1 FBLN1 FLT1 FOXO1 FYN FZD1 FZD7 GDF1 GSTP1 HDAC4 HEXIM1 HSPB1 HSPH1 INPPL1 IQGAP1 ITSN1 JTB KAT2B LRP5 MAPKAPK2 NCOR1 P2RX7 PAK4 PARD3 PAX6 PC PDGFRB PER1 PRKD1 PRMT2 PTH1R RAF1 RAMP1 RARRES2 SCARB1 SIRT1 SMAD4 SQSTM1 SRPX2 ST5 STK38 TARDBP TNFRSF14 TNIP1 ZNF16	ACVR1B ADAR ADARB1 ADCY3 AGTR1 AKAP12 AKAP6 AKTIP APLP2 APP ARF1 ARL2BP ARRB1 ATP2B4 ATP6AP2 ATPIF1 BDNF BMP6 BMPR1A BMPR2 BPGM CAMK1 CAP1 CAP2 CCK CCNA1 CCNC CCND2 CCNH CDK5 CDK5R1 CDK5R2 CDK5RAP1 CDK9 CDKN2D CHP1 CHRNA7 CNTF CNTN1 CORO1C COX11 CSNK1D CSRNP2 DCC DLG3 DMTN DNAJA3 DNM1L DRD2 DUSP3 DVL3 EEF1A2 EIF2AK1 EIF2AK2 EIF4G3 ENSA ERP29 FABP3 FECH FGF13 FGF9 FKBP1B FKTN FLOT1 FOXA2 GABBR1 GA…
GO:0006468	protein phosphorylation	10	5.6324	ANG BAZ1B BCAR3 BCL2 CBS CCND3 CDK10 CDK2AP1 CDKN2C CHORDC1 CIB1 CLK3 CLN3 CRKL CRY1 CRYAB CSF1 CSK CSNK2A2 CTDSP2 CXCR4 DMPK DNAJA1 DUSP14 DVL2 ECE1 EIF2S1 FBLN1 FLT1 FOXO1 FYN FZD1 FZD7 GDF1 GSTP1 HEXIM1 HSF1 HSPB1 HSPH1 INPPL1 IQGAP1 ITPKB JTB KAT2B LRP5 MAML1 MAPKAPK2 MKNK2 NCOR1 P2RX7 PAK4 PARD3 PAX6 PDGFRB PER1 PRKD1 PRKX PRMT2 RAF1 RARRES2 RBM4 SIRT1 SMAD4 SQSTM1 SRPK3 ST5 STK17A STK38 TAR…	ACVR1B ADAR ADARB1 ADCY3 AGTR1 AKAP6 AKT3 AKTIP APLP2 APP ARL2BP ARRB1 ATP2B4 ATP6AP2 ATR BCKDK BCR BDNF BMP6 BMPR1A BMPR2 CAMK1 CAMK2B CAMK2G CCK CCNA1 CCNC CCND2 CCNH CDC7 CDK14 CDK16 CDK20 CDK5 CDK5R1 CDK5R2 CDK5RAP1 CDK9 CDKN2D CFL1 CHP1 CHRNA7 CNTF CNTN1 COL4A3BP CORO1C CSNK1D CSNK2A1 CTBP1 DAPK1 DCC DCLK1 DMTN DNAJA3 DRD2 DUSP3 DVL3 EIF2AK1 EIF2AK2 EIF4G3 EPHA3 ERP29 FECH FGF12 FGF13 FGF9 F…
GO:0051174	regulation of phosphorus metabolic process	5.6244	10	ANG BCAR3 BCL2 CBS CCND3 CD2BP2 CDK10 CDK2AP1 CDKN2C CHORDC1 CIB1 CLN3 CRKL CSF1 CSK CTDSP2 CXCR4 DNAJA1 DUSP14 DVL2 ECE1 FBLN1 FLT1 FOXO1 FYN FZD1 FZD7 GDF1 GSTP1 HDAC4 HEXIM1 HSPB1 HSPH1 INPPL1 IQGAP1 ITSN1 JTB KAT2B LRP5 MAPKAPK2 NCOR1 P2RX7 PAK4 PARD3 PAX6 PC PDGFRB PER1 PRKD1 PRMT2 PTH1R RAF1 RAMP1 RARRES2 SCARB1 SIRT1 SMAD4 SQSTM1 SRPX2 ST5 STK38 TARDBP TNFRSF14 TNIP1 ZNF16	ACVR1B ADAR ADARB1 ADCY3 AGTR1 AKAP12 AKAP6 AKTIP APLP2 APP ARF1 ARL2BP ARRB1 ATP2B4 ATP6AP2 ATPIF1 BDNF BMP6 BMPR1A BMPR2 BPGM CAMK1 CAP1 CAP2 CCK CCNA1 CCNC CCND2 CCNH CDK5 CDK5R1 CDK5R2 CDK5RAP1 CDK9 CDKN2D CHP1 CHRNA7 CNTF CNTN1 CORO1C COX11 CSNK1D CSRNP2 DCC DLD DLG3 DMTN DNAJA3 DNM1L DRD2 DUSP3 DVL3 EEF1A2 EIF2AK1 EIF2AK2 EIF4G3 ENSA ERP29 FABP3 FECH FGF13 FGF9 FKBP1B FKTN FLOT1 FOXA2 GABBR…
GO:0042325	regulation of phosphorylation	10	5.3742	ANG BCAR3 BCL2 CBS CCND3 CDK10 CDK2AP1 CDKN2C CHORDC1 CIB1 CLN3 CRKL CSF1 CSK CTDSP2 CXCR4 DNAJA1 DUSP14 DVL2 ECE1 FBLN1 FLT1 FOXO1 FYN FZD1 FZD7 GDF1 GSTP1 HDAC4 HEXIM1 HSPB1 HSPH1 INPPL1 IQGAP1 ITSN1 JTB KAT2B LRP5 MAPKAPK2 NCOR1 P2RX7 PAK4 PARD3 PAX6 PDGFRB PER1 PRKD1 PRMT2 RAF1 RARRES2 SIRT1 SMAD4 SQSTM1 SRPX2 ST5 STK38 TARDBP TNFRSF14 TNIP1 ZNF16	ACVR1B ADAR ADARB1 ADCY3 AGTR1 AKAP6 AKTIP APLP2 APP ARL2BP ARRB1 ATP2B4 ATP6AP2 BDNF BMP6 BMPR1A BMPR2 CAMK1 CCK CCNA1 CCNC CCND2 CCNH CDK5 CDK5R1 CDK5R2 CDK5RAP1 CDK9 CDKN2D CHP1 CHRNA7 CNTF CNTN1 CORO1C COX11 CSNK1D DCC DMTN DNAJA3 DRD2 DUSP3 DVL3 EEF1A2 EIF2AK1 EIF2AK2 EIF4G3 ERP29 FECH FGF13 FGF9 FKTN FLOT1 FOXA2 GBA GLMN GNAS GNG3 GRM1 GRM5 GSK3B HGS HMGCR HRAS HTR2A HTR2C INSM1 IRS1 ITGB1B…
GO:0033365	protein localization to organelle	5.1467	10	ACTL6A AKR1C3 BAMBI BCL2 BCL6 CHERP CIZ1 CSNK2A2 DNAJA1 FLNA FYN FZD1 FZD7 HDGF HSP90AA1 HSPA1L HSPH1 KAT2A KEAP1 LMNA MSX1 MYBPC1 NFKBIA NUP98 PAX6 PEX12 PPM1B RBCK1 RPS21 SIRT1 SMAD4 STARD7 TOPORS UBE2D3 VAPA XPO1 ZBTB16	ADAR AKAP6 ANK2 AP3D1 APC2 ARIH2 ARL1 ARL2BP ASNA1 ATPIF1 BAG6 BECN1 BICD1 BMP6 BMPR1A CABP1 CHP1 CREB3 CSNK1D CYB5R1 DCTN2 DNM1L FGF9 G3BP2 GBF1 GDAP1 GLS2 GPAA1 GSK3B HGS HTR2A HTRA2 HTT IRS1 KDELR1 KPNA2 KPNA4 MOAP1 MTCH2 MTX2 NF2 NUTF2 OPTN PARP3 PBLD PDE2A PEMT PES1 PEX19 PEX3 PEX7 PHB2 PMPCB PPP2CA PPP2R2B PPP3CA PPP3CB PSMB7 PSMD8 RAB11A RUVBL2 SCARB2 SNUPN SNX10 SNX16 SRP19 SRP72 SRPRA SU…
GO:1901700	response to oxygen-containing compound	5.0358	10	ACP5 AKR1C1 AKR1C2 AKR1C3 ANGPT2 ATP6V0E1 BAIAP2 BCL2 BGLAP CACYBP CAPN2 CASP9 CAT CBS COMT CRY1 CRYAB CSK EIF2B2 FOXO1 FYN FZD1 FZD7 GNPAT GSTP1 HSF1 HSPD1 HSPH1 IDE IGFBP5 INPPL1 IRF3 KAT2B KCNMA1 LRP5 MAPKAPK2 NFE2L2 NFKBIA NQO1 P2RX7 PER1 PHC1 PTCH1 RAB31 RAF1 RARRES2 RELA REPIN1 SCARB1 SIRT1 TRIM16 YAP1 YY1 ZNF106 ZNF16	ABAT ABR ACACA ADCY3 ADD1 AGTR1 AKAP6 AKR1B1 ALDH1A1 APEX1 APP APPL1 ARRB1 ASNS ASS1 ATP1A1 ATP1A3 ATP2A2 ATP2B4 ATP5G3 ATP6V0A1 ATP6V0B ATP6V0C ATP6V0E2 ATP6V1A ATP6V1B2 ATP6V1C1 ATP6V1E1 ATP6V1F ATP6V1G1 BCR BDNF BMP6 BNIP3 BRINP1 BYSL CCKAR CCS CD55 CDK16 CDK5 CDKN2D CDO1 CFL1 CHRNA7 CITED1 CNR1 CPT1A CYC1 CYP2E1 DMTN DRD2 EIF2AK2 EIF2B3 ENSA EPHA3 FABP3 FBLN5 FECH FGF9 FKBP1B FOXA1 FOXA2 GBA …
GO:0080135	regulation of cellular response to stress	10	4.8891	ACTL6A ATF4 BAG3 BCL6 CALCOCO2 CASP9 CBS CHORDC1 CHST3 CLN3 CREBBP CRY1 CSNK2A2 DNAJA1 DNAJB1 DVL2 EIF2S1 FKBP4 FOXO1 FZD7 GSTP1 HSF1 HSP90AA1 HSPA1A HSPA1L HSPB1 HSPH1 KAT2A MAPKAPK2 NCOR1 NFE2L2 NUP98 PER1 PIAS4 PTGES3 SIRT1 SQSTM1 UIMC1	APEX1 ATG7 ATP1B1 ATPIF1 ATR BAG6 BECN1 BMPR1A BRCC3 BRE CAMK2B CAMK2G CDK9 CDKN2D CNTF CREB3 CSPG5 DDX39B DNM1L DUSP3 DVL3 EEF1E1 EIF2AK1 EIF2AK2 ERCC8 ERP29 FBLN5 FECH FKBP1B FKTN GABRA5 GCH1 GSK3B HDAC6 HMGA1 HMGCR HRAS HTRA2 HYOU1 LARP1 LSM4 MAP1A MAP1LC3B MAPK8IP2 MDH1 MEN1 MIF MLST8 NDEL1 NME5 NTRK3 OMG P2RX5 PAFAH1B1 PEX3 PIP4K2B PRKDC PRMT1 RALB RTN4 SCFD1 SENP2 SERINC3 SNCA SNTG1 STK25 T…
GO:0060341	regulation of cellular localization	4.8666	10	ACTL6A ANG BAMBI BCL2 BGLAP CHERP CIB1 CLIC2 CRY1 CRYAB CSK CSNK2A2 DNAJC1 FBLN1 FLNA FYN FZD1 FZD7 HSP90AA1 HSPA1A HSPA1L HSPH1 IQGAP1 IRF3 KAT2A KEAP1 LMNA LRP5 MYBPC1 NFKBIA P2RX7 PARD3 PAX6 PPID PPM1B PRKD1 PTBP1 RAB29 RBCK1 RBM4 RHBDF1 SIRT1 SIVA1 SMAD4 SNX3 STARD7 TARDBP TNFRSF14 TRIM16 UBE2D3 UNC13B XPO1	ABAT ABR ACHE AGTR1 AKAP6 ANK2 ANK3 AP2M1 APC2 APPL1 ARF1 ARIH2 ARL2BP ARRB1 ATP2A2 ATPIF1 BCR BECN1 BMP6 BMPR1A CABP1 CACNA1A CACNA1G CACNA2D2 CAMK1 CCK CCKAR CDK16 CDK5 CDK5R1 CDK5R2 CHGA CHP1 CHRNA7 CLTC CNR1 CNTF CPLX2 CPT1A CREB3 CYB5R1 DMTN DNM1 DNM1L DPP6 DRD2 ENSA ERP29 FKBP1B FOXA2 G3BP2 GBF1 GDI1 GLMN GLS2 GLUD1 GNAS GSK3B HGS HMGCR HPCA HTR2A HTR2C HTRA2 INPP4B INSIG1 IRS1 ITGB1BP1 ITP…
GO:0001932	regulation of protein phosphorylation	10	4.6092	ANG BCAR3 BCL2 CBS CCND3 CDK10 CDK2AP1 CDKN2C CHORDC1 CIB1 CLN3 CRKL CSF1 CSK CTDSP2 CXCR4 DNAJA1 DUSP14 DVL2 ECE1 FBLN1 FLT1 FOXO1 FYN FZD1 FZD7 GDF1 GSTP1 HEXIM1 HSPB1 HSPH1 INPPL1 IQGAP1 JTB KAT2B LRP5 MAPKAPK2 NCOR1 P2RX7 PAK4 PARD3 PAX6 PDGFRB PER1 PRKD1 PRMT2 RAF1 RARRES2 SIRT1 SMAD4 SQSTM1 ST5 STK38 TARDBP TNFRSF14 TNIP1	ACVR1B ADAR ADARB1 ADCY3 AGTR1 AKAP6 AKTIP APLP2 APP ARL2BP ARRB1 ATP2B4 ATP6AP2 BDNF BMP6 BMPR1A BMPR2 CAMK1 CCK CCNA1 CCNC CCND2 CCNH CDK5 CDK5R1 CDK5R2 CDK5RAP1 CDK9 CDKN2D CHP1 CHRNA7 CNTF CNTN1 CORO1C CSNK1D DCC DMTN DNAJA3 DRD2 DUSP3 DVL3 EIF2AK1 EIF2AK2 EIF4G3 ERP29 FECH FGF13 FGF9 FKTN FLOT1 GBA GNAS GNG3 GRM1 GRM5 GSK3B HGS HMGCR HRAS HTR2A HTR2C INSM1 ITGB1BP1 KRAS LRP8 MADD MAGED1 MAP3…
GO:0016482	cytoplasmic transport	4.4738	10	ACTL6A AKR1C3 AUP1 BAMBI BCL2 BCL6 CHERP CLIC2 CSK CSNK2A2 FLNA FZD1 FZD7 HSP90AA1 HSPA1L HTATIP2 KAT2A KEAP1 LMNA MYBPC1 NFKBIA NUP98 NXF1 P2RX7 PEX12 PPM1B PRKD1 RAB29 RAB31 RBCK1 RBM4 RPS21 SEC24C SIRT1 SMAD4 SNX3 SRSF1 SRSF7 STARD7 STX10 UBE2D3 VAPA XPO1	ADAR AKAP6 AKTIP ANK2 ANK3 AP3D1 APC2 ARF1 ARFGEF2 ARIH2 ATP2A2 ATP2B4 ATPIF1 BECN1 BMP6 BMPR1A CABP1 CAMK1 CDK5 CHP1 CITED1 COPE CREB3 CYB5R1 DDX39B DRD2 EIF6 ERP29 FGF9 FKBP1B G3BP2 GBF1 GDAP1 GLS2 GSK3B HGS HTR2A HTR2C HTRA2 HTT INPP4B INSIG1 ITPR1 KHDRBS1 KLHL20 KPNA2 KPNA4 KRT18 LYPLA1 MCOLN1 MICU1 MTX2 NMD3 NRBP1 NSF NTSR1 NUTF2 OPTN PBLD PDE2A PEMT PEX19 PEX3 PEX7 PHB2 PMPCB PPP2CA PPP2R2B…
GO:1901615	organic hydroxy compound metabolic process	4.4491	10	ABCC3 ACAA1 ACADVL AKR1C1 AKR1C3 BCL2 CAT CEPT1 CLN3 COMT CPQ CYP27A1 DHRS3 DHRS4 ERLIN1 INPPL1 ITPK1 ITPKB KCNMA1 LCAT LRP5 PNMT PNPLA6 PTH1R SCARB1 SIRT1 SLCO4A1 STARD3	ACHE ACOT8 AGTR1 AKR1B1 ALDH1A1 AMACR APLP2 APOL2 APP ATP2B2 BMP6 CDS1 CITED1 CPT1A CYB5R1 CYB5R3 CYP46A1 CYP51A1 DDC DHCR24 DHCR7 DKK3 DPM2 DRD2 EPHX2 FABP3 FABP5 FABP6 FDPS FDX1 FECH GBA GCH1 GLO1 GOT1 HMGCR HMGCS1 HPRT1 HTR2C HTT IDI1 IMPA1 INPP4A INPP4B INPP5A INSIG1 INSM1 KCNJ6 LDHA LDHB LDLR LY6E MECP2 MSMO1 MVD MYO5A NR4A2 NSDHL NTSR1 NUDT3 PDXK PEMT PFKFB2 PLA2G15 PLA2G4C RBP4 SGPP1 SLC6A…
GO:0015031	protein transport	4.4071	10	ACTL6A ACTN4 AKR1C3 ANG APBA3 ATP6V0E1 AUP1 BAMBI BCL6 BGLAP CHERP CIB1 COG2 CSK CSNK2A2 DMBT1 DNAJA1 DNAJC1 FBLN1 FLNA FZD1 FZD7 GGA1 HOMER3 HPS1 HSP90AA1 HSPA1L IQGAP1 IRF3 KAT2A KEAP1 LMNA LRP5 MYBPC1 NFKBIA NUP98 P2RX7 PARD3 PEX12 PPID PPM1B PTBP1 PTCH1 RAB29 RAB31 RAF1 RAMP1 RANBP3 RBCK1 RHBDF1 RPS21 SCAMP2 SDCCAG3 SEC24C SELENBP1 SIRT1 SMAD4 SNX3 STARD7 STX10 TARDBP TNFRSF14 TRIM16 UBE2D3 X…	ABAT ABCB9 ACHE ADAR AGTR1 AKAP12 AKAP6 AKTIP ANK2 ANK3 AP1B1 AP2M1 AP2S1 AP3B2 AP3D1 AP3M2 APBA1 APC2 ARF1 ARF3 ARF5 ARFGAP2 ARFGEF2 ARIH2 ARL2BP ARRB1 ATG7 ATP1B1 ATP6V0A1 ATP6V0B ATP6V0C ATP6V0E2 ATP6V1A ATP6V1B2 ATP6V1C1 ATP6V1E1 ATP6V1F ATP6V1G1 ATPIF1 BECN1 BMP6 BMPR1A CABP1 CACNA1A CACNA2D2 CADPS CAMK1 CAMK2G CANX CBLN1 CCKAR CCT6B CDK16 CDK5 CDK5R1 CHP1 CLTC CLTCL1 CNR1 COG5 COPE COPG1 CP…
GO:0046907	intracellular transport	4.2792	10	ACACB ACTL6A AKR1C3 AUP1 BAMBI BCL2 BCL6 CHERP CIB1 CLIC2 CLN3 COG2 CPT1B CRYAB CSK CSNK2A2 FLNA FYCO1 FZD1 FZD7 GGA1 HOMER3 HSP90AA1 HSPA1A HSPA1L HTATIP2 KAT2A KEAP1 LMNA MYBPC1 NFKBIA NUP98 NXF1 P2RX7 PARD3 PEX12 PPM1B PRKD1 PTCH1 RAB29 RAB31 RAMP1 RANBP3 RBCK1 RBM4 RPS21 SCAMP2 SDCCAG3 SEC24C SIRT1 SIVA1 SMAD4 SNX3 SQSTM1 SRSF1 SRSF7 SSNA1 STARD3 STARD7 STX10 UBE2D3 VAPA XPO1	ACACA ADAR AKAP12 AKAP6 AKTIP ANK2 ANK3 AP1B1 AP2M1 AP2S1 AP3B2 AP3D1 AP3M2 APBA1 APC2 APP ARF1 ARFGEF2 ARIH2 ARL1 ARL4C ARRB1 ATP1B1 ATP2A2 ATP2B4 ATP5A1 ATP5B ATP5C1 ATP5D ATP5G1 ATP5G3 ATP5O ATPIF1 BECN1 BICD1 BMP6 BMPR1A BNIP3 CABP1 CAMK1 CCS CDK5 CDK5R1 CHGA CHP1 CITED1 CLTC CLTCL1 COG5 COL4A3BP COPE COPG1 CPLX2 CPT1A CREB3 CSPG5 CYB5R1 DCLK1 DCTN1 DDX39B DMTN DRD2 DYNC1I1 EHD3 EIF6 ERP29 EX…
GO:1902582	single-organism intracellular transport	4.1703	10	ACACB ACTL6A AKR1C3 AUP1 BAMBI BCL2 BCL6 CHERP CIB1 CLIC2 CLN3 COG2 CPT1B CSK CSNK2A2 FLNA FYCO1 FZD1 FZD7 HOMER3 HSP90AA1 HSPA1A HSPA1L KAT2A KEAP1 LMNA MYBPC1 NFKBIA NUP98 NXF1 P2RX7 PARD3 PEX12 PPM1B PRKD1 PTCH1 RAB29 RAB31 RBCK1 RPS21 SCAMP2 SDCCAG3 SEC24C SIRT1 SIVA1 SMAD4 SNX3 SQSTM1 SRSF1 SRSF7 SSNA1 STARD3 STARD7 STX10 UBE2D3 VAPA XPO1	ACACA ADAR AKAP12 AKAP6 AKTIP ANK2 ANK3 AP1B1 AP3B2 AP3D1 AP3M2 APBA1 APC2 APP ARF1 ARFGEF2 ARIH2 ARL1 ARL4C ARRB1 ATP1B1 ATP2A2 ATP2B4 ATP5A1 ATP5B ATP5C1 ATP5D ATP5G1 ATP5G3 ATP5O ATPIF1 BECN1 BICD1 BMP6 BMPR1A BNIP3 CABP1 CAMK1 CCS CDK5 CDK5R1 CHGA CHP1 CLTC COG5 COL4A3BP COPE COPG1 CPLX2 CPT1A CREB3 CYB5R1 DCLK1 DCTN1 DDX39B DMTN DRD2 DYNC1I1 EHD3 EIF6 ERP29 EXOC5 FGF9 FKBP1B G3BP2 GBF1 GDAP1…
GO:0044255	cellular lipid metabolic process	3.9667	10	ACAA1 ACACB ACADVL AKR1C1 AKR1C2 AKR1C3 ANG BGLAP CAT CEPT1 CLN3 CPT1B CREBBP CYP2J2 DHRS3 DPM3 ERLIN1 FLT1 GNPAT INPPL1 KDSR LCAT MAPKAPK2 MLYCD NCOR1 P2RX7 PC PDGFRB PGS1 PIGL PLIN2 PLPP2 PNPLA6 PTGES3 RARRES2 SCARB1 SGPL1 SIRT1 TAZ VAPA	ACACA ACHE ACLY ACOT2 ACOT7 ACOT8 ACSL4 AGPAT1 AGPS AGTR1 ALAS1 ALDH1A1 ALDH5A1 AMACR ARF1 ARF3 CCNC CDIPT CDS1 CNR1 COL4A3BP CPNE6 CPT1A CYP2E1 DLD DPM2 DRD2 ELOVL4 EPHX2 FABP3 FABP5 FABP6 FABP7 FADS1 FASN FDPS GBA GLB1 GPAA1 GPC1 GPC4 HACD1 HEXA HMGCR HMGCS1 HTR2A HTR2C HTRA2 IDI1 IMPA1 INPP4A INPP4B INPP5A INSIG1 IRS1 IVD LDLR LRP8 LYPLA1 MBOAT7 MECP2 MIF MSMO1 MTMR4 MVD MYO5A NDUFAB1 PAM PDHX…
GO:0034613	cellular protein localization	3.8824	10	ACTL6A AKR1C3 AUP1 BAMBI BCL2 BCL6 CHERP CIB1 CIZ1 CLN3 COG2 CSK CSNK2A2 DNAJA1 DVL2 FLNA FYN FZD1 FZD7 GGA1 HDGF HOMER3 HSP90AA1 HSPA1L HSPH1 KAT2A KEAP1 LMNA MSX1 MYBPC1 NFKBIA NUP98 PARD3 PAX6 PEX12 PPM1B PTCH1 RAB29 RAB31 RAMP1 RBCK1 RPS21 SEC24C SIRT1 SMAD4 SNX3 SSNA1 STARD7 STX10 TOPORS UBE2D3 VAPA XPO1 ZBTB16	ADAR AKAP12 AKAP6 ANK2 ANK3 AP1B1 AP2M1 AP2S1 AP3B2 AP3D1 AP3M2 APBA1 APC2 APPL1 ARIH2 ARL1 ARL2BP ASNA1 ATP1B1 ATPIF1 BAG6 BECN1 BICD1 BMP6 BMPR1A CABP1 CACNA1A CAMK1 CDK5 CDK5R1 CHP1 CLTC CLTCL1 CNTNAP1 COPG1 CPE CREB3 CSNK1D CYB5R1 DBN1 DCTN2 DLG3 DMTN DNAJA3 DNM1L DPP6 EHD3 EPB41L3 ERP29 FBLN5 FGF13 FGF9 FLOT1 G3BP2 GBF1 GDAP1 GDI1 GLRB GLS2 GPAA1 GSK3B HDAC6 HGS HPCA HTR2A HTRA2 HTT ICMT IFT…
GO:0006629	lipid metabolic process	3.8636	10	ABCC3 ACAA1 ACACB ACADVL ACAT2 AKR1C1 AKR1C2 AKR1C3 ANG BGLAP CAT CEPT1 CLN3 COMT CPT1B CREBBP CYP27A1 CYP2J2 DHRS3 DHRS4 DPM3 ERLIN1 FLT1 GNPAT INPPL1 KCNMA1 KDSR LCAT LRP5 MAPKAPK2 MLYCD NCOR1 P2RX7 PC PDGFRB PGS1 PIGL PLIN2 PLPP2 PNPLA6 PTGES3 RARRES2 SCARB1 SGPL1 SIRT1 STARD3 TAZ TPRA1 VAPA	ACACA ACHE ACLY ACOT2 ACOT7 ACOT8 ACSL4 AGPAT1 AGPS AGTR1 AKR1B1 ALAS1 ALDH1A1 ALDH5A1 AMACR APLP2 APOL2 APP ARF1 ARF3 ATP1A1 ATP5A1 ATP5B BMP6 CCNC CDIPT CDS1 CNR1 COL4A3BP CPNE6 CPT1A CYB5R1 CYB5R3 CYP2E1 CYP46A1 CYP51A1 DHCR24 DHCR7 DKK3 DLD DPM2 DRD2 EEF1A2 ELOVL4 EPHX2 FABP3 FABP5 FABP6 FABP7 FADS1 FASN FDPS FDX1 FECH FOXA2 GBA GLB1 GPAA1 GPC1 GPC4 HACD1 HEXA HMGCR HMGCS1 HTR2A HTR2C HTRA2 I…
GO:0070727	cellular macromolecule localization	3.8283	10	ACTL6A AKR1C3 AUP1 BAMBI BCL2 BCL6 CHERP CIB1 CIZ1 CLN3 COG2 CSK CSNK2A2 DNAJA1 DVL2 FLNA FYN FZD1 FZD7 GGA1 HDGF HOMER3 HSP90AA1 HSPA1L HSPH1 KAT2A KEAP1 LMNA MSX1 MYBPC1 NFKBIA NUP98 PARD3 PAX6 PEX12 PPM1B PTCH1 RAB29 RAB31 RAMP1 RBCK1 RPS21 SEC24C SIRT1 SMAD4 SNX3 SSNA1 STARD7 STX10 TOPORS UBE2D3 VAPA XPO1 ZBTB16	ADAR AKAP12 AKAP6 ANK2 ANK3 AP1B1 AP2M1 AP2S1 AP3B2 AP3D1 AP3M2 APBA1 APC2 APPL1 ARIH2 ARL1 ARL2BP ASNA1 ATP1B1 ATPIF1 BAG6 BECN1 BICD1 BMP6 BMPR1A CABP1 CACNA1A CAMK1 CDK5 CDK5R1 CHP1 CLTC CLTCL1 CNTNAP1 COPG1 CPE CREB3 CSNK1D CYB5R1 DBN1 DCTN2 DLG3 DMTN DNAJA3 DNM1L DPP6 EHD3 EPB41L3 ERP29 FBLN5 FGF13 FGF9 FLOT1 G3BP2 GBF1 GDAP1 GDI1 GLRB GLS2 GPAA1 GSK3B HDAC6 HGS HPCA HTR2A HTRA2 HTT ICMT IFT…
GO:0006886	intracellular protein transport	3.7879	10	ACTL6A AKR1C3 AUP1 BAMBI BCL6 CHERP CIB1 COG2 CSK CSNK2A2 FLNA FZD1 FZD7 GGA1 HOMER3 HSP90AA1 HSPA1L KAT2A KEAP1 LMNA MYBPC1 NFKBIA NUP98 PARD3 PEX12 PPM1B PTCH1 RAB29 RAB31 RAMP1 RBCK1 RPS21 SEC24C SIRT1 SMAD4 SNX3 STARD7 STX10 UBE2D3 XPO1	ADAR AKAP12 AKAP6 ANK2 ANK3 AP1B1 AP2M1 AP2S1 AP3B2 AP3D1 AP3M2 APBA1 APC2 ARIH2 ATP1B1 ATPIF1 BECN1 BMP6 BMPR1A CABP1 CAMK1 CDK5 CDK5R1 CHP1 CLTC CLTCL1 COPG1 CREB3 CYB5R1 DMTN EHD3 ERP29 FGF9 G3BP2 GDAP1 GDI1 GLS2 GSK3B HDAC6 HGS HPCA HTRA2 HTT ICMT IFT27 ITGB1BP1 KATNB1 KCNB1 KDELR1 KLC1 KPNA2 KPNA4 KRT18 LYPLA1 MTX2 MYL12B NAPA NDEL1 NSF NUCB1 NUTF2 OAZ2 OPTN PBLD PDE2A PEMT PEX19 PEX3 PEX7 P…
GO:0006605	protein targeting	3.6046	10	ACTL6A AKR1C3 BAMBI BCL6 CHERP CIB1 CSNK2A2 FLNA FZD1 FZD7 HOMER3 HSP90AA1 HSPA1L KAT2A KEAP1 LMNA MYBPC1 NFKBIA NUP98 PARD3 PEX12 PPM1B PTCH1 RBCK1 RPS21 SIRT1 SMAD4 STARD7 UBE2D3	ADAR AKAP12 AKAP6 ANK2 ANK3 APC2 ARIH2 ATPIF1 BECN1 BMP6 BMPR1A CABP1 CDK5 CDK5R1 CHP1 CREB3 CYB5R1 DMTN EHD3 FGF9 G3BP2 GDAP1 GDI1 GLS2 GSK3B HGS HPCA HTRA2 HTT ICMT ITGB1BP1 KATNB1 KCNB1 KPNA2 KPNA4 MTX2 MYL12B NUCB1 NUTF2 OPTN PBLD PDE2A PEMT PEX19 PEX3 PEX7 PHB2 PMPCB PPP2CA PPP2R2B PPP3CA PPP3CB PSMB7 PSMD8 RABGEF1 SCARB2 SNUPN SNX16 SRP19 SRP72 SRPRA SYNGR1 TIMM10 TIMM10B TIMM17A TIMM17B TI…
GO:1902580	single-organism cellular localization	3.5437	10	ACTL6A ACTN4 AKR1C3 BAMBI BCL2 BCL6 CACFD1 CHERP CIB1 CLN3 CSK CSNK2A2 FLNA FYCO1 FZD1 FZD7 HSP90AA1 HSPA1L KAT2A KEAP1 LMNA MAP4 MYBPC1 NFKBIA NUP98 P2RX7 PARD3 PAX6 PEX12 PPM1B PTCH1 RAB31 RAMP1 RBCK1 RPS21 SEC24C SIRT1 SMAD4 SNX3 SSNA1 STARD7 UBE2D3 UNC13B VAPA XPO1	ACTR3 ADAR AKAP6 AMPH ANK2 ANK3 AP2M1 AP3B2 AP3D1 AP3M2 APC2 APPL1 ARF1 ARIH2 ASNA1 ATP1B1 ATPIF1 BAG6 BECN1 BMP6 BMPR1A CABP1 CACNA1A CADPS CANX CDK5 CDK5R1 CHGA CHP1 CLTC COPE COPG1 CPE CPLX2 CREB3 CYB5R1 DCTN1 DCTN2 DDC DLG3 DMTN DNAJA3 DNM1 DPP6 DYNC1I1 EHD3 EIF6 EPB41L3 FGF13 FGF9 FLOT1 G3BP2 GBF1 GDAP1 GDI1 GLRB GLS2 GSK3B HGS HPCA HTRA2 HTT ICMT INSIG1 ITGB1BP1 KATNB1 KCNB1 KIF3A KIFAP3 KP…
GO:0051248	negative regulation of protein metabolic process	10	3.4649	ANG CD2BP2 CDKN2C CHORDC1 CIB1 CLN3 CNOT8 CRY1 CRYAB CSK CSNK2A2 CTDSP2 DNAJA1 DNAJB2 DNAJC1 DUSP14 FAS FBLN1 FLNA FOXJ1 FOXO1 FXR1 FYN GRIN2C GSTP1 HEXIM1 HMG20B HSPA1A HSPB1 HSPH1 IDE IGFBP5 INPPL1 KAT2B LRP5 NCOR1 P2RX7 PARD3 PAX6 PER1 RBM4 SERPINH1 SIRT1 SMAD4 SNX3 ST13 STK38 TARDBP TNIP1	ADAR ADARB1 ANAPC10 APLP2 APP ARRB1 ATG7 ATP2B4 BAG6 CD55 CDC27 CDK5 CDK5RAP1 CDKN2D CHP1 CIRBP CNOT7 CORO1C CSNK2A1 CSRNP2 CTBP1 DAPK1 DHCR24 DLG3 DMTN DNAJA3 DUSP3 EIF2AK1 EIF2AK2 EIF2B3 ENC1 EPRS FHIT FKBP1B FKTN FXR2 GAPDH GBA GLMN HDAC6 HMGCR HNRNPD HTT INSM1 ITGB1BP1 LIMK1 LXN MAD1L1 MAD2L1 MECP2 MEN1 MIF NF2 NTRK3 OLFM1 PAFAH1B1 PBLD PCDH11X PCP4 PCSK1N PEBP1 PIN1 PPP1R11 PPP1R1A PPP2CA PP…
GO:0045595	regulation of cell differentiation	10	3.3042	ACTN4 ARHGEF1 ARHGEF7 BAIAP2 BAMBI BCL2 BCL6 BGLAP CDH4 CIB1 CSF1 CXCR4 DMBT1 DMPK FAS FBLN1 FKBP4 FLNA FLT1 FOXJ1 FOXO1 FYN FZD1 FZD7 GAS2L1 HDAC1 HDAC4 HMG20B HSP90AA1 IFRD1 IGFBP5 INPPL1 ITPKB KAT2B KEAP1 LMNA LRP5 LSM1 MAFF MAFG MAML1 MEIS2 MSX1 NFATC4 NFKBIA NR2F1 PAX6 PILRB PRKD1 PRKX PTBP1 PTCH1 RARRES2 RBM4 RELA RND2 SIRT1 SMAD4 SNX3 TFE3 TRIM16 TRPS1 YAP1 ZBTB16 ZNF16	ACHE ACTR3 ACVR1B ADGRB3 AGTR1 AKAP6 AP3D1 APP ARF1 ARHGDIA ATG7 BCL11A BDNF BMP6 BMPR1A BMPR2 BRINP1 CACNA1A CAMK1 CAMK2B CCDC85B CD83 CDK5 CDK5R1 CFL1 CHN1 CITED1 CLPTM1 CNR1 CNTF CNTN1 CORO1C CPNE6 CTNNA2 CTNNBIP1 DBN1 DCC DLK1 DMTN DRD2 EIF2AK2 ELAVL4 ENC1 EPHA3 FDPS FGF13 FGF9 FKBP1B FLOT1 FOXA1 FOXA2 GDI1 GNAS GPC1 GRIN1 GRM5 GSK3B HDAC6 HMG20A HMGB3 HTR2A HTR2C INPP4B INSIG1 INSM1 ITGB1BP1…
GO:0009628	response to abiotic stimulus	10	3.2312	ACTN4 AKR1C1 AKR1C3 ANG ANGPT2 BAG3 BCL2 BGLAP CAPN2 CASP7 CASP9 CAT CBS CHORDC1 CREBBP CRY1 CRYAB CXCR4 DHRS3 DNAJA1 DNAJB1 DNAJB4 ECE1 EIF2B2 FAS FKBP4 FLT1 FOXO1 FYN HDAC4 HSF1 HSP90AA1 HSPA1A HSPA1L HSPA6 HSPB2 HSPD1 HSPH1 KCNMA1 MAPKAPK2 MEIS2 NFATC3 NFATC4 NFKBIA NUP98 P2RX7 PER1 PPID PPM1D PRMT2 PTGES3 RAF1 RBM4 RELA SIRT1 SMAD4 TRIP10 UIMC1 YAP1 YY1	ABAT ACOT2 ADSS AKR1B1 APP ARHGDIA ARRB1 ASIC2 ASNS ATG7 ATP1A1 ATP1A3 ATP1B1 ATP2B2 ATP2B4 ATR BDNF BMP6 BNIP3 BRCC3 BRE CAMK2B CAMK2G CCKAR CDK5 CDKN2D CDS1 CHP1 CHRNA7 CIRBP CITED2 CLCN6 COPS3 CRADD CUL2 CUL4B DDB1 DEAF1 DNAJA2 DNAJA3 DRD2 EIF2B3 ERCC8 FECH FEN1 GBA GNB1 GNB5 GPC1 GPC4 GRIN1 GRM1 GSK3B HDAC6 HMGCR HMGCS1 HMOX2 HPCA HTR2A HTRA2 HTT HYOU1 IMPDH1 ITPR1 KCND2 KRAS LRP8 LXN MECP2 M…
GO:0031344	regulation of cell projection organization	3.1809	10	ARHGEF1 ARHGEF7 BAIAP2 CDH4 CIB1 CLN3 FKBP4 FYN HDAC4 HSP90AA1 IFRD1 INPPL1 KAT2A KAT2B MYO10 NFATC4 NR2F1 P2RX7 PAX6 PRKD1 PTBP1 RND2 SIRT1 SNX3	ACHE ACTR3 ADGRB3 ARF1 ARHGDIA BCL11A BDNF BMPR2 CACNA1A CAMK1 CAMK2B CDK5 CDK5R1 CFL1 CHN1 CNR1 CNTF CNTN1 CORO1C CPNE6 DBN1 DCC DMTN ELAVL4 ENC1 EPHA3 FGF13 FKBP1B GAP43 GDI1 GRIN1 GSK3B HRAS HTT KATNB1 L1CAM LIMK1 LRP8 MAP1B MIF NCKAP1 NCS1 NDEL1 NDRG4 NEFL NEU1 NME1 NPTN NTRK3 OMG PAFAH1B1 PAK3 PCP4 PFN2 PIAS2 PPP3CA PRKCI PTPRG RAB11A RAP1GAP RTN4 SLIT2 SNAP25 STK25 STMN2 TENM1 UBE2V2 WASL X…
GO:0008610	lipid biosynthetic process	3.1182	10	ACACB ACADVL AKR1C1 AKR1C2 AKR1C3 ANG CEPT1 CYP27A1 DPM3 ERLIN1 GNPAT INPPL1 KDSR LCAT MLYCD P2RX7 PC PGS1 PIGL PLPP2 PTGES3 SCARB1 SGPL1 SIRT1 STARD3 TAZ VAPA	ACACA ACHE ACLY ACOT7 ACOT8 ACSL4 AGPAT1 AGPS AKR1B1 ALDH1A1 AMACR ARF1 ARF3 ATP1A1 BMP6 CDIPT CDS1 COL4A3BP CPNE6 CYB5R1 CYB5R3 CYP46A1 CYP51A1 DHCR24 DHCR7 DKK3 DPM2 ELOVL4 FABP3 FABP5 FADS1 FASN FDPS FDX1 GBA GPAA1 HACD1 HMGCR HMGCS1 HTR2A HTR2C IDI1 IMPA1 INPP4A INPP4B INSIG1 LDLR MBOAT7 MIF MSMO1 MTMR4 MVD MYO5A NDUFAB1 NSDHL PBX1 PDSS1 PEMT PEX7 PIGT PIK3CB PIK3R3 PIP4K2B PIP5K1B PISD PITPN…
GO:0051402	neuron apoptotic process	3.0366	10	ATF4 ATN1 BCL2 CASP7 CASP9 CLN3 FAS FYN HDAC4 HSPD1 HSPH1 ITSN1 NQO1 SIRT1	AGTR1 AIFM1 APP BDNF BNIP3 CACNA1A CDK5 CDK5R1 CHL1 CITED1 CNTF DIABLO FAIM2 GABRA5 GAPDH GRIN1 HRAS HTT HYOU1 KCNB1 KRAS MECP2 MSH2 NEFL NR4A2 OPTN PAK3 PCP4 PIGT PIN1 POLB PPP2R2B PRDX3 PRKCI SCN2A SNCA SNCB TNFRSF21 UBE2M UBE2V2
[truncated: 1,183 more rows]

## Sheet: CONSENSUS_50_Genes_List_GO(BP)
Term	Name	Count	%	PValue	Genes	List Total	Pop Hits	Pop Total	Fold Enrichment	Bonferroni	Benjamini	FDR
GO:0055114	oxidation reduction	13	16.4557	0.000145041	2157, 216, 9946, 1738, 4191, 4704, 5033, 10493, 5351, 1593, 6309, 6901, 7054	74	639	13528	3.71916	0.13062	0.13062	0.227877
GO:0006816	calcium ion transport	6	7.59494	0.00100598	2281, 784, 3708, 1813, 9254, 489	74	142	13528	7.7244	0.621395	0.384692	1.57054
GO:0060134	prepulse inhibition	3	3.79747	0.00125681	6531, 1813, 2173	74	10	13528	54.8432	0.70287	0.332708	1.95852
[truncated: 61 more rows]

## Sheet: CONSENSUS_50_STRING_NET_GO(BP)
Term	Name	Count	%	PValue	Genes	List Total	Pop Hits	Pop Total	Fold Enrichment	Bonferroni	Benjamini	FDR
[truncated: 320 more rows]
